# Supplementary material for: Feature selection using a multi-strategy improved parrot optimization algorithm in software defect prediction
Source: PeerJ Comput Sci. 2025 Apr 16;11:e2815. doi: 10.7717/peerj-cs.2815 (PMC12190446; doi:10.7717/peerj-cs.2815)
Supplement: Supplemental Information 1 — Metric data of Java code and a label indicating whether it is defective. [file peerj-cs-11-2815-s001.zip]

Archive with 22 entries (21 files):
- data/
- data/ant-1.7.csv
- data/camel-1.0.csv
- data/camel-1.2.csv
- data/camel-1.4.csv
- data/camel-1.6.csv
- data/jedit-3.2.csv
- data/jedit-4.0.csv
- data/jedit-4.1.csv
- data/jedit-4.2.csv
- data/jedit-4.3.csv
- data/log4j-1.0.csv
- data/log4j-1.1.csv
- data/poi-2.0.csv
- data/poi-2.5.csv
- data/poi-3.0.csv
- data/synapse-1.2.csv
- data/velocity-1.6.csv
- data/xalan-2.4.csv
- data/xerces-1.2.csv
- data/xerces-1.3.csv
- data/xerces-1.4.csv
