# Supplementary material for: Feature selection using a multi-strategy improved parrot optimization algorithm in software defect prediction
Source: PeerJ Comput Sci. 2025 Apr 16;11:e2815. doi: 10.7717/peerj-cs.2815 (PMC12190446; doi:10.7717/peerj-cs.2815)
Supplement: Supplemental Information 1 — Metric data of Java code and a label indicating whether it is defective. [file peerj-cs-11-2815-s001.zip › data/camel-1.0.csv]

name	version	name	wmc	dit	noc	cbo	rfc	lcom	ca	ce	npm	lcom3	loc	dam	moa	mfa	cam	ic	cbm	amc	max_cc	avg_cc	bug
camel	1	org.apache.camel.component.quartz.QuartzExchange	4	2	0	6	8	6	2	5	4	2	26	0	0	0.896551724	0.5	0	0	5.5	1	0.75	0
camel	1	org.apache.camel.component.mina.MinaComponent	6	3	0	21	33	15	1	21	2	2	176	0	0	0.8	0.5	2	2	28.33333333	1	0.6667	0
camel	1	org.apache.camel.processor.loadbalancer.RandomLoadBalancer	2	3	0	3	7	1	0	3	1	2	24	0	0	0.833333333	0.666666667	1	1	11	1	0.5	0
camel	1	org.apache.camel.builder.ValueBuilder	26	1	1	10	47	0	5	5	24	0.08	236	1	1	0	0.258241758	0	0	8.038461538	2	1	0
camel	1	org.apache.camel.component.xmpp.XmppComponent	4	3	0	4	19	6	1	4	3	2	62	0	0	0.888888889	0.375	1	1	14.5	1	0.5	0
camel	1	org.apache.camel.builder.ResequencerBuilder	8	3	0	6	13	14	2	6	8	0.666666667	70	1	0	0.909090909	0.35	1	1	7.375	1	0.875	0
camel	1	org.apache.camel.spring.xml.CamelBeanDefinitionParser	13	2	0	18	112	76	3	17	1	0.875	1000	1	1	0.4	0.272727273	1	1	75.76923077	10	5.2308	0
camel	1	org.apache.camel.Message	13	1	0	66	13	78	66	1	13	2	13	0	0	0	0.369230769	0	0	0	1	1	1
camel	1	org.apache.camel.builder.ConstantProcessorBuilder	2	1	0	4	3	0	2	2	2	0	12	1	1	0	0.75	0	0	4.5	1	0.5	0
camel	1	org.apache.camel.component.cxf.CxfComponent	6	3	0	13	18	13	1	13	4	0.8	76	1	0	0.8	0.333333333	1	1	11.5	1	0.6667	0
camel	1	org.apache.camel.CamelTemplate	25	2	0	18	45	252	8	14	20	0.675	273	1	3	0.233333333	0.24	1	1	9.72	5	1.12	0
camel	1	org.apache.camel.component.mail.MessageHeaderAccessException	2	5	0	2	6	0	1	1	2	1	22	1	0	0.944444444	0.666666667	0	0	9	1	0.5	0
camel	1	org.apache.camel.processor.ChoiceProcessor	7	2	0	7	25	0	1	6	5	0.166666667	153	1	1	0.538461538	0.357142857	1	1	20.57142857	4	1.2857	0
camel	1	org.apache.camel.component.jbi.JbiException	3	5	0	2	6	3	1	1	3	2	16	0	0	1	0.777777778	0	0	4.333333333	0	0	0
camel	1	org.apache.camel.util.UuidGenerator	6	1	0	2	25	5	2	0	5	0.7	166	1	0	0	0.5	0	0	25.66666667	1	0.5	0
camel	1	org.apache.camel.component.jms.JmsEndpoint	19	2	0	20	31	133	6	18	18	0.644444444	170	1	2	0.4375	0.163157895	1	1	7.684210526	2	1	0
camel	1	org.apache.camel.bam.model.ProcessDefinition	7	2	0	11	21	17	6	5	6	0.666666667	90	1	0	0.375	0.375	0	0	11.57142857	2	1	0
camel	1	org.apache.camel.impl.LoggingExceptionHandler	3	1	0	9	8	1	4	5	3	0	26	1	1	0	0.5	0	0	7.333333333	1	0.3333	0
camel	1	org.apache.camel.Consumer	0	1	0	27	0	0	26	1	0	2	0	0	0	0	0	0	0	0	0	0	0
camel	1	org.apache.camel.builder.RecipientListBuilder	2	2	0	6	4	0	1	6	2	0	16	1	1	0.961538462	0.666666667	0	0	6.5	1	0.5	0
camel	1	org.apache.camel.component.jms.JmsPollingConsumer	12	3	0	8	19	60	1	8	9	0.363636364	101	1	0	0.52173913	0.354166667	1	1	7.333333333	3	1.1667	0
camel	1	org.apache.camel.builder.xml.InvalidXPathExpression	2	6	0	2	7	0	1	1	2	0	25	1	0	0.944444444	0.666666667	0	0	11	1	0.5	0
camel	1	org.apache.camel.component.xmpp.XmppMessage	14	3	0	6	29	35	1	6	13	0.153846154	132	1	0	0.636363636	0.339285714	2	8	8.357142857	2	1.1429	0
camel	1	org.apache.camel.Converter	0	1	0	1	0	0	1	0	0	2	0	0	0	0	0	0	0	0	0	0	0
camel	1	org.apache.camel.impl.DefaultMessage	11	2	9	15	23	49	10	5	9	0.6	87	1	0	0.523809524	0.327272727	1	1	6.818181818	2	1.0909	0
camel	1	org.apache.camel.bam.model.ProcessInstance	13	3	0	14	33	68	9	7	11	0.854166667	121	1	1	0.45	0.283333333	0	0	8	2	1	0
camel	1	org.apache.camel.component.file.FileComponent	3	3	0	5	8	3	1	5	2	2	28	0	0	0.941176471	0.5	1	1	8.333333333	1	0.3333	0
camel	1	org.apache.camel.component.mail.MailMessage	13	3	0	8	29	36	1	8	11	0.5	158	1	0	0.65625	0.326923077	2	7	11.07692308	4	1.3077	0
camel	1	org.apache.camel.component.pojo.PojoInvocation	4	1	0	5	5	0	5	0	4	0.666666667	28	1	0	0	0.4375	0	0	5.25	1	0.75	0
camel	1	org.apache.camel.impl.DefaultPollingConsumer	12	3	0	11	27	44	1	10	8	0.727272727	124	1	2	0.571428571	0.233766234	1	1	9	3	0.9167	0
camel	1	org.apache.camel.impl.CachingInjector	3	1	0	4	6	0	2	2	2	0.5	33	1	1	0	0.666666667	0	0	9	2	1	0
camel	1	org.apache.camel.component.mail.MailExchange	16	2	0	8	19	114	4	6	12	0.8	90	1	1	0.65	0.2875	1	3	4.5625	1	0.875	0
camel	1	org.apache.camel.bam.model.TemporalEntity	7	2	2	3	8	9	2	1	7	0.666666667	40	1	0	0.333333333	0.642857143	0	0	4.428571429	2	1.1429	0
camel	1	org.apache.camel.Route	8	1	3	11	12	14	10	1	7	0.714285714	56	1	1	0	0.5	0	0	5.625	1	0.875	0
camel	1	org.apache.camel.spi.Policy	1	1	0	5	1	0	4	1	1	2	1	0	0	0	1	0	0	0	1	1	0
camel	1	org.apache.camel.util.ExpressionHelper	3	1	0	5	8	3	1	4	3	2	23	0	0	0	0.5	0	0	6.666666667	1	0.6667	0
camel	1	org.apache.camel.MessageDriven	2	1	0	1	2	1	1	0	2	2	2	0	0	0	1	0	0	0	1	1	0
camel	1	org.apache.camel.bam.processor.NoCorrelationKeyException	3	4	0	4	9	0	1	4	3	0.5	33	1	2	0.894736842	0.555555556	0	0	9.333333333	1	0.6667	0
camel	1	org.apache.camel.builder.SplitterBuilder	2	3	0	4	5	0	1	4	2	0	20	1	1	0.985915493	0.666666667	1	1	8.5	1	0.5	0
camel	1	org.apache.camel.spring.xml.StatementRouteBuilder	5	3	0	4	10	2	1	3	5	0.625	40	1	0	0.902439024	0.466666667	1	1	6.6	2	1	0
camel	1	org.apache.camel.component.cxf.CxfInvokeConsumer	4	3	0	11	23	0	1	11	1	0.5	75	1	1	0.833333333	0.4375	1	1	17.25	1	0.75	0
camel	1	org.apache.camel.spring.util.DefaultMethodInvocationStrategy	4	1	0	4	10	0	1	3	4	0	35	1	0	0	0.583333333	0	0	7.5	1	0.75	0
camel	1	org.apache.camel.component.cxf.CxfEndpoint	15	2	0	16	21	89	3	16	15	0.785714286	105	1	2	0.5	0.183333333	1	2	5.733333333	2	1	0
camel	1	org.apache.camel.processor.loadbalancer.StickyLoadBalancer	7	3	0	5	24	3	0	5	5	0.5	141	1	2	0.5	0.267857143	2	2	18.57142857	3	1.2857	0
camel	1	org.apache.camel.builder.IdempotentConsumerBuilder	4	3	0	6	6	0	1	6	2	0.5	30	1	2	0.95890411	0.45	1	1	6	1	0.75	0
camel	1	org.apache.camel.component.quartz.QuartzComponent	15	3	0	14	46	93	1	14	8	0.821428571	217	1	0	0.571428571	0.261904762	2	2	13.2	2	0.8667	0
camel	1	org.apache.camel.impl.converter.PropertyEditorTypeConverter	2	1	0	2	11	1	1	1	2	2	54	0	0	0	0.666666667	0	0	26	6	3	0
camel	1	org.apache.camel.spi.Marshaller	1	1	0	1	1	0	1	0	1	2	1	0	0	0	1	0	0	0	1	1	0
camel	1	org.apache.camel.component.jms.JmsComponent	49	3	1	13	97	1170	2	12	46	0.715277778	378	0.333333333	1	0.258064516	0.121088435	1	1	6.653061224	2	0.9592	0
camel	1	org.apache.camel.spring.remoting.CamelServiceExporter	9	2	0	6	15	8	0	6	9	0.666666667	87	0	2	0.578947368	0.333333333	0	0	8.333333333	1	0.8889	0
camel	1	org.apache.camel.impl.DefaultConsumer	9	2	14	22	19	16	15	7	6	0.708333333	77	1	3	0.466666667	0.288888889	1	1	7.222222222	2	1	0
camel	1	org.apache.camel.component.file.FileProducer	5	3	0	8	31	2	1	8	3	0.5	122	1	1	0.8	0.4	0	0	23	3	1.2	2
camel	1	org.apache.camel.FailedToCreateProducerException	2	5	0	4	7	0	2	2	2	0	25	1	1	0.944444444	0.666666667	0	0	11	1	0.5	0
camel	1	org.apache.camel.processor.idempotent.NoMessageIdException	3	5	0	4	8	0	1	3	3	0.5	32	1	2	0.894736842	0.555555556	0	0	9	1	0.6667	0
camel	1	org.apache.camel.impl.converter.ArrayTypeConverter	2	1	0	2	19	1	1	1	2	2	121	0	0	0	0.666666667	0	0	59.5	13	6.5	0
camel	1	org.apache.camel.component.direct.DirectEndpoint	10	2	0	15	28	31	3	15	7	0.814814815	97	0.666666667	0	0.636363636	0.222222222	1	1	8.4	1	0.8	0
camel	1	org.apache.camel.processor.FilterProcessor	7	2	0	8	16	0	3	5	5	0.333333333	67	1	2	0.538461538	0.357142857	1	1	8.285714286	1	0.8571	0
camel	1	org.apache.camel.bam.processor.JpaBamProcessorSupport	16	2	1	13	36	78	1	12	10	0.75	188	1	1	0.333333333	0.2375	1	1	10.5	3	1.0625	0
camel	1	org.apache.camel.component.cxf.transport.CamelTransportFactory	10	0	0	12	17	21	0	12	9	0.666666667	80	1	1	0	0.333333333	0	0	6.7	1	0.8	0
camel	1	org.apache.camel.spring.SpringCamelContext	10	3	0	16	22	43	2	14	8	0.333333333	93	1	0	0.826086957	0.4	1	1	8.2	1	0.8	0
camel	1	org.apache.camel.processor.loadbalancer.LoadBalancer	3	1	0	5	3	3	4	1	3	2	3	0	0	0	0.833333333	0	0	0	1	1	0
camel	1	org.apache.camel.impl.PredicateSupport	4	1	4	6	11	6	4	2	3	2	36	0	0	0	0.5625	0	0	8	2	1	0
camel	1	org.apache.camel.spring.spi.BeanInjector	2	2	0	3	6	1	0	3	2	2	14	0	0	0.833333333	0.666666667	0	0	6	1	0.5	0
camel	1	org.apache.camel.component.file.FileMessage	10	3	0	4	14	33	1	4	10	0.222222222	58	1	0	0.724137931	0.6	2	5	4.7	1	0.8	0
camel	1	org.apache.camel.component.mail.MessageHeaderNamesAccessException	1	5	0	2	2	0	1	1	1	2	7	1	0	1	1	0	0	5	0	0	0
camel	1	org.apache.camel.component.jbi.CamelJbiComponent	13	0	0	16	43	74	2	15	9	0.861111111	223	1	2	0	0.21978022	0	0	15.92307692	2	1.1538	0
camel	1	org.apache.camel.spring.EndpointFactoryBean	12	1	0	4	15	46	0	4	11	0.795454545	73	1	2	0	0.266666667	0	0	4.75	1	0.9167	0
camel	1	org.apache.camel.builder.Builder	9	1	0	5	16	36	2	3	9	2	69	0	0	0	0.194444444	0	0	6.666666667	1	0.8889	0
camel	1	org.apache.camel.processor.loadbalancer.LoadBalancerSupport	4	1	2	4	8	0	2	2	4	0	28	1	0	0	0.75	0	0	5.75	1	0.75	0
camel	1	org.apache.camel.CamelContext	17	1	0	84	17	136	80	7	17	2	17	0	0	0	0.222222222	0	0	0	1	1	1
camel	1	org.apache.camel.component.cxf.transport.CamelConstants	1	1	0	0	2	0	0	0	1	2	22	0	0	0	1	0	0	3	0	0	0
camel	1	org.apache.camel.component.file.FileExchange	3	2	0	7	6	0	4	4	3	0	24	1	0	0.928571429	0.666666667	0	0	6.666666667	1	0.6667	0
camel	1	org.apache.camel.spring.util.BeanInfo	11	1	0	16	45	33	3	14	5	0.72	302	1	2	0	0.3	0	0	26	5	2.0909	0
camel	1	org.apache.camel.component.http.CamelServlet	5	0	0	8	20	0	2	6	3	0	72	1	0	0	0.5	0	0	13.2	1	0.8	0
camel	1	org.apache.camel.builder.xml.MessageVariableResolver	6	1	0	5	26	1	1	4	5	1	145	0.375	1	0	0.36	0	0	21.83333333	10	2.1667	0
camel	1	org.apache.camel.spring.RouteBuilderFinder	11	1	0	6	29	17	1	6	8	0.633333333	160	1	1	0	0.303030303	0	0	13.27272727	5	1.3636	0
camel	1	org.apache.camel.util.Time	15	1	0	1	18	95	1	0	12	0.285714286	106	1	0	0	0.377777778	0	0	5.933333333	1	0.9333	0
camel	1	org.apache.camel.bam.model.EntitySupport	4	1	3	3	11	0	3	0	4	0.333333333	31	1	0	0	0.625	0	0	6.5	1	0.75	0
camel	1	org.apache.camel.ResolveEndpointFailedException	2	5	0	2	7	0	1	1	2	0	25	1	0	0.944444444	0.666666667	0	0	11	1	0.5	0
camel	1	org.apache.camel.component.jms.JmsConfiguration	82	1	1	22	143	2897	4	18	77	0.954938272	935	1	1	0	0.114446529	0	0	9.914634146	26	1.4512	0
camel	1	org.apache.camel.component.file.FileEndpoint	10	3	0	11	17	33	3	11	9	0.555555556	79	1	0	0.666666667	0.266666667	1	1	6.7	3	1.1	1
camel	1	org.apache.camel.spring.xml.CamelNamespaceHandler	5	2	0	7	14	2	3	7	3	0.625	112	1	3	0.692307692	0.533333333	0	0	20.6	1	0.8	0
camel	1	org.apache.camel.builder.LoggingErrorHandlerBuilder	9	1	0	7	12	0	1	6	9	0.25	87	1	1	0	0.416666667	0	0	8.444444444	1	0.6667	0
camel	1	org.apache.camel.builder.ProcessorBuilder	6	1	0	8	12	15	1	7	6	2	37	0	0	0	0.5	0	0	5.166666667	1	0.8333	0
camel	1	org.apache.camel.builder.Fluent	3	1	0	2	3	3	2	0	3	2	3	0	0	0	1	0	0	0	1	1	0
camel	1	org.apache.camel.spring.SpringRouteBuilder	5	3	0	4	17	8	0	4	5	0.25	98	1	0	0.902439024	0.45	0	0	18.4	4	1.8	0
camel	1	org.apache.camel.impl.MessageSupport	13	1	1	7	24	66	2	5	11	0.770833333	113	1	2	0	0.3	0	0	7.384615385	3	1.1538	1
camel	1	org.apache.camel.component.mina.MinaProducer	5	3	0	15	27	0	2	15	2	0.583333333	105	1	1	0.8	0.5	1	1	19.4	3	1	0
camel	1	org.apache.camel.converter.jaxp.StringSource	7	2	0	1	17	0	1	0	7	0.25	83	1	0	0.692307692	0.714285714	0	0	10.57142857	1	0.5714	0
camel	1	org.apache.camel.component.mock.MockEndpoint	34	2	0	18	72	475	6	17	28	0.848484848	600	1	0	0.304347826	0.123376623	1	1	16.38235294	2	1.1471	0
camel	1	org.apache.camel.spring.xml.BuilderAction	5	1	0	6	27	0	2	5	4	0.5	153	1	1	0	0.44	0	0	29.2	5	1.8	0
camel	1	org.apache.camel.impl.converter.DefaultTypeConverter	11	1	0	14	51	23	1	13	7	0.75	413	1	1	0	0.42	0	0	36	15	3	0
camel	1	org.apache.camel.processor.idempotent.MessageIdRepository	1	1	0	4	1	0	4	0	1	2	1	0	0	0	1	0	0	0	1	1	0
camel	1	org.apache.camel.spring.spi.SpringComponentResolver	2	1	0	7	11	0	1	6	2	0	60	1	1	0	0.6	0	0	28	1	0.5	0
camel	1	org.apache.camel.component.cxf.CxfConsumer	4	3	0	12	16	0	2	12	1	0.555555556	59	1	1	0.833333333	0.4	1	1	13	1	0.75	0
camel	1	org.apache.camel.component.processor.ProcessorEndpoint	8	2	0	12	15	18	2	12	6	0.714285714	56	1	2	0.666666667	0.291666667	1	1	5.75	1	0.875	0
camel	1	org.apache.camel.builder.xml.NamespaceBuilder	5	1	0	1	16	4	0	1	5	0	62	1	0	0	0.6	0	0	11.2	2	1	0
camel	1	org.apache.camel.builder.PolicyBuilder	4	1	0	5	15	0	1	5	4	0.555555556	68	1	2	0	0.5	0	0	15.25	1	0.75	0
camel	1	org.apache.camel.bam.processor.ProcessContext	14	1	0	6	18	61	2	5	14	0.830769231	81	1	5	0	0.297619048	0	0	4.428571429	1	0.9286	0
camel	1	org.apache.camel.impl.DefaultExchange	28	1	11	23	50	346	16	7	22	0.888888889	258	1	5	0	0.155555556	0	0	7.928571429	3	1.25	1
camel	1	org.apache.camel.util.ExpressionListComparator	3	1	0	4	9	1	1	3	3	0	47	1	0	0	0.5	0	0	14.33333333	2	1	0
camel	1	org.apache.camel.RuntimeCamelException	4	4	12	33	8	6	33	0	4	1.333333333	21	1	0	1	0.666666667	0	0	4	0	0	0
camel	1	org.apache.camel.impl.ScheduledPollConsumer	15	3	2	8	30	79	2	6	11	0.816326531	146	1	0	0.555555556	0.205357143	1	1	8.266666667	1	0.8	0
camel	1	org.apache.camel.processor.CompositeProcessor	6	2	0	5	17	0	1	4	4	0	80	1	0	0.583333333	0.444444444	1	1	12.16666667	3	1.1667	0
camel	1	org.apache.camel.component.jms.RuntimeJmsException	1	4	2	3	2	0	3	0	1	2	7	1	0	1	1	0	0	5	0	0	0
camel	1	org.apache.camel.impl.converter.TypeConverterLoader	1	1	0	3	1	0	2	1	1	2	1	0	0	0	1	0	0	0	1	1	0
camel	1	org.apache.camel.component.jmx.JMXExchange	1	2	0	6	4	0	3	4	1	2	11	0	0	1	1	0	0	10	0	0	0
camel	1	org.apache.camel.component.jms.JmsExchange	19	2	0	10	23	165	6	6	15	0.833333333	105	1	1	0.604651163	0.273684211	1	3	4.473684211	1	0.8947	0
camel	1	org.apache.camel.TypeConverter	1	1	0	17	1	0	17	0	1	2	1	0	0	0	1	0	0	0	1	1	0
camel	1	org.apache.camel.builder.xml.XsltBuilder	25	1	0	11	63	230	0	11	22	0.65	316	1	2	0	0.13	0	0	11.44	3	1.04	1
camel	1	org.apache.camel.impl.PollingConsumerRoute	5	2	0	5	13	0	0	5	4	0	63	1	1	0.636363636	0.45	1	1	11.4	1	0.8	0
camel	1	org.apache.camel.util.CollectionHelper	2	1	0	1	7	1	1	0	2	2	37	0	0	0	0.5	0	0	17.5	3	1.5	0
camel	1	org.apache.camel.spi.Provider	1	1	0	0	1	0	0	0	1	2	1	0	0	0	1	0	0	0	1	1	0
camel	1	org.apache.camel.component.queue.QueueEndpointConsumer	5	2	0	5	19	0	1	5	3	0.583333333	78	1	2	0.636363636	0.466666667	1	1	14	2	1	0
camel	1	org.apache.camel.builder.ProcessorFactory	1	1	0	12	1	0	11	1	1	2	1	0	0	0	1	0	0	0	1	1	0
camel	1	org.apache.camel.impl.DefaultComponentResolver	3	1	0	7	15	1	1	6	2	0.5	62	1	1	0	0.666666667	0	0	19.33333333	3	1	0
camel	1	org.apache.camel.component.cxf.transport.CamelTransportBase	7	1	0	14	14	19	6	8	6	0.966666667	63	0.4	2	0	0.3	0	0	7.285714286	2	1.1429	0
camel	1	org.apache.camel.util.FactoryFinder	10	1	0	4	32	41	2	2	8	0.555555556	217	1	0	0	0.55	0	0	20.5	1	0.8	0
camel	1	org.apache.camel.Processor	1	1	0	126	1	0	125	1	1	2	1	0	0	0	1	0	0	0	1	1	1
camel	1	org.apache.camel.spring.Main	17	2	0	9	56	84	4	8	11	0.739583333	304	1	0	0.318181818	0.25	1	1	16.52941176	4	1.4118	0
camel	1	org.apache.camel.component.jbi.JbiExchange	19	2	0	8	25	163	5	5	15	0.916666667	124	1	1	0.604651163	0.273684211	1	2	5.421052632	1	0.8947	0
camel	1	org.apache.camel.impl.converter.InstanceMethodTypeConverter	3	1	0	5	12	0	1	4	3	0.25	54	1	1	0	0.466666667	0	0	16.33333333	2	1	0
camel	1	org.apache.camel.spi.XmlUnmarshaller	3	1	0	1	5	3	0	1	3	2	13	0	0	0	0.555555556	0	0	3.333333333	1	0.6667	0
camel	1	org.apache.camel.builder.script.ScriptEvaluationException	3	5	0	2	6	3	1	1	3	2	16	0	0	1	0.777777778	0	0	4.333333333	0	0	0
camel	1	org.apache.camel.spi.ComponentResolver	1	1	0	6	1	0	4	2	1	2	1	0	0	0	1	0	0	0	1	1	0
camel	1	org.apache.camel.component.http.HttpComponent	6	3	1	6	10	3	2	5	5	0.4	33	1	1	0.761904762	0.366666667	1	1	4.333333333	1	0.8333	0
camel	1	org.apache.camel.component.mail.JavaMailConnection	2	2	0	4	12	1	2	2	2	2	31	0	0	0.964285714	0.75	0	0	14.5	1	0.5	0
camel	1	org.apache.camel.builder.PipelineBuilder	2	3	0	3	4	0	1	3	2	0	16	1	0	0.985915493	0.666666667	1	1	6.5	1	0.5	0
camel	1	org.apache.camel.impl.DefaultComponent	11	2	16	26	22	37	18	9	7	0.733333333	115	1	1	0.4375	0.309090909	1	1	9.181818182	2	0.9091	0
camel	1	org.apache.camel.bam.TimeExpression	10	1	2	9	18	9	4	7	10	0.666666667	86	1	3	0	0.285714286	0	0	7.3	3	1.2	0
camel	1	org.apache.camel.builder.MulticastBuilder	2	3	0	3	4	0	1	3	2	0	16	1	0	0.985915493	0.666666667	1	1	6.5	1	0.5	0
camel	1	org.apache.camel.component.mail.MailConsumer	10	4	0	9	41	17	1	9	3	0.666666667	218	1	1	0.771428571	0.296296296	2	4	20.5	3	1.1	0
camel	1	org.apache.camel.view.RouteDotGenerator	7	1	0	7	27	9	0	7	4	0.75	110	1	0	0	0.4	0	0	14.42857143	2	0.8571	0
camel	1	org.apache.camel.spring.util.MethodInvocationStrategy	1	1	0	4	1	0	3	1	1	2	1	0	0	0	1	0	0	0	1	1	0
camel	1	org.apache.camel.component.cxf.CxfInvokeComponent	6	3	0	6	17	9	1	6	3	0.6	88	1	0	0.8	0.366666667	1	1	13.5	3	1.1667	0
camel	1	org.apache.camel.component.rmi.RmiComponent	3	3	0	4	6	3	1	4	2	2	16	0	0	0.941176471	0.5	1	1	4.333333333	1	0.3333	0
camel	1	org.apache.camel.util.URISupport	15	1	0	4	59	105	4	1	13	2	518	0	0	0	0.28	0	0	33.53333333	5	1.5333	0
camel	1	org.apache.camel.builder.FilterBuilder	6	3	1	6	10	0	2	5	6	0	46	1	1	0.933333333	0.555555556	1	1	6.5	1	0.8333	0
camel	1	org.apache.camel.component.jbi.JbiBinding	6	1	0	9	27	15	7	3	3	2	91	0	0	0	0.444444444	0	0	14.16666667	2	1.1667	0
camel	1	org.apache.camel.processor.Splitter	5	2	0	9	21	0	1	8	3	0.25	84	1	2	0.636363636	0.4	1	1	15.4	1	0.8	0
camel	1	org.apache.camel.RuntimeTransformException	3	5	0	2	6	3	1	1	3	1.5	17	1	0	1	0.777777778	0	0	4.333333333	0	0	0
camel	1	org.apache.camel.spring.util.MethodInfo	7	1	0	5	11	7	2	4	5	0.722222222	54	1	1	0	0.285714286	0	0	6.285714286	1	0.8571	0
camel	1	org.apache.camel.converter.CollectionConverter	6	1	0	0	13	15	0	0	6	2	53	0	0	0	0.25	0	0	7.833333333	2	1.1667	0
camel	1	org.apache.camel.component.mail.RuntimeMailException	1	4	2	3	2	0	3	0	1	2	7	1	0	1	1	0	0	5	0	0	0
camel	1	org.apache.camel.ExpectedBodyTypeException	3	5	0	4	10	0	1	3	3	0.5	34	1	1	0.894736842	0.555555556	0	0	9.666666667	1	0.6667	0
camel	1	org.apache.camel.component.mock.AssertionClause	9	1	2	9	24	30	4	7	7	0.625	97	1	0	0	0.26984127	0	0	9.666666667	2	1	0
camel	1	org.apache.camel.component.mail.MailProducer	4	3	0	9	8	2	2	9	2	0.777777778	33	1	1	0.857142857	0.4	0	0	6.5	1	0.5	0
camel	1	org.apache.camel.component.jbi.JbiMessage	13	3	0	5	27	36	1	5	11	0.5	129	1	0	0.65625	0.326923077	2	7	8.846153846	3	1.3077	0
camel	1	org.apache.camel.component.activemq.ActiveMQConfiguration	8	2	0	5	19	22	1	4	6	0.571428571	70	1	0	0.91954023	0.416666667	1	1	7.625	2	1	0
camel	1	org.apache.camel.builder.xml.ResultHandler	2	1	0	5	2	1	4	1	2	2	2	0	0	0	0.75	0	0	0	1	1	0
camel	1	org.apache.camel.builder.xml.XPathBuilder	32	1	0	10	65	386	1	9	29	0.82078853	382	1	2	0	0.165625	0	0	10.65625	4	1.1875	0
camel	1	org.apache.camel.component.mail.MailBinding	7	1	0	11	38	21	4	9	3	2	167	0	0	0	0.3	0	0	22.85714286	3	1.4286	0
camel	1	org.apache.camel.converter.jaxp.XmlConverter	39	1	0	5	97	729	2	3	38	0.9	611	0.6	0	0	0.121052632	0	0	14.53846154	2	1	0
camel	1	org.apache.camel.NoSuchEndpointException	2	5	0	3	6	0	2	1	2	1	21	1	0	0.944444444	0.75	0	0	8.5	1	0.5	0
camel	1	org.apache.camel.impl.NoRouteBuilder	4	3	0	1	5	4	0	1	3	0.666666667	16	1	1	0.948717949	0.666666667	1	1	2.75	1	0.5	0
camel	1	org.apache.camel.component.xmpp.XmppBinding	4	1	0	8	18	6	5	4	3	2	62	0	0	0	0.458333333	0	0	14.5	3	1.25	0
camel	1	org.apache.camel.component.jbi.CamelJbiEndpoint	5	0	0	12	18	0	2	10	2	0.55	87	1	3	0	0.5	0	0	15.4	1	0.4	0
camel	1	org.apache.camel.Body	0	1	0	1	0	0	1	0	0	2	0	0	0	0	0	0	0	0	0	0	0
camel	1	org.apache.camel.impl.DefaultExchangeConverter	2	1	0	3	3	1	1	2	2	2	7	0	0	0	0.666666667	0	0	2.5	1	0.5	0
camel	1	org.apache.camel.spring.converter.ResourceConverter	8	1	0	4	16	28	0	4	8	2	40	0	0	0	0.166666667	0	0	4	1	0.875	0
camel	1	org.apache.camel.builder.ChoiceBuilder	6	3	0	6	16	0	2	6	6	0.6	86	1	2	0.933333333	0.444444444	1	1	12.83333333	1	0.8333	0
camel	1	org.apache.camel.converter.NIOConverter	9	1	0	1	26	36	1	0	9	2	81	0	0	0	0.111111111	0	0	8	1	0.8889	1
camel	1	org.apache.camel.spring.CamelBeanPostProcessor	19	1	0	27	55	121	4	27	8	0.763888889	299	1	2	0	0.191919192	0	0	14.52631579	5	1.5263	0
camel	1	org.apache.camel.Service	2	1	0	9	2	1	9	0	2	2	2	0	0	0	1	0	0	0	1	1	0
camel	1	org.apache.camel.impl.EventDrivenConsumerRoute	5	2	0	8	13	0	3	5	4	0	64	1	1	0.636363636	0.45	1	1	11.6	1	0.8	0
camel	1	org.apache.camel.component.mail.MailEndpoint	12	3	0	16	28	52	6	15	12	0.681818182	136	1	2	0.620689655	0.194444444	1	1	10.16666667	2	1	0
camel	1	org.apache.camel.processor.LoggingErrorHandler	13	2	0	10	34	26	1	9	9	0.555555556	209	1	2	0.388888889	0.307692308	1	1	14.84615385	8	1.3846	0
camel	1	org.apache.camel.component.jms.JmsBinding	7	1	0	9	35	21	6	4	4	2	161	0	0	0	0.317460317	0	0	22	6	1.5714	0
camel	1	org.apache.camel.component.cxf.CxfMessage	14	3	0	8	23	35	3	7	13	0.153846154	98	1	0	0.636363636	0.339285714	2	8	5.928571429	2	0.9286	0
camel	1	org.apache.camel.processor.RecipientList	6	2	0	12	21	5	2	10	3	0.6	70	1	2	0.583333333	0.416666667	1	1	10.33333333	1	0.8333	0
camel	1	org.apache.camel.component.cxf.transport.CamelConduit	13	0	0	16	29	52	4	13	4	0.854166667	120	1	1	0	0.202380952	0	0	7.923076923	2	1	0
camel	1	org.apache.camel.impl.converter.AnnotationTypeConverterLoader	7	1	0	12	62	5	1	11	2	0.75	359	0.75	1	0	0.361111111	0	0	49.71428571	13	2.5714	0
camel	1	org.apache.camel.spring.xml.BeanDefinitionParser	5	4	3	5	9	8	4	1	1	0.75	44	1	0	0.85	0.4	3	3	7.6	4	1.4	0
camel	1	org.apache.camel.bam.ActivityBuilder	11	1	0	13	24	39	5	12	11	0.8	101	1	4	0	0.272727273	0	0	7.818181818	1	0.9091	0
camel	1	org.apache.camel.component.cxf.CxfConstants	0	1	0	0	0	0	0	0	0	2	3	0	0	0	0	0	0	0	0	0	0
camel	1	org.apache.camel.converter.HasAnnotation	1	1	0	0	1	0	0	0	1	2	1	0	0	0	1	0	0	0	1	1	0
camel	1	org.apache.camel.processor.ErrorHandler	0	1	0	3	0	0	2	1	0	2	0	0	0	0	0	0	0	0	0	0	0
camel	1	org.apache.camel.impl.BinaryPredicateSupport	9	1	7	11	17	24	7	4	5	0.375	118	1	2	0	0.444444444	0	0	11.88888889	2	1	0
camel	1	org.apache.camel.spi.Unmarshaller	1	1	0	1	1	0	1	0	1	2	1	0	0	0	1	0	0	0	1	1	0
camel	1	org.apache.camel.component.pojo.PojoComponent	9	3	0	8	20	24	2	6	8	0.5	95	1	0	0.666666667	0.291666667	1	1	9.444444444	1	0.8889	0
camel	1	org.apache.camel.component.activemq.ActiveMQComponent	9	4	0	4	14	36	0	4	8	2	50	0	0	0.911764706	0.305555556	1	2	4.555555556	1	0.6667	0
camel	1	org.apache.camel.builder.xml.StreamResultHandler	3	1	0	3	8	0	1	2	3	0.5	29	0	0	0	0.666666667	0	0	8	1	0.6667	0
camel	1	org.apache.camel.processor.loadbalancer.TopicLoadBalancer	3	2	0	3	10	3	0	3	2	2	32	0	0	0.6	0.666666667	0	0	9.666666667	1	0.6667	0
camel	1	org.apache.camel.spring.util.ReflectionUtils	3	2	0	5	18	3	2	3	3	2	65	0	0	0.875	0.416666667	0	0	20.66666667	4	1.6667	0
camel	1	org.apache.camel.builder.xml.StringResultHandler	3	1	0	3	8	0	1	2	3	0.5	29	0	0	0	0.666666667	0	0	8	1	0.6667	0
camel	1	org.apache.camel.Predicate	2	1	0	18	2	1	18	0	2	2	2	0	0	0	0.833333333	0	0	0	1	1	0
camel	1	org.apache.camel.util.ResolverUtil	11	1	0	7	55	35	2	5	7	0.566666667	380	1	0	0	0.357142857	0	0	33.27272727	5	2	0
camel	1	org.apache.camel.Property	1	1	0	1	1	0	1	0	1	2	1	0	0	0	1	0	0	0	1	1	0
camel	1	org.apache.camel.impl.NoPolicy	2	1	0	2	3	1	0	2	2	2	7	0	0	0	0.75	0	0	2.5	1	0.5	0
camel	1	org.apache.camel.util.ServiceHelper	7	1	0	18	19	15	15	3	6	0.666666667	159	1	0	0	0.25	0	0	21.57142857	1	0.7143	0
camel	1	org.apache.camel.component.processor.ProcessorEndpointConsumer	3	3	0	5	10	0	1	5	1	0	30	1	1	0.882352941	0.555555556	1	1	8.666666667	1	0.6667	0
camel	1	org.apache.camel.impl.DefaultEndpoint	15	1	17	29	34	79	20	9	13	0.839285714	188	1	2	0	0.219047619	1	1	11.26666667	5	1.6667	0
camel	1	org.apache.camel.component.mina.MinaEndpoint	11	2	0	17	17	47	4	16	11	0.9	78	1	0	0.583333333	0.181818182	1	1	5.727272727	1	0.9091	0
camel	1	org.apache.camel.Component	3	1	0	34	3	3	33	2	3	2	3	0	0	0	0.555555556	0	0	0	1	1	0
camel	1	org.apache.camel.component.quartz.QuartzConsumer	5	3	0	4	10	10	1	4	3	2	31	0	0	0.789473684	0.466666667	1	1	5.2	1	0.8	0
camel	1	org.apache.camel.bam.rules.ProcessRules	8	2	0	14	17	0	8	7	6	0.571428571	69	1	1	0.5	0.3	1	1	7.375	2	1	0
camel	1	org.apache.camel.builder.BuilderSupport	27	1	3	16	47	323	3	13	24	0.846153846	224	1	2	0	0.141975309	0	0	7.185185185	2	1.0741	0
camel	1	org.apache.camel.component.rmi.RmiEndpoint	15	2	0	12	33	85	3	12	14	0.839285714	139	1	0	0.5	0.183333333	1	1	8	3	1.1333	0
camel	1	org.apache.camel.component.cxf.CxfProducer	5	3	0	17	27	0	2	17	3	0.4	133	1	2	0.75	0.36	1	1	24.6	2	1	0
camel	1	org.apache.camel.processor.loadbalancer.QueueLoadBalancer	3	2	3	6	12	3	3	3	2	2	47	0	0	0.6	0.666666667	0	0	14.66666667	1	0.6667	0
camel	1	org.apache.camel.component.pojo.timer.TimerConsumer	6	3	0	10	43	3	3	10	3	0.6	204	1	1	0.75	0.305555556	1	1	32.66666667	6	1.6667	0
camel	1	org.apache.camel.bam.ActivityLifecycle	4	2	0	5	7	4	4	1	2	0.888888889	45	0.333333333	3	0.857142857	0.444444444	1	1	9.5	1	0.5	0
camel	1	org.apache.camel.bam.processor.BamProcessorSupport	10	1	1	10	20	23	3	9	3	0.777777778	107	1	1	0	0.351851852	0	0	9.3	1	0.7	0
camel	1	org.apache.camel.bam.processor.JpaBamProcessor	5	3	0	13	20	8	1	12	2	0.5	66	1	0	0.913043478	0.472222222	0	0	12	1	0.4	0
camel	1	org.apache.camel.component.pojo.PojoExchange	4	2	0	13	9	6	8	5	4	2	25	0	0	0.896551724	0.5	1	1	5.25	1	0.75	0
camel	1	org.apache.camel.util.ExpressionComparator	3	1	0	4	6	1	1	3	3	0	31	1	1	0	0.5	0	0	9	1	0.6667	0
camel	1	org.apache.camel.component.file.FileConsumer	14	4	0	8	39	51	1	8	7	0.730769231	240	1	1	0.692307692	0.307692308	1	1	15.71428571	6	1.7143	1
camel	1	org.apache.camel.component.jmx.JMXEndpoint	20	2	0	12	42	148	2	12	18	0.921052632	214	1	0	0.4375	0.190789474	1	1	9.2	1	0.9	0
camel	1	org.apache.camel.impl.ServiceSupport	8	1	25	26	13	8	25	1	6	0.666666667	94	1	0	0	1	0	0	10.375	1	0.875	1
camel	1	org.apache.camel.spring.xml.IllegalActionException	2	5	0	1	7	0	1	0	2	0.666666667	49	1	0	0.944444444	0.75	1	1	22	2	1	0
camel	1	org.apache.camel.builder.xml.DomResultHandler	3	1	0	3	7	0	1	2	3	0	21	1	0	0	0.666666667	0	0	5.666666667	1	0.6667	0
camel	1	org.apache.camel.converter.jaxp.BytesSource	6	2	0	1	14	0	1	0	6	0	52	1	0	0.692307692	0.5	0	0	7.5	1	0.6667	0
camel	1	org.apache.camel.builder.RouteBuilder	14	2	4	15	34	73	11	7	9	0.641025641	159	1	0	0.675675676	0.1875	1	3	10.14285714	3	1.0714	0
camel	1	org.apache.camel.NoTypeConversionAvailableException	3	5	0	1	9	0	0	1	3	0.5	33	1	0	0.894736842	0.555555556	0	0	9.333333333	1	0.6667	0
camel	1	org.apache.camel.spring.xml.ScriptDefinitionParser	2	6	0	5	10	0	1	4	1	0	42	1	0	0.954545455	0.6	1	1	19.5	3	1.5	0
camel	1	org.apache.camel.builder.UndefinedDestinationException	1	5	0	1	2	0	0	1	1	2	6	1	0	1	1	0	0	4	0	0	0
camel	1	org.apache.camel.util.ProducerCache	7	2	0	12	28	13	2	10	4	0.583333333	112	1	0	0.583333333	0.458333333	1	1	14.71428571	2	1	0
camel	1	org.apache.camel.component.xmpp.RuntimeXmppException	2	4	0	3	4	1	2	1	2	2	12	1	0	1	0.833333333	0	0	4.5	0	0	0
camel	1	org.apache.camel.component.xmpp.XmppGroupChatProducer	8	3	0	12	30	0	1	12	5	0.642857143	114	1	1	0.666666667	0.314285714	1	1	12.75	2	0.875	0
camel	1	org.apache.camel.builder.DeadLetterChannelBuilder	28	1	0	15	48	330	2	14	28	0.771604938	235	1	5	0	0.117346939	0	0	7.178571429	2	1	0
camel	1	org.apache.camel.builder.ErrorHandlerBuilder	2	1	0	7	2	1	6	1	2	2	2	0	0	0	0.75	0	0	0	1	1	0
camel	1	org.apache.camel.component.jms.JmsIOConverter	3	1	0	1	41	3	0	1	2	2	221	0	0	0	0.333333333	0	0	72.66666667	1	0.6667	0
camel	1	org.apache.camel.Producer	3	1	0	35	3	3	32	4	3	2	3	0	0	0	0.666666667	0	0	0	1	1	0
camel	1	org.apache.camel.impl.converter.StaticMethodTypeConverter	3	1	0	3	9	0	1	2	3	0	31	1	0	0	0.5	0	0	9	1	0.6667	0
camel	1	org.apache.camel.builder.xml.DefaultNamespaceContext	8	1	0	1	36	0	1	0	8	0.142857143	190	1	0	0	0.333333333	0	0	22.5	4	1.875	0
camel	1	org.apache.camel.component.rmi.RmiConsumer	6	3	0	8	37	3	1	8	4	0.666666667	151	1	1	0.75	0.305555556	1	1	23.66666667	1	0.8333	0
camel	1	org.apache.camel.spring.spi.SpringTransactionPolicy	6	1	0	6	10	7	1	6	5	0.6	45	1	0	0	0.533333333	0	0	6.166666667	2	0.6667	0
camel	1	org.apache.camel.component.jbi.JbiEndpoint	9	2	0	14	16	28	3	14	7	0.6875	66	1	2	0.636363636	0.266666667	1	1	6.111111111	1	0.8889	0
camel	1	org.apache.camel.bam.rules.ActivityRules	13	2	0	16	27	34	9	11	10	0.869047619	126	1	3	0.388888889	0.185185185	1	1	8.153846154	2	1	0
camel	1	org.apache.camel.builder.FluentArg	4	1	0	1	4	6	1	0	4	2	4	0	0	0	1	0	0	0	1	1	0
camel	1	org.apache.camel.builder.NoErrorHandlerBuilder	3	1	0	3	4	3	1	2	3	2	10	0	0	0	0.666666667	0	0	2.333333333	1	0.6667	0
camel	1	org.apache.camel.component.cxf.CxfInvokeProducer	5	3	0	12	28	0	1	12	3	0.25	103	1	1	0.75	0.4	1	1	19.2	1	0.8	0
camel	1	org.apache.camel.spring.remoting.CamelProxyFactoryBean	9	3	0	5	20	22	0	5	9	0.791666667	91	1	2	0.384615385	0.407407407	0	0	8.777777778	5	1.3333	0
camel	1	org.apache.camel.spring.component.BeanComponent	5	3	0	9	9	0	1	8	4	0.25	42	1	0	0.842105263	0.45	1	1	7.2	1	0.6	0
camel	1	org.apache.camel.component.quartz.QuartzMessage	3	3	0	10	25	0	1	10	2	0	134	1	0	0.913043478	0.5	1	1	43.33333333	2	1	0
camel	1	org.apache.camel.processor.idempotent.MemoryMessageIdRepository	5	1	0	2	10	8	0	2	5	0.5	57	1	0	0	0.3	0	0	10.2	2	1	0
camel	1	org.apache.camel.InvalidHeaderTypeException	4	5	0	1	13	0	0	1	3	0.833333333	47	1	0	0.894736842	0.5	0	0	10.25	2	0.75	0
camel	1	org.apache.camel.Exchange	15	1	0	185	15	105	184	2	15	2	15	0	0	0	0.228571429	0	0	0	1	1	0
camel	1	org.apache.camel.component.xmpp.XmppPrivateChatProducer	8	3	0	13	32	0	1	13	5	0.642857143	115	1	1	0.666666667	0.314285714	1	1	12.875	2	0.875	0
camel	1	org.apache.camel.bam.rules.TemporalRule	15	2	0	20	44	75	2	19	10	0.785714286	218	1	4	0.35	0.214285714	1	1	13.06666667	6	1.2	0
camel	1	org.apache.camel.spring.xml.MethodInfo	2	1	0	4	4	0	3	1	2	0.75	25	0	1	0	0.625	0	0	9.5	1	0.5	0
camel	1	org.apache.camel.processor.DeadLetterChannel	16	2	0	12	42	50	1	11	11	0.780952381	245	0.714285714	4	0.35	0.255555556	1	1	13.875	4	1.0625	0
camel	1	org.apache.camel.component.cxf.CxfBinding	6	1	0	8	20	15	6	4	5	2	82	0	0	0	0.583333333	0	0	12.66666667	2	1.5	0
camel	1	org.apache.camel.builder.InterceptorBuilder	4	1	0	5	14	0	1	5	4	0.555555556	85	1	2	0	0.5	0	0	19.5	1	0.75	0
camel	1	org.apache.camel.component.jms.JmsProducer	6	3	0	9	11	3	2	9	3	0.666666667	43	1	1	0.75	0.28	0	0	5.666666667	1	0.6667	0
camel	1	org.apache.camel.bam.model.ActivityState	22	3	0	15	42	211	12	6	18	0.896825397	187	1	2	0.3	0.227272727	0	0	7.227272727	2	1.0909	0
camel	1	org.apache.camel.component.cxf.CxfExchange	23	2	0	15	35	237	8	9	19	0.795454545	174	1	1	0.565217391	0.246376812	1	2	6.47826087	1	0.8696	0
camel	1	org.apache.camel.spring.spi.SpringInjector	7	2	0	6	11	0	1	5	6	0.708333333	51	1	0	0.166666667	0.333333333	0	0	5.714285714	1	0.7143	0
camel	1	org.apache.camel.component.jms.MessageListenerProcessor	2	1	0	5	6	0	0	5	2	0	30	1	2	0	0.625	0	0	13	1	0.5	0
camel	1	org.apache.camel.component.http.HttpExchange	5	2	0	7	9	4	4	5	5	0.666666667	42	1	1	0.896551724	0.45	0	0	6.8	1	0.6	0
camel	1	org.apache.camel.component.pojo.NoPojoAvailableException	2	4	0	2	7	0	1	2	2	0	20	1	1	0.944444444	0.75	0	0	8.5	1	0.5	0
camel	1	org.apache.camel.component.jms.MessagePropertyAccessException	2	5	0	2	6	0	1	1	2	1	22	1	0	0.944444444	0.666666667	0	0	9	1	0.5	0
camel	1	org.apache.camel.component.pojo.PojoEndpoint	9	2	0	16	23	30	5	13	9	0.625	89	1	0	0.636363636	0.277777778	1	1	8.777777778	1	0.8889	0
camel	1	org.apache.camel.impl.DefaultProducer	6	2	16	20	9	3	16	4	4	0.4	27	1	1	0.583333333	0.444444444	1	1	3.333333333	1	0.8333	0
camel	1	org.apache.camel.Endpoint	9	1	0	99	9	36	95	6	9	2	9	0	0	0	0.444444444	0	0	0	1	1	0
camel	1	org.apache.camel.component.mina.MinaConsumer	5	3	0	10	20	0	2	10	1	0.5625	74	1	1	0.833333333	0.375	1	1	13	1	0.6	0
camel	1	org.apache.camel.converter.jaxb.JaxbConverter	6	1	0	1	15	13	0	1	5	0.6	68	1	1	0	0.444444444	0	0	10.16666667	2	1	0
camel	1	org.apache.camel.component.xmpp.XmppEndpoint	35	2	0	23	60	523	4	23	33	0.92081448	339	1	1	0.29787234	0.152941176	1	1	8.314285714	2	0.9714	0
camel	1	org.apache.camel.processor.Logger	12	1	0	10	35	6	4	6	11	0.409090909	313	1	1	0	0.305555556	0	0	24.91666667	8	2.5	0
camel	1	org.apache.camel.processor.Pipeline	5	3	0	6	22	10	1	5	3	2	68	0	0	0.789473684	0.5	0	0	12.6	2	1	0
camel	1	org.apache.camel.component.jmx.JMXComponent	5	3	0	5	10	8	1	5	4	0.5	36	1	0	0.842105263	0.36	1	1	6	1	0.6	0
camel	1	org.apache.camel.util.NoFactoryAvailableException	2	4	0	3	6	0	3	0	2	0	20	1	0	0.944444444	0.75	0	0	8.5	1	0.5	0
camel	1	org.apache.camel.builder.ToBuilder	2	3	0	4	4	0	1	4	2	0	16	1	1	0.985915493	0.666666667	1	1	6.5	1	0.5	0
camel	1	org.apache.camel.component.jms.JmsMessage	14	3	0	9	38	59	1	9	9	0.692307692	250	1	0	0.65625	0.243589744	2	4	16.71428571	3	1.3571	0
camel	1	org.apache.camel.impl.ScheduledPollEndpoint	5	2	2	7	8	4	3	4	3	0.25	37	1	0	0.777777778	0.4	0	0	6.2	2	1.2	0
camel	1	org.apache.camel.component.mail.MailComponent	9	3	0	6	18	16	1	6	7	0.791666667	77	0.333333333	1	0.727272727	0.311111111	1	1	7.222222222	1	0.6667	0
camel	1	org.apache.camel.component.cxf.CxfInvokeEndpoint	15	2	0	14	22	89	3	14	15	0.821428571	103	1	2	0.5	0.191666667	1	2	5.6	2	1	0
camel	1	org.apache.camel.spring.xml.LazyLoadingBeanDefinitionParser	2	5	1	3	10	0	1	2	1	0	44	1	0	0.952380952	0.75	1	1	20	2	1	0
camel	1	org.apache.camel.component.mail.MailConfiguration	28	1	0	6	49	298	4	3	28	0.907407407	271	1	0	0	0.1875	0	0	8.25	9	1.4643	0
camel	1	org.apache.camel.component.jbi.ToJbiProcessor	2	1	0	6	9	0	1	5	2	0	48	1	1	0	0.6	0	0	21.5	1	0.5	0
camel	1	org.apache.camel.component.jmx.JMXConsumer	2	3	0	6	7	0	1	6	2	0	24	0	1	0.9375	0.6	0	0	10.5	1	0.5	0
camel	1	org.apache.camel.util.IntrospectionSupport	15	1	0	10	75	105	10	0	9	2	591	0	0	0	0.276190476	0	0	38.4	11	3.4667	0
camel	1	org.apache.camel.util.ObjectHelper	18	1	0	44	64	147	40	4	17	0.823529412	404	1	0	0	0.135294118	1	1	21.38888889	6	2.6667	0
camel	1	org.apache.camel.component.http.HttpConsumer	7	3	0	8	14	1	4	5	5	0.333333333	45	1	1	0.714285714	0.428571429	1	1	5.285714286	1	0.8571	0
camel	1	org.apache.camel.builder.script.ScriptBuilder	56	1	0	13	88	1436	0	13	45	0.675757576	634	1	0	0	0.125757576	0	0	10.21428571	6	1.1071	0
camel	1	org.apache.camel.processor.Resequencer	18	2	0	15	52	103	2	13	11	0.757352941	287	1	4	0.333333333	0.170588235	1	1	14.5	3	1	0
camel	1	org.apache.camel.component.http.HttpProducer	4	3	0	13	25	4	1	13	2	0.666666667	129	1	0	0.8	0.666666667	0	0	31	3	1.5	0
camel	1	org.apache.camel.spi.Injector	1	1	0	10	1	0	10	0	1	2	1	0	0	0	1	0	0	0	1	1	0
camel	1	org.apache.camel.impl.PollingConsumerSupport	6	2	2	7	14	7	2	5	5	0.6	49	1	2	0.583333333	0.375	0	0	6.833333333	2	1	0
camel	1	org.apache.camel.component.pojo.timer.TimerEndpoint	19	2	0	13	30	145	2	13	19	0.912698413	133	1	1	0.4375	0.203007519	1	2	5.631578947	1	0.9474	0
camel	1	org.apache.camel.component.jbi.FromJbiProcessor	2	1	0	6	6	0	0	6	2	0	38	1	3	0	0.6	0	0	16.5	1	0.5	0
camel	1	org.apache.camel.component.jmx.JMXMessage	9	3	0	4	12	30	1	4	9	0.25	50	1	0	0.75	0.555555556	2	5	4.444444444	1	0.7778	0
camel	1	org.apache.camel.spi.XmlMarshaller	3	1	0	1	5	3	0	1	3	2	14	0	0	0	0.583333333	0	0	3.666666667	1	0.6667	0
camel	1	org.apache.camel.bam.ProcessBuilder	20	3	0	18	53	126	4	17	14	0.782894737	299	1	2	0.672727273	0.16	1	1	13.55	2	1.05	0
camel	1	org.apache.camel.component.mina.MinaExchange	1	2	0	4	2	0	2	2	1	2	5	0	0	1	1	0	0	4	0	0	0
camel	1	org.apache.camel.PollingConsumer	3	1	0	8	3	3	6	2	3	2	3	0	0	0	0.666666667	0	0	0	1	1	0
camel	1	org.apache.camel.converter.ObjectConverter	5	1	0	6	15	10	6	0	5	2	82	0	0	0	0.5	0	0	15.4	4	2.8	0
camel	1	org.apache.camel.component.quartz.CamelJob	2	1	0	6	8	1	0	6	2	2	23	0	0	0	0.75	0	0	10.5	1	0.5	0
camel	1	org.apache.camel.component.xmpp.XmppConsumer	5	3	0	14	29	0	1	14	2	0.5	129	1	1	0.833333333	0.4375	1	1	24.4	5	1.4	0
camel	1	org.apache.camel.spring.xml.RouteBuilderFactoryBean	10	1	0	9	16	25	0	9	10	0.805555556	71	1	2	0	0.325	0	0	5.7	1	0.9	0
camel	1	org.apache.camel.component.queue.QueueEndpoint	7	2	0	12	13	15	3	12	6	0.666666667	43	1	0	0.7	0.285714286	1	1	5	1	0.8571	0
camel	1	org.apache.camel.impl.ReflectionInjector	2	1	1	5	6	1	3	2	2	2	21	0	0	0	0.75	0	0	9.5	1	0.5	0
camel	1	org.apache.camel.component.pojo.timer.TimerComponent	4	3	0	4	9	0	2	4	1	0.333333333	30	1	0	0.842105263	0.5	1	1	6.25	1	0.75	0
camel	1	org.apache.camel.converter.IOConverter	16	1	0	2	39	118	0	2	15	0.8	172	1	0	0	0.125	0	0	9.6875	1	0.875	0
camel	1	org.apache.camel.processor.DelegateProcessor	9	2	2	8	17	0	4	4	6	0.125	68	1	1	0.5	0.481481481	1	1	6.444444444	1	0.7778	0
camel	1	org.apache.camel.Header	1	1	0	1	1	0	1	0	1	2	1	0	0	0	1	0	0	0	1	1	0
camel	1	org.apache.camel.component.http.HttpMessage	6	3	0	6	19	9	2	6	4	0.6	68	1	0	0.807692308	0.375	2	4	10.16666667	2	1	0
camel	1	org.apache.camel.processor.idempotent.IdempotentConsumer	10	2	0	11	24	1	1	10	6	0.638888889	126	1	3	0.466666667	0.277777778	1	1	11.2	2	0.9	0
camel	1	org.apache.camel.component.queue.QueueComponent	3	3	0	3	6	3	1	3	2	2	16	0	0	0.888888889	0.555555556	1	1	4.333333333	1	0.6667	0
camel	1	org.apache.camel.component.direct.DirectComponent	5	1	0	7	11	8	1	7	5	0.5	44	1	1	0	0.466666667	0	0	7.6	1	0.8	0
camel	1	org.apache.camel.impl.converter.ToStringTypeConverter	2	1	0	2	5	1	1	1	2	2	16	0	0	0	0.666666667	0	0	7	3	1.5	0
camel	1	org.apache.camel.processor.MulticastProcessor	9	2	1	7	25	6	2	5	6	0.25	130	1	0	0.466666667	0.361111111	1	1	13.33333333	2	1	0
camel	1	org.apache.camel.component.jms.JmsConsumer	5	3	0	7	16	0	1	7	2	0.25	56	1	0	0.789473684	0.5	1	1	10	1	0.8	0
camel	1	org.apache.camel.impl.DefaultCamelContext	32	2	1	22	76	400	2	21	25	0.867383513	718	1	4	0.184210526	0.122767857	1	1	21.15625	3	1.4063	1
camel	1	org.apache.camel.spi.ExceptionHandler	1	1	0	5	1	0	5	0	1	2	1	0	0	0	1	0	0	0	1	1	0
camel	1	org.apache.camel.component.mock.MockComponent	2	3	0	4	4	1	0	4	1	2	11	0	0	0.941176471	0.666666667	1	1	4.5	1	0.5	0
camel	1	org.apache.camel.spring.CamelContextFactoryBean	17	1	0	9	29	104	1	9	15	0.7625	158	1	2	0	0.215686275	0	0	8	2	1	0
camel	1	org.apache.camel.component.cxf.transport.CamelDestination	14	0	0	23	42	61	5	19	5	0.89010989	182	0.571428571	3	0	0.201923077	0	0	11.5	2	1	0
camel	1	org.apache.camel.component.xmpp.XmppExchange	19	2	0	9	23	165	4	7	15	0.833333333	105	1	1	0.604651163	0.273684211	1	3	4.473684211	1	0.8947	0
camel	1	org.apache.camel.component.http.JettyHttpComponent	6	4	0	12	49	0	1	12	3	0.4	216	0	0	0.807692308	0.666666667	1	1	34.66666667	1	0.8333	0
camel	1	org.apache.camel.CamelException	4	3	2	2	8	6	2	0	4	2	20	0	0	1	0.666666667	0	0	4	0	0	0
camel	1	org.apache.camel.processor.loadbalancer.RoundRobinLoadBalancer	2	3	0	5	5	0	2	3	1	0	30	1	0	0.833333333	0.666666667	1	1	13.5	2	1	0
camel	1	org.apache.camel.bam.model.ActivityDefinition	7	2	0	6	13	17	4	2	7	0.75	46	1	1	0.333333333	0.428571429	0	0	5.285714286	1	0.8571	0
camel	1	org.apache.camel.component.http.HttpBinding	3	1	0	5	6	3	4	2	3	2	13	0	0	0	0.555555556	0	0	3.333333333	1	0.6667	0
camel	1	org.apache.camel.processor.SendProcessor	6	2	0	8	15	0	2	6	4	0.5	65	1	2	0.583333333	0.444444444	1	1	9.5	1	0.8333	0
camel	1	org.apache.camel.component.http.HttpEndpoint	15	2	0	14	26	85	7	11	14	0.857142857	114	1	2	0.5	0.191666667	1	1	6.4	3	1.1333	0
camel	1	org.apache.camel.processor.LoggingLevel	4	2	0	10	7	4	9	1	2	0.952380952	89	0.142857143	7	0.857142857	0.444444444	1	1	19.5	1	0.5	0
camel	1	org.apache.camel.component.quartz.QuartzEndpoint	27	2	0	24	71	339	3	23	23	0.912087912	311	0.857142857	1	0.358974359	0.15034965	1	2	10.25925926	2	1.037	0
camel	1	org.apache.camel.util.LRUCache	4	4	0	1	6	0	1	0	3	0.666666667	37	1	0	0.972222222	0.45	0	0	7.75	2	0.75	0
camel	1	org.apache.camel.EndpointInject	2	1	0	2	2	1	2	0	2	2	2	0	0	0	1	0	0	0	1	1	0
camel	1	org.apache.camel.builder.PredicateBuilder	15	1	0	17	30	105	2	15	15	2	123	0	0	0	0.2	0	0	7.2	1	0.9333	1
camel	1	org.apache.camel.impl.converter.TypeConverterRegistry	2	1	0	6	2	1	4	2	2	2	2	0	0	0	0.666666667	0	0	0	1	1	0
camel	1	org.apache.camel.spring.xml.BuilderStatement	6	1	0	4	16	7	3	2	6	0.7	73	1	0	0	0.333333333	0	0	10.83333333	3	1.1667	0
camel	1	org.apache.camel.spi.ExchangeConverter	1	1	0	5	1	0	4	1	1	2	1	0	0	0	1	0	0	0	1	1	0
camel	1	org.apache.camel.component.jms.MessagePropertyNamesAccessException	1	5	0	2	2	0	1	1	1	2	7	1	0	1	1	0	0	5	0	0	0
camel	1	org.apache.camel.component.rmi.RmiProducer	3	3	0	6	10	0	1	6	3	0.25	43	1	1	0.857142857	0.555555556	0	0	12.66666667	1	0.6667	0
camel	1	org.apache.camel.builder.FromBuilder	47	2	8	34	97	1045	15	32	41	0.898550725	535	0.833333333	3	0.357142857	0.094680851	0	0	10.25531915	2	0.9787	0
camel	1	org.apache.camel.bam.processor.ActivityMonitorEngine	12	2	0	12	35	26	3	11	4	0.840909091	190	1	1	0.411764706	0.194805195	1	1	14.16666667	3	1.0833	0
camel	1	org.apache.camel.component.jms.EndpointMessageListener	6	1	0	10	19	5	1	9	5	0.7	80	1	3	0	0.4	0	0	11.66666667	2	1	0
camel	1	org.apache.camel.Expression	1	1	0	66	1	0	65	1	1	2	1	0	0	0	1	0	0	0	1	1	0
camel	1	org.apache.camel.component.jms.ConsumerType	4	2	0	4	7	4	3	1	2	0.916666667	56	0.25	4	0.857142857	0.444444444	1	1	12	1	0.5	0
camel	1	org.apache.camel.builder.PredicateFactory	1	1	0	1	1	0	0	1	1	2	1	0	0	0	1	0	0	0	1	1	0
camel	1	org.apache.camel.processor.RedeliveryPolicy	26	1	0	2	38	243	2	0	25	0.828571429	248	1	0	0	0.243589744	0	0	8.269230769	6	1.2308	0
camel	1	org.apache.camel.builder.WhenBuilder	7	4	0	7	8	9	1	7	7	0	49	1	1	0.925925926	0.357142857	1	1	5.857142857	1	0.8571	0
camel	1	org.apache.camel.builder.sql.SqlBuilder	14	1	0	10	42	73	0	10	10	0.461538462	192	1	0	0	0.306122449	0	0	12.57142857	2	1.0714	0
camel	1	org.apache.camel.component.mail.MailConverters	3	1	0	0	13	3	0	0	3	2	57	0	0	0	0.444444444	0	0	18	1	0.6667	0
camel	1	org.apache.camel.util.ExchangeHelper	2	1	0	5	7	1	1	4	2	2	29	0	0	0	0.5	0	0	13.5	1	0.5	0
camel	1	org.apache.camel.RuntimeExpressionException	3	5	1	4	6	3	3	1	3	1.5	17	1	0	1	0.777777778	0	0	4.333333333	0	0	0
camel	1	org.apache.camel.builder.ExpressionBuilder	18	1	0	26	39	153	12	19	18	2	126	0	0	0	0.185185185	0	0	6	1	0.9444	0
