# Supplementary material for: Feature selection using a multi-strategy improved parrot optimization algorithm in software defect prediction
Source: PeerJ Comput Sci. 2025 Apr 16;11:e2815. doi: 10.7717/peerj-cs.2815 (PMC12190446; doi:10.7717/peerj-cs.2815)
Supplement: Supplemental Information 1 — Metric data of Java code and a label indicating whether it is defective. [file peerj-cs-11-2815-s001.zip › data/camel-1.2.csv]

name	version	name	wmc	dit	noc	cbo	rfc	lcom	ca	ce	npm	lcom3	loc	dam	moa	mfa	cam	ic	cbm	amc	max_cc	avg_cc	bug
camel	1.2	org.apache.camel.component.irc.IrcErrorLogger	9	0	0	5	24	0	1	4	9	0	213	1	1	0	0.37037037	0	0	22.55555556	1	0.8889	0
camel	1.2	org.apache.camel.ProducerTemplate	27	1	0	6	27	351	1	5	27	2	27	0	0	0	0.412037037	0	0	0	1	1	3
camel	1.2	org.apache.camel.impl.JndiRegistry	9	1	0	3	18	30	1	2	8	0.375	82	1	0	0	0.355555556	0	0	8	1	0.7778	0
camel	1.2	org.apache.camel.component.cxf.CxfSoapConsumer	7	1	0	27	50	7	3	27	3	0.805555556	198	1	3	0	0.416666667	0	0	26.42857143	1	0.7143	0
camel	1.2	org.apache.camel.processor.TryProcessor	8	2	0	10	28	0	1	9	3	0.357142857	224	1	3	0.684210526	0.371428571	1	1	26.5	2	1	9
camel	1.2	org.apache.camel.component.cxf.AsyncProcessorDecorator	4	1	0	9	12	2	3	7	3	0.666666667	52	1	3	0	0.4	0	0	11.25	1	0.75	0
camel	1.2	org.apache.camel.component.cxf.interceptors.DOMOutInterceptor	4	0	0	10	17	2	1	9	3	0.666666667	71	1	2	0	0.833333333	0	0	16	1	0.5	0
camel	1.2	org.apache.camel.builder.xml.Namespaces	2	1	0	2	5	1	1	1	1	2	22	0	0	0	0.5	0	0	7	3	1.5	2
camel	1.2	org.apache.commons.logging.Log	18	1	0	116	18	153	116	0	18	2	18	0	0	0	0.666666667	0	0	0	1	1	0
camel	1.2	org.apache.camel.component.file.strategy.DefaultFileRenamer	9	1	0	3	20	12	2	1	7	0.625	100	1	0	0	0.541666667	0	0	9.777777778	4	1.2222	0
camel	1.2	org.apache.camel.processor.resequencer.Timeout	7	2	0	3	17	0	3	1	7	0.611111111	66	1	0	0.333333333	0.392857143	0	0	8	2	1	0
camel	1.2	org.apache.camel.component.seda.SedaEndpoint	7	2	0	11	11	15	4	10	6	0.5	44	1	0	0.772727273	0.265306122	0	0	5.142857143	1	0.7143	2
camel	1.2	org.apache.camel.model.ChoiceType	13	2	0	12	37	42	4	9	13	0.611111111	175	1	1	0.885714286	0.276923077	1	4	12.23076923	3	1.1538	6
camel	1.2	org.apache.camel.component.file.remote.FtpProducer	6	4	0	9	31	5	1	9	3	0.5	143	0.5	1	0.8	0.305555556	1	1	22.5	1	0.8333	0
camel	1.2	org.apache.camel.management.InstrumentationAgentImpl	20	2	1	16	74	68	2	15	11	0.864661654	537	0.714285714	3	0.419354839	0.173684211	1	1	25.15	12	1.55	4
camel	1.2	org.apache.camel.CamelExchangeException	2	4	6	8	7	0	6	2	2	1	23	1	1	0.944444444	0.666666667	0	0	9.5	1	0.5	1
camel	1.2	org.apache.camel.model.WhenType	6	3	0	8	15	15	2	6	6	2	42	0	0	0.971428571	0.416666667	2	3	6	1	0.5	2
camel	1.2	org.apache.camel.model.ThrottlerType	14	2	0	4	25	31	1	4	14	0.634615385	140	1	0	0.885714286	0.3	1	4	8.714285714	1	0.8571	3
camel	1.2	org.apache.camel.component.mail.MessageHeaderAccessException	2	5	0	2	6	0	1	1	2	1	22	1	0	0.944444444	0.666666667	0	0	9	1	0.5	0
camel	1.2	org.apache.camel.processor.ChoiceProcessor	7	2	0	7	25	0	1	6	5	0.166666667	153	1	1	0.684210526	0.357142857	1	1	20.57142857	4	1.2857	2
camel	1.2	org.apache.camel.processor.loadbalancer.TopicLoadBalancer	3	2	0	4	10	3	1	3	2	2	32	0	0	0.6	0.666666667	0	0	9.666666667	1	0.6667	2
camel	1.2	org.apache.camel.component.jms.JmsEndpoint	19	2	0	22	32	133	7	19	18	0.644444444	174	1	2	0.485714286	0.157894737	1	1	7.894736842	2	1	0
camel	1.2	org.apache.commons.logging.impl.NoOpLog	20	1	0	2	21	190	1	1	20	2	50	0	0	0	0.4875	0	0	1.5	1	0.9	0
camel	1.2	org.apache.camel.language.simple.SimpleLanguage	8	1	0	7	32	28	0	7	4	2	237	0	0	0	0.625	0	0	28.625	11	3	2
camel	1.2	org.apache.camel.component.cxf.phase.AbstractPhaseManagerImpl	5	1	3	4	6	6	3	1	3	0.75	24	1	0	0	1	0	0	3.4	1	0.8	0
camel	1.2	org.apache.camel.util.ReportingTypeConverterLoader	6	2	0	5	16	7	1	5	2	0.7	59	1	0	0.6	0.36	1	1	8.5	2	0.8333	0
camel	1.2	org.apache.camel.model.language.RubyExpression	3	2	0	1	5	3	0	1	3	2	12	0	0	0.923076923	0.666666667	1	2	3	1	0.3333	0
camel	1.2	org.apache.camel.impl.DefaultEndpoint	19	1	15	32	38	139	21	11	16	0.822222222	216	1	3	0	0.175438596	1	1	10.10526316	5	1.4737	4
camel	1.2	org.apache.camel.Converter	0	1	0	1	0	0	1	0	0	2	0	0	0	0	0	0	0	0	0	0	0
camel	1.2	org.apache.camel.processor.validation.ValidatingProcessor	19	1	1	7	35	137	1	6	16	0.857142857	183	1	1	0	0.157894737	0	0	8.263157895	2	1	0
camel	1.2	org.apache.camel.impl.DefaultLifecycleStrategy	6	1	0	6	7	15	1	5	6	2	14	0	0	0	0.361111111	0	0	1.333333333	1	0.8333	4
camel	1.2	org.apache.camel.impl.CachingInjector	3	1	0	4	6	0	2	2	2	0.5	33	1	1	0	0.666666667	0	0	9	2	1	1
camel	1.2	org.apache.camel.Headers	0	1	0	1	0	0	1	0	0	2	0	0	0	0	0	0	0	0	0	0	0
camel	1.2	org.apache.camel.component.irc.IrcBinding	2	1	0	3	5	1	3	2	2	2	17	0	0	0	0.666666667	0	0	7.5	2	1	0
camel	1.2	org.apache.camel.bam.processor.ProcessContext	14	1	0	6	18	61	2	5	14	0.830769231	81	1	5	0	0.297619048	0	0	4.428571429	1	0.9286	0
camel	1.2	org.apache.commons.logging.LogFactory	20	1	2	101	54	168	98	5	12	0.954887218	352	0.285714286	0	0	0.219298246	0	0	16.25	3	1.15	0
camel	1.2	org.apache.camel.processor.resequencer.ResequencerEngine	18	1	0	9	44	85	1	8	10	0.739495798	242	1	3	0	0.205882353	0	0	12.05555556	5	1.3889	1
camel	1.2	org.apache.camel.RuntimeCamelException	4	4	15	49	8	6	49	0	4	1.333333333	21	1	0	1	0.666666667	0	0	4	0	0	1
camel	1.2	org.apache.camel.processor.resequencer.Element	6	1	0	4	10	1	2	2	6	0.6	50	1	1	0	0.5	0	0	7	2	1.1667	0
camel	1.2	org.apache.camel.impl.converter.ArrayTypeConverter	2	1	0	2	19	1	1	1	2	2	121	0	0	0	0.666666667	0	0	59.5	13	6.5	1
camel	1.2	org.apache.camel.management.PerformanceCounter	9	2	0	4	16	0	3	1	9	0.5625	122	1	0	0.272727273	0.555555556	0	0	12.11111111	4	1.2222	0
camel	1.2	org.apache.camel.component.direct.DirectEndpoint	9	2	0	11	14	26	3	11	6	0.833333333	57	0.666666667	1	0.708333333	0.229166667	0	0	5	1	0.7778	1
camel	1.2	org.apache.camel.spring.spi.SpringTransactionPolicy	5	1	0	6	10	2	0	6	4	0.5	44	1	1	0	0.583333333	0	0	7.4	2	0.8	0
camel	1.2	org.apache.camel.builder.NoErrorHandlerBuilder	3	2	0	5	4	3	2	3	3	2	10	0	0	0.5	0.666666667	0	0	2.333333333	1	0.6667	1
camel	1.2	org.apache.camel.processor.loadbalancer.LoadBalancer	3	1	0	4	3	3	3	1	3	2	3	0	0	0	0.833333333	0	0	0	1	1	0
camel	1.2	org.apache.camel.spring.remoting.CamelProxyFactoryBean	11	3	0	6	22	41	0	6	11	0.833333333	99	1	2	0.333333333	0.393939394	1	1	7.727272727	5	1.2727	0
camel	1.2	org.apache.camel.processor.Throttler	10	4	0	4	19	7	1	3	9	0.666666667	120	1	0	0.789473684	0.425	1	2	10.6	1	0.8	0
camel	1.2	org.apache.camel.model.language.ELExpression	3	2	0	1	5	3	0	1	3	2	12	0	0	0.923076923	0.666666667	1	2	3	1	0.3333	0
camel	1.2	org.apache.camel.processor.Delayer	6	4	0	6	17	0	1	5	4	0.4	85	1	1	0.857142857	0.4	1	2	12.83333333	1	0.8333	0
camel	1.2	org.apache.camel.spring.EndpointFactoryBean	12	2	0	7	16	46	0	7	11	0.795454545	83	1	2	0.153846154	0.266666667	0	0	5.583333333	2	1	0
camel	1.2	org.apache.camel.ExchangePattern	9	2	0	40	23	32	39	2	7	0.975	240	0.2	9	0.631578947	0.375	1	1	24.55555556	4	1.8889	1
camel	1.2	org.apache.camel.component.cxf.spring.CxfEndpointBean	1	0	0	5	4	0	3	2	1	2	9	0	0	0	1	0	0	8	0	0	0
camel	1.2	org.apache.camel.model.RedeliveryPolicyType	22	1	0	2	42	189	1	1	22	0.841269841	182	1	0	0	0.171717172	0	0	7	7	1.2273	2
camel	1.2	org.apache.camel.processor.loadbalancer.LoadBalancerSupport	4	1	2	4	8	0	2	2	4	0	28	1	0	0	0.75	0	0	5.75	1	0.75	1
camel	1.2	org.apache.camel.component.cxf.transport.CamelConstants	1	1	0	0	2	0	0	0	1	2	22	0	0	0	1	0	0	3	0	0	0
camel	1.2	org.apache.camel.processor.DeadLetterChannel	22	3	0	20	65	151	5	18	15	0.846560847	401	0.777777778	6	0.457142857	0.155844156	1	1	16.81818182	10	1.5455	7
camel	1.2	org.apache.camel.component.cxf.util.UriUtils	3	1	0	2	15	3	1	1	0	2	63	0	0	0	0.5	0	0	20	1	0.6667	0
camel	1.2	org.apache.camel.processor.resequencer.SequenceSender	7	2	0	6	17	9	1	5	4	0.75	75	1	3	0.923076923	0.333333333	0	0	9.142857143	2	0.8571	1
camel	1.2	org.apache.camel.processor.Interceptor	7	3	0	7	13	0	3	4	5	0.166666667	41	1	1	0.807692308	0.476190476	1	1	4.714285714	1	0.7143	0
camel	1.2	org.apache.camel.spi.InstrumentationAgent	5	1	0	5	5	10	3	2	5	2	5	0	0	0	0.55	0	0	0	1	1	2
camel	1.2	org.apache.camel.ResolveEndpointFailedException	2	5	0	2	7	0	1	1	2	0	25	1	0	0.944444444	0.666666667	0	0	11	1	0.5	0
camel	1.2	org.apache.camel.component.file.FileEndpoint	37	3	0	21	61	598	8	19	34	0.932539683	335	1	2	0.375	0.143939394	1	1	7.675675676	6	1.2162	8
camel	1.2	org.apache.camel.language.juel.JuelLanguage	3	1	0	4	5	3	0	4	3	2	18	0	0	0	0.833333333	0	0	5	1	0.6667	0
camel	1.2	org.apache.camel.impl.DefaultProducer	7	2	17	22	11	1	17	5	5	0.333333333	33	1	1	0.684210526	0.357142857	1	1	3.571428571	1	0.8571	0
camel	1.2	org.apache.camel.model.ExceptionType	28	2	0	14	58	302	7	9	26	0.802469136	303	1	2	0.788135593	0.146103896	1	4	9.607142857	3	1.0714	3
camel	1.2	org.apache.camel.spring.SpringRouteBuilder	6	3	0	6	19	13	0	6	6	0.4	107	1	0	0.9	0.416666667	0	0	16.66666667	4	1.6667	0
camel	1.2	org.apache.camel.impl.MessageSupport	14	1	1	7	26	79	2	5	12	0.788461538	118	1	2	0	0.256410256	0	0	7.142857143	3	1.1429	3
camel	1.2	org.apache.camel.builder.ExpressionClause	14	1	0	4	21	91	0	4	13	0.538461538	105	1	2	0	0.964285714	0	0	6.357142857	2	1	5
camel	1.2	org.apache.camel.management.Counter	4	1	1	1	9	0	1	0	4	0	27	1	0	0	1	0	0	5.5	1	0.75	0
camel	1.2	org.apache.camel.language.juel.JuelExpression	9	2	0	5	18	28	1	4	5	0.666666667	103	1	0	0.384615385	0.317460317	1	2	10.11111111	2	1	0
camel	1.2	org.apache.camel.processor.resequencer.TimeoutHandler	1	1	0	3	1	0	3	1	1	2	1	0	0	0	1	0	0	0	1	1	0
camel	1.2	org.apache.camel.component.file.strategy.RenameFileProcessStrategy	8	2	0	7	23	14	1	7	7	0.642857143	101	1	2	0.666666667	0.326530612	0	0	11.375	1	0.375	1
camel	1.2	org.apache.camel.component.cxf.invoker.CxfClient	9	0	0	19	59	16	2	17	6	0.541666667	382	0.666666667	0	0	0.347222222	0	0	41.11111111	6	1.7778	0
camel	1.2	org.apache.camel.bam.processor.BamProcessorSupport	15	1	1	13	35	59	3	12	5	0.821428571	189	1	2	0	0.222222222	0	0	11.2	4	1	0
camel	1.2	org.apache.camel.Properties	0	1	0	1	0	0	1	0	0	2	0	0	0	0	0	0	0	0	0	0	0
camel	1.2	org.apache.camel.spring.CamelProxyFactoryType	1	2	0	1	2	0	0	1	1	2	6	1	0	1	1	0	0	3	0	0	0
camel	1.2	org.apache.camel.util.ExpressionComparator	3	1	0	5	6	1	2	3	3	0	31	1	1	0	0.5	0	0	9	1	0.6667	0
camel	1.2	org.apache.camel.component.jdbc.JdbcComponent	5	3	0	4	10	10	1	4	2	2	25	0	0	0.884615385	0.4	2	2	4	1	0.6	0
camel	1.2	org.apache.camel.component.validator.jing.JingValidator	15	1	0	22	47	81	2	20	14	0.867346939	218	1	1	0	0.1875	0	0	13.06666667	2	0.9333	0
camel	1.2	org.apache.camel.language.ognl.RootObject	13	1	0	4	23	0	1	3	13	0	70	1	1	0	0.326923077	0	0	4.307692308	1	0.9231	0
camel	1.2	org.apache.camel.NoTypeConversionAvailableException	3	5	0	1	9	0	0	1	3	0.5	33	1	0	0.894736842	0.555555556	0	0	9.333333333	1	0.6667	1
camel	1.2	org.apache.camel.view.XmlGraphGenerator	8	2	0	7	33	26	0	7	1	0.571428571	417	1	0	0.588235294	0.390625	1	1	51	8	3.625	0
camel	1.2	org.apache.camel.model.TryType	11	3	0	8	30	37	1	8	10	0.525	212	1	1	0.907407407	0.272727273	1	14	17.90909091	6	1.6364	5
camel	1.2	org.apache.camel.component.mail.MailBinding	7	1	0	11	38	21	4	9	3	2	167	0	0	0	0.3	0	0	22.85714286	3	1.4286	0
camel	1.2	org.apache.camel.model.package-info	0	1	0	0	0	0	0	0	0	2	0	0	0	0	0	0	0	0	0	0	0
camel	1.2	org.apache.camel.impl.ScheduledPollConsumer	15	3	4	10	30	79	4	6	11	0.816326531	146	1	1	0.647058824	0.205357143	1	1	8.266666667	1	0.8	0
camel	1.2	org.apache.camel.language.ognl.OgnlExpression	5	2	0	12	17	6	1	12	3	0.583333333	88	1	0	0.555555556	0.4	1	2	16	1	0.8	0
camel	1.2	org.apache.camel.processor.Resequencer	7	3	0	8	18	21	2	6	4	2	66	0	0	0.875	0.326530612	0	0	8.428571429	2	0.7143	0
camel	1.2	org.apache.camel.impl.converter.TypeConverterLoader	1	1	0	3	1	0	2	1	1	2	1	0	0	0	1	0	0	0	1	1	1
camel	1.2	org.apache.camel.component.file.strategy.FileProcessStrategy	2	1	0	5	2	1	4	2	2	2	2	0	0	0	1	0	0	0	1	1	1
camel	1.2	org.apache.camel.component.bean.MethodInfo	16	1	0	8	28	74	3	7	12	0.844444444	154	1	1	0	0.1875	0	0	8.25	3	1.1875	2
camel	1.2	org.apache.camel.model.OtherwiseType	4	3	0	9	11	6	6	4	4	2	25	0	0	0.97029703	0.625	1	2	5.25	1	0.75	3
camel	1.2	org.apache.camel.model.BeanRef	13	3	0	8	25	26	1	7	13	0.625	161	1	0	0.907407407	0.307692308	1	2	11.07692308	5	1.3077	3
camel	1.2	org.apache.camel.component.cxf.interceptors.DOMInInterceptor	4	0	0	10	18	2	1	9	3	0.666666667	75	1	2	0	0.833333333	0	0	17	1	0.5	0
camel	1.2	org.apache.camel.component.mina.MinaExchange	1	2	0	5	2	0	2	3	1	2	6	0	0	1	1	0	0	5	0	0	0
camel	1.2	org.apache.camel.builder.script.JavaScript	1	1	0	0	1	0	0	0	1	2	1	0	0	0	1	0	0	0	1	1	0
camel	1.2	org.apache.camel.builder.ProcessorFactory	1	1	0	5	1	0	4	1	1	2	1	0	0	0	1	0	0	0	1	1	0
camel	1.2	org.apache.camel.component.event.EventEndpoint	15	2	0	18	28	101	5	17	13	0.75	118	1	2	0.548387097	0.2	1	1	6.733333333	2	1.0667	0
camel	1.2	org.apache.camel.converter.ObjectConverter	6	1	0	9	18	15	8	1	5	2	102	0	0	0	0.333333333	0	0	16	5	2.8333	3
camel	1.2	org.apache.camel.util.FactoryFinder	16	1	0	6	47	112	4	2	14	0.6	301	1	0	0	0.4875	0	0	17.6875	1	0.875	2
camel	1.2	org.apache.commons.logging.impl.SimpleLog	32	1	0	3	67	484	1	3	21	0.854070661	651	0.523809524	0	0	0.253456221	0	0	18.6875	7	1.7813	0
camel	1.2	org.apache.camel.impl.ReflectionInjector	2	1	0	4	4	1	2	2	2	2	8	0	0	0	0.75	0	0	3	1	0.5	0
camel	1.2	org.apache.camel.converter.jaxb.LongHeader	6	2	0	2	11	9	1	1	6	0.2	45	1	0	0.5	0.416666667	0	0	6.333333333	2	0.8333	0
camel	1.2	org.apache.camel.model.language.JavaScriptExpression	3	2	0	1	5	3	0	1	3	2	12	0	0	0.923076923	0.666666667	1	2	3	1	0.3333	0
camel	1.2	org.apache.camel.spi.ComponentResolver	1	1	0	4	1	0	2	2	1	2	1	0	0	0	1	0	0	0	1	1	1
camel	1.2	org.apache.camel.InvalidPayloadException	2	5	0	5	10	0	1	4	2	0	27	1	0	0.947368421	0.666666667	0	0	12	1	0.5	1
camel	1.2	org.apache.camel.converter.jaxb.JaxbDataFormat	14	1	0	3	22	59	0	3	13	0.753846154	125	1	0	0	0.178571429	0	0	7.571428571	1	0.7857	0
camel	1.2	org.apache.camel.builder.script.BeanShell	1	1	0	0	1	0	0	0	1	2	1	0	0	0	1	0	0	0	1	1	0
camel	1.2	org.apache.camel.component.cxf.CxfSoapProducer	12	1	0	14	32	16	3	14	9	0.795454545	104	1	4	0	0.345454545	0	0	7.333333333	1	0.8333	0
camel	1.2	org.apache.camel.converter.jaxb.StringHeader	6	2	0	2	9	9	1	1	6	0.2	41	1	0	0.5	0.5	0	0	5.666666667	2	0.8333	0
camel	1.2	org.apache.camel.bam.TimeExpression	10	1	2	9	18	9	4	7	10	0.666666667	86	1	3	0	0.285714286	0	0	7.3	3	1.2	0
camel	1.2	org.apache.camel.processor.UnitOfWorkProcessor	2	3	0	8	8	1	2	7	2	2	31	0	0	0.952380952	0.625	0	0	14.5	2	1	1
camel	1.2	org.apache.camel.impl.SerializationDataFormat	3	1	0	4	9	3	1	3	3	2	21	0	0	0	0.533333333	0	0	6	1	0.6667	1
camel	1.2	org.apache.camel.processor.MulticastProcessor	8	2	1	8	23	8	2	6	5	0.285714286	82	1	0	0.65	0.375	1	1	9.125	1	0.875	5
camel	1.2	org.apache.camel.impl.DefaultCamelContext	52	2	1	36	112	1166	4	33	38	0.91349481	993	1	8	0.213114754	0.08875129	1	1	17.76923077	7	1.3846	7
camel	1.2	org.apache.camel.component.irc.IrcConsumer	7	3	0	10	22	0	2	10	2	0.733333333	88	1	4	0.814814815	0.3	1	1	10.85714286	1	0.7143	0
camel	1.2	org.apache.camel.spring.CamelContextFactoryBean	27	2	0	20	62	293	1	19	23	0.905325444	343	1	4	0.074074074	0.134615385	0	0	11.22222222	3	1.1481	0
camel	1.2	org.apache.camel.converter.jaxb.MessageType	9	1	0	6	34	10	1	5	8	0.5	185	0.666666667	0	0	0.333333333	0	0	19.22222222	4	1.8889	0
camel	1.2	org.apache.camel.component.file.remote.RemoteFileEndpoint	11	3	2	17	16	51	9	9	10	0.6	85	1	2	0.677419355	0.246753247	1	1	6.545454545	2	1	0
camel	1.2	org.apache.camel.processor.Splitter	5	2	0	9	21	0	1	8	3	0.25	84	1	2	0.764705882	0.4	1	1	15.4	1	0.8	2
camel	1.2	org.apache.camel.model.ServiceActivationType	5	1	0	0	7	0	0	0	5	0.5	32	1	0	0	0.466666667	0	0	5	1	0.8	1
camel	1.2	org.apache.camel.util.jndi.CamelInitialContextFactory	2	1	0	1	7	1	0	1	2	2	26	0	0	0	0.75	0	0	12	1	0.5	0
camel	1.2	org.apache.camel.builder.xml.StreamResultHandlerFactory	2	1	0	4	4	1	1	3	2	2	9	0	0	0	1	0	0	3.5	1	0.5	2
camel	1.2	org.apache.camel.component.cxf.CxfConsumer	5	3	0	19	43	2	3	19	3	0.5	157	1	1	0.846153846	0.466666667	1	1	30	1	0.8	0
camel	1.2	org.apache.camel.model.FromType	14	1	0	10	21	59	8	3	13	0.641025641	126	1	1	0	0.375	0	0	7.785714286	4	1.2143	2
camel	1.2	org.apache.camel.component.mail.MailProducer	4	3	0	9	8	2	2	9	2	0.777777778	33	1	2	0.904761905	0.4	0	0	6.5	1	0.5	0
camel	1.2	org.apache.camel.processor.LoggingLevel	4	2	0	11	7	4	10	1	2	0.952380952	89	0.142857143	7	0.857142857	0.444444444	1	1	19.5	1	0.5	0
camel	1.2	org.apache.camel.processor.validation.NoXmlBodyValidationException	1	6	0	3	6	0	1	2	1	2	13	0	0	1	1	0	0	12	0	0	0
camel	1.2	org.apache.camel.util.LRUCache	4	4	0	1	6	0	1	0	3	0.666666667	37	1	0	0.972222222	0.45	0	0	7.75	2	0.75	0
camel	1.2	org.apache.camel.EndpointInject	2	1	0	2	2	1	2	0	2	2	2	0	0	0	1	0	0	0	1	1	0
camel	1.2	org.apache.camel.component.cxf.CxfSoapComponent	2	3	0	7	14	1	0	7	1	2	42	0	0	0.958333333	0.666666667	1	2	20	1	0.5	0
camel	1.2	org.apache.camel.builder.xml.XPathBuilder	45	1	0	17	85	864	8	14	38	0.907467532	523	1	3	0	0.138888889	0	0	10.31111111	4	1.2667	2
camel	1.2	org.apache.camel.builder.xml.ResultHandlerFactory	1	1	0	5	1	0	4	1	1	2	1	0	0	0	1	0	0	0	1	1	2
camel	1.2	org.apache.camel.model.language.SqlExpression	3	2	0	1	5	3	0	1	3	2	12	0	0	0.923076923	0.666666667	1	2	3	1	0.3333	1
camel	1.2	org.apache.camel.management.InstrumentationProcessor	2	3	0	4	8	0	1	3	1	0	33	1	1	0.954545455	0.666666667	0	0	15	1	0.5	3
camel	1.2	org.apache.camel.model.config.package-info	0	1	0	0	0	0	0	0	0	2	0	0	0	0	0	0	0	0	0	0	0
camel	1.2	org.apache.camel.component.cxf.invoker.CxfClientFactoryBean	4	0	0	10	18	4	1	9	3	0.666666667	81	1	0	0	0.4375	0	0	19	6	2.25	0
camel	1.2	org.apache.camel.component.file.remote.RemoteFileExchange	4	2	0	11	7	0	7	6	4	0	34	1	1	0.947368421	0.541666667	0	0	7.25	1	0.5	0
camel	1.2	org.apache.camel.component.event.CamelEvent	4	3	0	3	5	4	1	3	4	0.666666667	22	1	1	0.5	0.5	0	0	4.25	1	0.75	0
camel	1.2	org.apache.camel.impl.converter.AnnotationTypeConverterLoader	8	1	1	13	64	12	2	11	2	0.785714286	388	0.75	2	0	0.321428571	0	0	47	11	2.125	5
camel	1.2	org.apache.camel.impl.converter.PropertyEditorTypeConverter	2	1	0	3	11	1	1	2	2	2	54	0	0	0	0.666666667	0	0	26	6	3	1
camel	1.2	org.apache.camel.spi.Registry	2	1	0	11	2	1	11	0	2	2	2	0	0	0	0.833333333	0	0	0	1	1	0
camel	1.2	org.apache.camel.component.jms.JmsComponent	52	3	0	17	109	1318	1	17	49	0.607843137	435	0.5	1	0.319444444	0.101495726	1	2	7.288461538	5	1.0192	0
camel	1.2	org.apache.camel.impl.EventDrivenPollingConsumer	12	3	0	11	26	44	1	10	8	0.727272727	121	1	3	0.666666667	0.233766234	1	1	8.75	2	0.8333	0
camel	1.2	org.apache.camel.component.cxf.spring.NamespaceHandler	2	2	0	3	5	1	0	3	2	2	12	0	0	0.9	1	0	0	5	1	0.5	0
camel	1.2	org.apache.camel.impl.DefaultConsumer	10	2	12	22	21	17	13	9	7	0.777777778	90	1	4	0.590909091	0.28	1	1	7.6	2	1.1	3
camel	1.2	org.apache.camel.builder.ValueBuilder	26	1	1	10	47	0	5	5	24	0.08	236	1	1	0	0.258241758	0	0	8.038461538	2	1	0
camel	1.2	org.apache.camel.component.xmpp.XmppComponent	4	3	0	4	19	6	1	4	3	2	62	0	0	0.92	0.375	1	1	14.5	1	0.5	0
camel	1.2	org.apache.camel.component.bean.BeanComponent	10	3	0	13	25	43	0	13	6	0.833333333	116	1	2	0.741935484	0.333333333	1	2	10.4	2	0.9	3
camel	1.2	org.apache.commons.logging.impl.AvalonLogger	23	1	0	2	42	237	0	2	22	0.075757576	230	1	0	0	0.381818182	0	0	8.869565217	2	1.4348	0
camel	1.2	org.apache.camel.model.language.package-info	0	1	0	0	0	0	0	0	0	2	0	0	0	0	0	0	0	0	0	0	0
camel	1.2	org.apache.camel.language.XPath	2	1	0	2	2	1	1	1	2	2	2	0	0	0	1	0	0	0	1	1	0
camel	1.2	org.apache.camel.component.bean.MethodInvocation	5	1	0	4	5	10	4	0	5	2	5	0	0	0	1	0	0	0	1	1	2
camel	1.2	org.apache.camel.component.irc.IrcExchange	18	2	0	9	20	147	4	7	14	0.705882353	100	1	1	0.692307692	0.259259259	1	3	4.5	1	0.8889	0
camel	1.2	org.apache.camel.impl.BinaryPredicateSupport	9	1	7	11	17	24	7	4	5	0.375	125	1	2	0	0.444444444	0	0	12.66666667	2	1	0
camel	1.2	org.apache.camel.model.config.StreamResequencerConfig	10	1	0	3	16	27	1	2	10	0.666666667	69	1	1	0	0.425	0	0	5.6	1	0.7	1
camel	1.2	org.apache.camel.spring.spi.TransactionInterceptor	6	3	0	10	18	7	3	8	3	0.7	85	1	1	0.84	0.36	0	0	12.83333333	2	0.8333	0
camel	1.2	org.apache.camel.CamelTemplate	45	2	0	21	67	916	8	16	38	0.686363636	461	1	3	0.232142857	0.252525253	1	1	9.133333333	5	1.0889	2
camel	1.2	org.apache.camel.spring.util.ReflectionUtils	3	2	0	5	18	3	2	3	3	2	65	0	0	0.882352941	0.416666667	0	0	20.66666667	4	1.6667	0
camel	1.2	org.apache.camel.component.cxf.interceptors.RawMessageContentRedirectInterceptor	2	0	0	5	8	1	1	4	2	2	32	0	0	0	0.75	0	0	15	1	0.5	0
camel	1.2	org.apache.camel.component.cxf.interceptors.XMLMessageInInterceptor	11	1	0	16	52	43	1	15	1	0.5	248	1	0	0.470588235	0.4	1	4	21.45454545	10	1.9091	0
camel	1.2	org.apache.camel.model.language.PythonExpression	3	2	0	1	5	3	0	1	3	2	12	0	0	0.923076923	0.666666667	1	2	3	1	0.3333	0
camel	1.2	org.apache.camel.component.file.strategy.DeleteFileProcessStrategy	4	2	0	5	15	4	1	5	3	0.666666667	38	1	1	0.857142857	0.466666667	0	0	8.25	1	0.25	1
camel	1.2	org.apache.camel.util.ResolverUtil	12	1	0	7	62	28	2	5	7	0.545454545	507	1	1	0	0.329545455	0	0	41	6	2.3333	6
camel	1.2	org.apache.camel.builder.xml.XPathLanguage	6	1	0	4	9	9	0	4	5	0.2	41	1	0	0	0.416666667	0	0	5.666666667	2	1	1
camel	1.2	org.apache.camel.Consumer	0	1	0	31	0	0	30	1	0	2	0	0	0	0	0	0	0	0	0	0	0
camel	1.2	org.apache.camel.component.irc.IrcConfiguration	41	1	0	6	54	516	5	1	41	0.875	507	0	0	0	0.297560976	0	0	10.95121951	1	0.9268	0
camel	1.2	org.apache.camel.language.ognl.OGNL	1	1	0	0	1	0	0	0	1	2	1	0	0	0	1	0	0	0	1	1	0
camel	1.2	org.apache.camel.builder.xml.InvalidXPathExpression	2	6	0	2	7	0	1	1	2	0	25	1	0	0.944444444	0.666666667	0	0	11	1	0.5	0
camel	1.2	org.apache.camel.processor.ErrorHandlerSupport	4	2	2	10	19	0	5	5	2	0	86	1	0	0.8125	0.5625	0	0	20.25	2	1.25	2
camel	1.2	org.apache.camel.model.CatchType	16	2	0	6	33	62	1	5	15	0.65	190	1	0	0.877358491	0.375	1	4	10.625	2	0.9375	3
camel	1.2	org.apache.camel.converter.CollectionConverter	10	1	0	0	22	45	0	0	9	2	81	0	0	0	0.25	0	0	7.1	2	1.1	2
camel	1.2	org.apache.camel.processor.resequencer.Sequence	7	4	0	2	13	0	1	1	7	0.583333333	108	1	1	0.85	0.571428571	0	0	14.14285714	3	2	0
camel	1.2	org.apache.camel.processor.validation.SchemaValidationException	6	6	0	3	16	7	1	2	5	0.8	80	1	0	0.782608696	0.416666667	0	0	11.66666667	3	1.1667	0
camel	1.2	org.apache.camel.component.mail.MailEndpoint	12	3	0	17	29	52	6	16	12	0.681818182	140	1	2	0.65625	0.191666667	1	1	10.5	2	1	0
camel	1.2	org.apache.camel.spring.handler.BeanDefinitionParser	5	4	3	5	9	8	4	1	1	0.75	44	1	0	0.85	0.4	3	3	7.6	4	1.4	0
camel	1.2	org.apache.camel.RuntimeExpressionException	3	5	1	4	6	3	3	1	3	1.5	17	1	0	1	0.777777778	0	0	4.333333333	0	0	0
camel	1.2	org.apache.camel.component.cxf.CxfMessage	14	3	0	8	23	35	3	7	13	0.153846154	105	1	0	0.657142857	0.339285714	2	7	6.428571429	2	0.9286	0
camel	1.2	org.apache.camel.component.timer.TimerComponent	4	3	0	3	22	0	1	3	2	0.333333333	86	1	0	0.884615385	0.4375	2	3	20.25	3	1.25	0
camel	1.2	org.apache.camel.converter.jaxb.HeaderType	6	1	4	5	7	9	5	0	5	0.6	23	1	0	0	0.5	0	0	2.666666667	1	0.6667	0
camel	1.2	org.apache.camel.spi.ExchangeConverter	1	1	0	5	1	0	4	1	1	2	1	0	0	0	1	0	0	0	1	1	0
camel	1.2	org.apache.camel.component.jms.MessagePropertyNamesAccessException	1	5	0	2	6	0	1	1	1	2	14	1	0	1	1	0	0	12	0	0	0
camel	1.2	org.apache.camel.spi.UnitOfWork	3	1	0	6	3	3	5	2	3	2	3	0	0	0	0.666666667	0	0	0	1	1	0
camel	1.2	org.apache.camel.bam.processor.NoCorrelationKeyException	2	5	0	4	8	0	1	4	2	0	22	1	1	0.947368421	0.666666667	0	0	9.5	1	0.5	0
camel	1.2	org.apache.camel.impl.ServiceSupport	14	1	27	31	28	49	29	2	7	0.807692308	200	1	0	0	0.380952381	0	0	12.85714286	3	1.2143	1
camel	1.2	org.apache.camel.component.cxf.interceptors.XMLMessageOutInterceptor	6	1	0	11	39	9	1	10	3	0.4	189	1	0	0.428571429	0.333333333	0	0	30.33333333	5	1.3333	0
camel	1.2	org.apache.camel.language.NamespacePrefix	2	1	0	2	2	1	2	0	2	2	2	0	0	0	1	0	0	0	1	1	0
camel	1.2	org.apache.camel.builder.xml.DomResultHandler	3	1	0	3	7	0	1	2	3	0	21	1	0	0	0.666666667	0	0	5.666666667	1	0.6667	0
camel	1.2	org.apache.camel.model.dataformat.DataFormatType	7	1	4	12	20	17	8	4	3	0.75	108	1	1	0	0.428571429	0	0	14.14285714	3	1	2
camel	1.2	org.apache.camel.converter.jaxp.BytesSource	6	2	0	1	14	0	1	0	6	0	52	1	0	0.692307692	0.5	0	0	7.5	1	0.6667	1
camel	1.2	org.apache.camel.builder.RouteBuilder	19	2	3	17	44	55	7	12	15	0.666666667	168	1	1	0.622222222	0.131578947	1	3	7.684210526	2	0.9474	3
camel	1.2	org.apache.camel.component.cxf.interceptors.FaultOutInterceptor	3	0	0	10	13	1	1	9	2	0.5	66	1	0	0	0.75	0	0	20.66666667	1	0.3333	0
camel	1.2	org.apache.camel.component.bean.ProxyHelper	5	1	0	4	11	10	1	3	4	2	56	0	0	0	0.44	0	0	10.2	1	0.8	0
camel	1.2	org.apache.camel.impl.DefaultExchange	39	1	11	23	67	687	13	10	31	0.897368421	405	1	7	0	0.13377193	0	0	9.128205128	4	1.3846	4
camel	1.2	org.apache.camel.util.ExpressionListComparator	3	1	0	4	9	1	1	3	3	0	47	1	0	0	0.5	0	0	14.33333333	2	1	0
camel	1.2	org.apache.camel.model.language.PhpExpression	3	2	0	1	5	3	0	1	3	2	12	0	0	0.923076923	0.666666667	1	2	3	1	0.3333	0
camel	1.2	org.apache.camel.Producer	4	1	0	38	4	6	34	5	4	2	4	0	0	0	0.5	0	0	0	1	1	0
camel	1.2	org.apache.camel.spring.remoting.SendBeforeInterceptor	7	1	0	11	19	9	0	11	7	0.791666667	75	1	3	0	0.357142857	0	0	9.142857143	1	0.8571	0
camel	1.2	org.apache.camel.component.cxf.DataFormat	4	2	0	6	7	4	5	1	2	0.916666667	56	0.25	4	0.857142857	0.444444444	1	1	12	1	0.5	0
camel	1.2	org.apache.camel.processor.idempotent.NoMessageIdException	3	5	0	4	8	0	1	3	3	0.5	32	1	2	0.894736842	0.555555556	0	0	9	1	0.6667	0
camel	1.2	org.apache.camel.bam.processor.JpaBamProcessorSupport	21	2	1	15	49	142	1	14	12	0.808333333	276	1	2	0.4	0.2	1	2	11.85714286	3	1	0
camel	1.2	org.apache.camel.component.bean.ParameterMappingStrategy	1	1	0	5	1	0	4	1	1	2	1	0	0	0	1	0	0	0	1	1	0
camel	1.2	org.apache.camel.builder.xml.DomResultHandlerFactory	2	1	0	4	4	1	1	3	2	2	9	0	0	0	1	0	0	3.5	1	0.5	2
camel	1.2	org.apache.camel.component.bean.BeanInfo	13	1	0	23	77	48	1	22	5	0.738095238	614	1	4	0	0.314814815	0	0	45.69230769	8	2.6154	9
camel	1.2	org.apache.camel.model.FilterType	6	3	0	9	15	15	3	6	6	2	42	0	0	0.971428571	0.416666667	2	3	6	1	0.5	3
camel	1.2	org.apache.camel.impl.PredicateSupport	4	1	6	8	12	6	6	2	3	2	37	0	0	0	0.5625	0	0	8.25	2	1	0
camel	1.2	org.apache.camel.component.quartz.QuartzMessage	3	3	0	10	25	0	1	10	2	0	134	1	0	0.92	0.5	1	1	43.33333333	2	1	0
camel	1.2	org.apache.commons.logging.impl.LogFactoryImpl	17	2	0	4	57	104	1	4	8	0.90625	496	0.75	0	0.529411765	0.338235294	1	5	27.47058824	12	1.8235	0
camel	1.2	org.apache.camel.processor.idempotent.MemoryMessageIdRepository	5	1	0	2	10	8	0	2	5	0.5	57	1	0	0	0.3	0	0	10.2	2	1	1
camel	1.2	org.apache.camel.component.velocity.VelocityEndpoint	6	6	0	12	22	11	1	12	5	0.6	87	1	1	0.857142857	0.305555556	0	0	13.16666667	1	0.8333	0
camel	1.2	org.apache.camel.language.ExpressionEvaluationException	2	5	0	4	3	0	1	3	2	0.5	17	1	2	0.944444444	0.625	0	0	6.5	1	0.5	1
camel	1.2	org.apache.camel.model.ResequencerType	24	2	0	16	56	218	3	15	20	0.753623188	275	1	2	0.808695652	0.284722222	1	4	10.20833333	4	1.0417	5
camel	1.2	org.apache.camel.component.xmpp.XmppPrivateChatProducer	8	3	0	13	32	0	1	13	5	0.642857143	115	1	2	0.76	0.314285714	0	0	12.875	2	0.875	0
camel	1.2	org.apache.camel.spring.package-info	0	1	0	0	0	0	0	0	0	2	0	0	0	0	0	0	0	0	0	0	0
camel	1.2	org.apache.camel.impl.DefaultPollingEndpoint	3	3	2	9	7	3	2	7	1	2	24	0	0	0.954545455	0.533333333	0	0	7	1	0.3333	0
camel	1.2	org.apache.camel.component.cxf.CxfBinding	7	1	0	5	23	21	4	3	6	2	112	0	0	0	0.607142857	0	0	15	4	2	0
camel	1.2	org.apache.camel.component.jms.JmsProducer	6	3	0	9	11	3	2	9	3	0.666666667	43	1	2	0.826086957	0.28	0	0	5.666666667	1	0.6667	0
camel	1.2	org.apache.camel.component.cxf.interceptors.PayloadContentRedirectInterceptor	2	0	0	5	10	1	1	4	2	2	40	0	0	0	0.75	0	0	19	1	0.5	0
camel	1.2	org.apache.camel.processor.resequencer.ElementComparator	7	1	0	3	12	9	1	2	7	0	59	1	1	0	0.5	0	0	7.285714286	1	0.8571	0
camel	1.2	org.apache.camel.component.cxf.CxfExchange	24	2	0	13	37	264	5	10	19	0.804347826	186	1	1	0.631578947	0.220238095	1	2	6.666666667	1	0.875	0
camel	1.2	org.apache.camel.component.xmpp.XmppMessage	14	3	0	6	29	35	1	6	13	0.153846154	132	1	0	0.657142857	0.339285714	2	7	8.357142857	2	1.1429	0
camel	1.2	org.apache.camel.component.file.remote.SftpProducer	6	4	0	10	28	5	1	10	3	0.5	128	0.5	1	0.8	0.305555556	1	1	20	1	0.8333	0
camel	1.2	org.apache.camel.component.jdbc.JdbcProducer	5	3	0	8	35	0	1	8	5	0.375	163	1	0	0.826086957	0.4	0	0	31.2	1	0.8	0
camel	1.2	org.apache.camel.impl.DefaultMessage	12	2	9	15	25	54	10	5	10	0.545454545	98	1	0	0.52173913	0.333333333	1	2	7.083333333	2	1.1667	1
camel	1.2	org.apache.camel.bam.model.ProcessInstance	18	1	0	13	33	131	9	6	16	0.882352941	144	1	2	0	0.235294118	0	0	6.666666667	2	1.1111	0
camel	1.2	org.apache.camel.builder.BuilderSupport	30	1	1	15	55	407	1	14	27	0.862068966	251	1	2	0	0.130769231	0	0	7.266666667	2	1.0333	2
camel	1.2	org.apache.camel.component.mail.MailMessage	16	3	0	8	33	48	1	8	14	0.4	188	1	0	0.621621622	0.2625	2	7	10.6875	4	1.3125	0
camel	1.2	org.apache.camel.processor.loadbalancer.QueueLoadBalancer	3	2	3	6	12	3	3	3	2	2	47	0	0	0.6	0.666666667	0	0	14.66666667	1	0.6667	0
camel	1.2	org.apache.camel.component.cxf.spring.CxfEndpointBeanDefinitionParser	7	0	0	10	22	21	1	9	1	2	138	0	0	0	0.5	0	0	18.71428571	9	2.2857	0
camel	1.2	org.apache.camel.component.irc.IrcProducer	7	3	0	12	28	0	1	12	2	0.633333333	227	0.8	2	0.791666667	0.333333333	0	0	30.71428571	3	1	0
camel	1.2	org.apache.camel.Route	11	1	3	12	16	41	10	2	10	0.666666667	91	1	1	0	0.327272727	0	0	7	1	0.8182	2
camel	1.2	org.apache.camel.component.file.remote.RemoteFileMessage	15	3	0	5	22	71	1	5	13	0.785714286	113	1	0	0.638888889	0.35	2	6	6.333333333	2	0.9333	0
camel	1.2	org.apache.camel.converter.jaxp.StringSource	7	2	0	1	17	0	1	0	7	0.25	83	1	0	0.692307692	0.714285714	0	0	10.57142857	1	0.5714	2
camel	1.2	org.apache.camel.component.mock.MockEndpoint	47	2	0	23	100	943	9	22	38	0.87458194	1056	1	1	0.274193548	0.104859335	0	0	21.19148936	6	1.3617	7
camel	1.2	org.apache.camel.builder.xml.StringResultHandlerFactory	2	1	0	4	4	1	1	3	2	2	9	0	0	0	1	0	0	3.5	1	0.5	1
camel	1.2	org.apache.commons.logging.impl.Jdk14Logger	21	1	0	1	31	208	0	1	20	0	215	1	0	0	0.40952381	0	0	9.142857143	5	1.1905	0
camel	1.2	org.apache.camel.component.jms.JmsMessage	14	3	0	11	52	59	3	10	9	0.692307692	349	1	1	0.676470588	0.243589744	2	4	23.78571429	4	1.4286	0
camel	1.2	org.apache.camel.ExpectedBodyTypeException	3	5	0	4	10	0	1	3	3	0.5	34	1	1	0.894736842	0.555555556	0	0	9.666666667	1	0.6667	0
camel	1.2	org.apache.camel.component.cxf.phase.PayloadPhaseManagerImpl	3	2	0	4	7	3	1	3	1	2	308	0	0	0.666666667	1	1	1	101.6666667	1	0.6667	0
camel	1.2	org.apache.commons.logging.impl.LogKitLogger	20	1	0	3	39	188	0	3	20	0.105263158	168	1	0	0	0.4875	0	0	7.3	2	1.5	0
camel	1.2	org.apache.camel.model.config.BatchResequencerConfig	7	1	0	1	12	9	1	0	7	0.333333333	47	1	0	0	0.476190476	0	0	5.428571429	1	0.7143	0
camel	1.2	org.apache.camel.builder.xml.ResultHandler	2	1	0	9	2	1	8	1	2	2	2	0	0	0	0.75	0	0	0	1	1	1
camel	1.2	org.apache.camel.spring.CamelTemplateFactoryBean	9	1	0	6	17	24	0	6	9	0.6875	78	1	1	0	0.407407407	0	0	7.444444444	1	0.8889	0
camel	1.2	org.apache.camel.processor.CatchProcessor	4	3	0	6	14	0	4	2	4	0	52	1	0	0.875	0.4375	0	0	11.75	2	1	1
camel	1.2	org.apache.camel.AsyncProcessor	1	1	0	22	1	0	19	3	1	2	1	0	0	0	1	0	0	0	1	1	1
camel	1.2	org.apache.camel.model.language.LanguageExpression	4	2	0	2	6	4	1	1	4	0.333333333	24	1	0	0.857142857	0.75	1	2	4.75	1	0.5	0
camel	1.2	org.apache.camel.model.ThreadType	29	2	0	5	50	318	1	5	29	0.86038961	304	1	0	0.781512605	0.199233716	1	4	9.103448276	1	0.8966	2
camel	1.2	org.apache.camel.util.CamelContextHelper	5	1	0	13	19	10	7	6	4	2	63	0	0	0	0.44	0	0	11.6	2	1	3
camel	1.2	org.apache.camel.component.jms.RuntimeJmsException	1	4	3	4	2	0	4	0	1	2	7	1	0	1	1	0	0	5	0	0	0
camel	1.2	org.apache.camel.component.cxf.invoker.InvokingContextFactory	2	1	0	5	5	1	1	4	1	2	23	0	0	0	0.5	0	0	10.5	3	1.5	0
camel	1.2	org.apache.camel.component.ibatis.IBatisPollingConsumer	6	3	0	7	19	13	1	7	4	0.466666667	78	1	1	0.782608696	0.444444444	1	1	11.5	2	1	0
camel	1.2	org.apache.camel.component.cxf.phase.RawMessagePhaseManagerImpl	3	2	0	4	7	3	1	3	1	2	77	0	0	0.666666667	1	1	1	24.66666667	1	0.6667	0
camel	1.2	org.apache.camel.spi.Injector	1	1	0	18	1	0	18	0	1	2	1	0	0	0	1	0	0	0	1	1	1
camel	1.2	org.apache.camel.impl.PollingConsumerSupport	6	2	4	9	14	7	4	5	5	0.6	49	1	2	0.722222222	0.375	0	0	6.833333333	2	1	0
camel	1.2	org.apache.camel.component.bean.AmbiguousMethodCallException	2	5	0	3	7	0	1	2	2	0	21	1	0	0.947368421	0.666666667	0	0	9	1	0.5	1
camel	1.2	org.apache.camel.builder.xml.XsltBuilder	25	1	0	12	64	230	0	12	22	0.65	318	1	2	0	0.13	0	0	11.52	3	1.04	3
camel	1.2	org.apache.camel.processor.MarshalProcessor	2	1	0	5	11	0	1	4	2	0	39	1	1	0	0.666666667	0	0	18	1	0.5	0
camel	1.2	org.apache.camel.bam.ProcessBuilder	20	3	0	18	53	126	4	17	14	0.782894737	299	1	2	0.714285714	0.16	1	1	13.55	2	1.05	0
camel	1.2	org.apache.camel.component.cxf.interceptors.AbstractMessageOutInterceptor	4	0	2	5	24	6	2	3	1	2	93	0	0	0	0.4	0	0	22.25	4	1.5	0
camel	1.2	org.apache.camel.component.cxf.transport.CamelTransportBase	7	1	0	14	14	19	6	8	6	0.966666667	63	0.4	2	0	0.3	0	0	7.285714286	2	1.1429	0
camel	1.2	org.apache.commons.logging.impl.Log4JCategoryLog	24	1	0	3	34	0	0	3	22	0.52173913	199	0.666666667	0	0	0.373913043	0	0	7.166666667	1	0.8333	0
camel	1.2	org.apache.camel.component.xmpp.XmppConsumer	5	3	0	14	29	0	1	14	2	0.5	129	1	2	0.88	0.4375	1	1	24.4	5	1.4	0
camel	1.2	org.apache.camel.component.validator.jing.RelaxNGCompactSyntaxComponent	2	5	0	2	5	1	0	2	1	2	15	0	0	0.965517241	0.625	1	1	6.5	1	0.5	0
camel	1.2	org.apache.camel.impl.converter.InstanceMethodTypeConverter	3	1	0	5	12	0	1	4	3	0.25	54	1	1	0	0.466666667	0	0	16.33333333	2	1	1
camel	1.2	org.apache.camel.builder.script.ScriptEvaluationException	3	5	0	2	6	3	1	1	3	2	16	0	0	1	0.777777778	0	0	4.333333333	0	0	0
camel	1.2	org.apache.camel.management.ManagedService	5	1	0	4	11	0	2	2	5	0	43	1	1	0	0.6	0	0	7.4	1	0.8	0
camel	1.2	org.apache.camel.model.language.SimpleExpression	3	2	0	1	5	3	0	1	3	2	12	0	0	0.923076923	0.666666667	1	2	3	1	0.3333	1
camel	1.2	org.apache.camel.component.direct.DirectComponent	2	3	0	3	5	1	1	3	1	2	17	0	0	0.958333333	0.666666667	1	2	7.5	1	0.5	0
camel	1.2	org.apache.camel.view.RouteDotGenerator	8	2	0	8	31	28	1	7	1	2	396	0	0	0.588235294	0.347222222	1	1	48.5	7	3.125	0
camel	1.2	org.apache.camel.component.mock.MockComponent	2	3	0	4	4	1	0	4	1	2	11	0	0	0.958333333	0.666666667	1	1	4.5	1	0.5	0
camel	1.2	org.apache.camel.processor.BatchProcessor	17	2	2	12	45	56	2	10	11	0.84375	257	0.8	5	0.464285714	0.1796875	1	1	13.52941176	2	1	4
camel	1.2	org.apache.camel.language.juel.EL	1	1	0	0	1	0	0	0	1	2	1	0	0	0	1	0	0	0	1	1	0
camel	1.2	org.apache.camel.model.dataformat.XMLBeansDataFormat	3	2	0	2	4	1	1	1	3	0.5	15	1	0	0.666666667	0.666666667	0	0	3.666666667	1	0.6667	0
camel	1.2	org.apache.camel.component.seda.QueueComponent	2	4	0	3	5	0	0	3	1	0	13	1	1	1	1	0	0	5	0	0	0
camel	1.2	org.apache.camel.component.jms.MessageListenerProcessor	2	1	0	5	6	0	0	5	2	0	30	1	2	0	0.625	0	0	13	1	0.5	0
camel	1.2	org.apache.camel.component.jms.JmsConfiguration	89	1	0	22	152	3486	4	20	83	0.960359408	1002	1	1	0	0.092696629	0	0	9.775280899	29	1.4831	0
camel	1.2	org.apache.camel.component.jms.MessagePropertyAccessException	2	5	0	2	6	0	1	1	2	1	22	1	0	0.944444444	0.666666667	0	0	9	1	0.5	0
camel	1.2	org.apache.camel.impl.DefaultLanguageResolver	4	1	0	8	18	2	1	7	2	0.5	131	1	2	0	0.777777778	0	0	31.25	3	1.5	1
camel	1.2	org.apache.camel.Endpoint	9	1	0	127	9	36	122	7	9	2	9	0	0	0	0.333333333	0	0	0	1	1	2
camel	1.2	org.apache.camel.model.language.XQueryExpression	3	2	0	1	5	3	0	1	3	2	12	0	0	0.923076923	0.666666667	1	2	3	1	0.3333	2
camel	1.2	org.apache.camel.model.dataformat.ArtixDSContentType	4	2	0	3	7	4	2	1	2	0.962962963	111	0.111111111	9	0.857142857	0.444444444	1	1	24.5	1	0.5	0
camel	1.2	org.apache.camel.component.cxf.interceptors.RawMessageInInterceptor	3	1	0	3	5	1	1	2	1	0.5	14	1	0	0.8	1	0	0	3.333333333	1	0.3333	0
camel	1.2	org.apache.camel.converter.jaxb.PropertyType	5	1	0	0	6	6	0	0	5	0.75	24	1	0	0	0.466666667	0	0	3.4	1	0.8	0
camel	1.2	org.apache.camel.processor.ThreadProcessor	26	1	0	9	41	257	4	8	25	0.905454545	216	1	0	0	0.136363636	0	0	6.884615385	2	1.0769	1
camel	1.2	org.apache.camel.spring.CamelServiceExporterType	1	2	0	1	2	0	0	1	1	2	7	1	0	1	1	0	0	3	0	0	0
camel	1.2	org.apache.camel.component.bean.BeanExchange	4	2	0	9	10	6	3	6	4	2	28	0	0	0.923076923	0.4375	1	1	6	1	0.75	1
camel	1.2	org.apache.camel.model.InterceptType	4	3	0	11	19	6	3	9	4	2	43	0	0	0.97029703	0.4375	0	0	9.75	1	0.75	7
camel	1.2	org.apache.camel.model.RecipientListType	5	3	0	8	15	10	2	6	5	2	36	0	0	0.980769231	0.4	1	2	6.2	1	0.4	2
camel	1.2	org.apache.camel.impl.DefaultExchangeConverter	2	1	0	3	3	1	1	2	2	2	7	0	0	0	0.666666667	0	0	2.5	1	0.5	1
camel	1.2	org.apache.camel.Expression	1	1	0	104	1	0	103	1	1	2	1	0	0	0	1	0	0	0	1	1	0
camel	1.2	org.apache.camel.converter.NIOConverter	12	1	0	3	35	66	2	1	11	2	112	0	0	0	0.1	0	0	8.333333333	1	0.9167	1
camel	1.2	org.apache.camel.util.URISupport	15	1	0	3	59	105	3	1	13	2	519	0	0	0	0.28	0	0	33.6	5	1.5333	1
camel	1.2	org.apache.camel.component.xmpp.XmppExchange	19	2	0	10	24	165	4	8	15	0.833333333	109	1	1	0.679245283	0.245614035	1	3	4.684210526	1	0.8947	0
camel	1.2	org.apache.camel.CamelException	4	3	3	5	8	6	5	0	4	2	20	0	0	1	0.666666667	0	0	4	0	0	1
camel	1.2	org.apache.camel.impl.DefaultUnitOfWork	6	1	0	4	17	9	1	3	6	0.933333333	75	1	0	0	0.5	0	0	11	4	2	1
camel	1.2	org.apache.camel.component.mail.RuntimeMailException	1	4	2	3	2	0	3	0	1	2	7	1	0	1	1	0	0	5	0	0	0
camel	1.2	org.apache.camel.component.cxf.interceptors.PayloadInInterceptor	3	1	0	3	5	1	1	2	1	0.5	14	1	0	0.8	1	0	0	3.333333333	1	0.3333	0
camel	1.2	org.apache.camel.component.cxf.invoker.InvokingContext	9	1	0	11	9	36	6	5	9	2	9	0	0	0	0.349206349	0	0	0	1	1	0
camel	1.2	org.apache.camel.spring.CamelBeanPostProcessor	18	1	0	27	62	119	3	27	6	0.745098039	356	1	2	0	0.235294118	0	0	18.61111111	6	1.6111	0
camel	1.2	org.apache.camel.builder.script.Ruby	1	1	0	0	1	0	0	0	1	2	1	0	0	0	1	0	0	0	1	1	0
camel	1.2	org.apache.camel.Service	2	1	0	21	2	1	21	0	2	2	2	0	0	0	1	0	0	0	1	1	0
camel	1.2	org.apache.camel.converter.jaxb.ObjectHeader	4	2	0	1	6	0	0	1	4	0.333333333	22	1	0	0.666666667	0.583333333	0	0	4.25	1	0.5	0
camel	1.2	org.apache.camel.builder.sql.SqlBuilder	14	1	0	10	42	73	0	10	10	0.461538462	192	1	0	0	0.306122449	0	0	12.57142857	2	1.0714	0
camel	1.2	org.apache.camel.component.jms.JmsBinding	8	1	0	12	47	26	6	8	5	0.714285714	258	1	1	0	0.301587302	0	0	31.125	6	1.5	0
camel	1.2	org.apache.camel.component.quartz.QuartzExchange	4	2	0	7	8	6	2	6	4	2	27	0	0	0.923076923	0.4375	1	1	5.75	1	0.75	0
camel	1.2	org.apache.camel.component.validator.SpringValidator	4	2	0	3	11	0	1	2	3	0.333333333	45	1	0	0.857142857	0.625	1	1	10	1	0.75	0
camel	1.2	org.apache.camel.component.cxf.transport.CamelConduit	13	0	0	16	29	52	4	13	4	0.854166667	120	1	1	0	0.202380952	0	0	7.923076923	2	1	0
camel	1.2	org.apache.camel.component.xmpp.RuntimeXmppException	2	4	0	3	4	1	2	1	2	2	12	1	0	1	0.833333333	0	0	4.5	0	0	0
camel	1.2	org.apache.camel.spring.remoting.CamelServiceExporter	11	2	0	14	22	29	0	14	11	0.82	101	1	2	0.523809524	0.340909091	0	0	7.727272727	1	0.9091	0
camel	1.2	org.apache.camel.builder.DeadLetterChannelBuilder	28	2	0	18	49	330	3	16	28	0.771604938	241	1	5	0.074074074	0.117346939	0	0	7.392857143	2	1	1
camel	1.2	org.apache.camel.spi.TypeConverterAware	1	1	0	3	1	0	2	1	1	2	1	0	0	0	1	0	0	0	1	1	1
camel	1.2	org.apache.camel.component.file.FileProducer	8	3	0	9	50	14	1	9	5	0.642857143	295	1	2	0.76	0.285714286	0	0	35.625	5	1.375	4
camel	1.2	org.apache.camel.component.jms.JmsIOConverter	3	1	0	1	41	3	0	1	1	2	221	0	0	0	0.333333333	0	0	72.66666667	1	0.6667	0
camel	1.2	org.apache.camel.processor.loadbalancer.RandomLoadBalancer	2	3	0	3	7	1	0	3	1	2	24	0	0	0.833333333	0.666666667	1	1	11	1	0.5	0
camel	1.2	org.apache.camel.component.bean.DefaultParameterMappingStrategy	4	1	0	4	10	0	1	3	4	0	35	1	0	0	0.583333333	0	0	7.5	1	0.75	1
camel	1.2	org.apache.camel.model.ExpressionNode	13	2	7	15	25	24	7	8	11	0.555555556	137	1	1	0.911764706	0.230769231	1	5	9.307692308	2	0.8462	3
camel	1.2	org.apache.camel.converter.HasAnnotation	1	1	0	0	1	0	0	0	1	2	1	0	0	0	1	0	0	0	1	1	0
camel	1.2	org.apache.camel.processor.ErrorHandler	0	1	0	2	0	0	1	1	0	2	0	0	0	0	0	0	0	0	0	0	0
camel	1.2	org.apache.camel.model.IdempotentConsumerType	9	3	0	8	21	18	1	8	9	0.5625	84	1	1	0.935779817	0.333333333	1	2	8.111111111	2	0.8889	2
camel	1.2	org.apache.camel.component.cxf.invoker.RawMessageInvokingContext	13	2	0	14	55	56	1	13	7	0.666666667	327	0.666666667	0	0.388888889	0.30952381	1	3	23.92307692	7	1.8462	0
camel	1.2	org.apache.camel.processor.Aggregator	3	3	0	7	10	3	1	6	3	2	31	0	0	0.965517241	0.555555556	0	0	9.333333333	1	0.3333	2
camel	1.2	org.apache.commons.logging.impl.Log4JLogger	24	1	0	6	38	24	1	5	22	0.571428571	401	0.571428571	0	0	0.373913043	0	0	15.41666667	2	1.5	0
camel	1.2	org.apache.camel.component.cxf.CxfComponent	3	3	0	4	7	3	1	4	2	2	23	0	0	0.958333333	0.5	1	2	6.666666667	1	0.3333	0
camel	1.2	org.apache.camel.component.validator.ValidatorComponent	3	4	0	8	15	3	0	8	1	2	50	0	0	0.928571429	0.666666667	2	2	15.66666667	1	0.6667	0
camel	1.2	org.apache.camel.builder.xml.StreamResultHandler	3	1	0	3	8	0	1	2	3	0.5	29	0	0	0	0.666666667	0	0	8	1	0.6667	0
camel	1.2	org.apache.camel.component.file.strategy.FileRenamer	1	1	0	3	1	0	3	0	1	2	1	0	0	0	1	0	0	0	1	1	0
camel	1.2	org.apache.camel.processor.UnmarshalProcessor	2	1	0	6	9	0	1	5	2	0	32	1	1	0	0.666666667	0	0	14.5	1	0.5	0
camel	1.2	org.apache.camel.component.cxf.invoker.AbstractInvokingContext	9	1	2	11	32	30	2	9	4	0.5625	195	0.5	0	0	0.265625	0	0	20.44444444	10	2	0
camel	1.2	org.apache.camel.Property	1	1	0	1	1	0	1	0	1	2	1	0	0	0	1	0	0	0	1	1	0
camel	1.2	org.apache.camel.management.CamelNamingStrategy	15	1	0	11	43	37	3	8	11	0.980952381	485	0.133333333	0	0	0.214814815	0	0	30.33333333	3	1.1333	10
camel	1.2	org.apache.camel.util.ServiceHelper	8	1	0	24	20	22	21	3	6	0.571428571	176	1	1	0	0.25	0	0	20.875	1	0.75	0
camel	1.2	org.apache.camel.language.ognl.OgnlLanguage	3	1	0	4	5	3	1	4	3	2	20	0	0	0	0.833333333	0	0	5.666666667	1	0.6667	0
camel	1.2	org.apache.camel.component.mina.MinaEndpoint	11	2	0	19	18	47	5	17	11	0.9	82	1	0	0.62962963	0.181818182	1	1	6.090909091	1	0.9091	0
camel	1.2	org.apache.camel.bam.rules.ProcessRules	8	2	0	14	17	0	8	7	6	0.571428571	69	1	1	0.65	0.3	1	1	7.375	2	1	0
camel	1.2	org.apache.camel.component.rmi.RmiEndpoint	15	2	0	13	33	85	3	13	14	0.839285714	141	1	0	0.548387097	0.177777778	1	1	8.133333333	3	1.1333	0
camel	1.2	org.apache.camel.model.ProcessorRef	7	3	0	4	13	3	1	3	7	0.5	73	1	1	0.951456311	0.357142857	1	2	9.142857143	3	1.1429	2
camel	1.2	org.apache.camel.bam.model.TemporalEntity	7	2	1	2	8	9	1	1	7	0.666666667	40	1	0	0.333333333	0.642857143	0	0	4.428571429	2	1.1429	0
camel	1.2	org.apache.camel.model.OutputType	7	2	10	15	17	9	11	4	5	0.777777778	68	1	1	0.948979592	0.5	1	5	8.285714286	3	1.1429	1
camel	1.2	org.apache.camel.spring.handler.ScriptDefinitionParser	2	6	0	5	10	0	1	4	1	0	42	1	0	0.954545455	0.6	1	1	19.5	3	1.5	0
camel	1.2	org.apache.camel.processor.DelegateAsyncProcessor	9	2	1	7	18	0	1	6	7	0.25	66	1	1	0.65	0.388888889	1	1	6.222222222	1	0.7778	1
camel	1.2	org.apache.camel.model.ProcessorType	94	1	11	63	186	4361	28	53	86	0.967741935	1012	0.8	3	0	0.067131328	0	0	9.712765957	2	1.0745	28
camel	1.2	org.apache.camel.component.ref.RefComponent	2	3	0	4	7	1	0	4	1	2	17	0	0	0.958333333	0.666666667	1	1	7.5	1	0.5	0
camel	1.2	org.apache.camel.impl.DefaultScheduledPollConsumer	5	4	0	7	15	4	1	6	2	0.5	47	1	1	0.918918919	0.4	2	4	8.2	1	0.6	0
camel	1.2	org.apache.camel.component.cxf.invoker.FaultChainInitiatorObserver	4	0	0	10	19	2	1	9	1	0.5	71	1	0	0	0.375	0	0	16.25	2	1	0
camel	1.2	org.apache.camel.component.bean.ParameterInfo	5	1	0	4	6	2	3	1	5	0.75	36	1	1	0	0.36	0	0	5.4	1	0.8	2
camel	1.2	org.apache.camel.component.rmi.RmiConsumer	6	3	0	8	37	3	1	8	4	0.666666667	151	1	1	0.814814815	0.305555556	1	1	23.66666667	1	0.8333	0
camel	1.2	org.apache.camel.processor.FilterProcessor	4	3	0	9	12	0	5	4	4	0	41	1	1	0.875	0.4375	0	0	9	1	0.75	1
camel	1.2	org.apache.camel.builder.sql.SQL	1	1	0	0	1	0	0	0	1	2	1	0	0	0	1	0	0	0	1	1	0
camel	1.2	org.apache.camel.spring.SpringCamelContext	17	3	0	32	42	112	6	26	11	0.770833333	213	1	2	0.813333333	0.229166667	2	3	11.35294118	5	1.1176	0
camel	1.2	org.apache.camel.processor.aggregate.AggregationCollection	5	2	0	4	14	0	1	3	5	0.333333333	68	1	2	0.777777778	0.36	1	5	12	3	1.2	4
camel	1.2	org.apache.camel.component.file.FileMessage	11	3	0	4	15	35	1	4	10	0.2	62	1	0	0.71875	0.590909091	2	5	4.545454545	1	0.8182	1
camel	1.2	org.apache.camel.component.mail.MessageHeaderNamesAccessException	1	5	0	2	2	0	1	1	1	2	7	1	0	1	1	0	0	5	0	0	0
camel	1.2	org.apache.camel.component.bean.NoBeanAvailableException	2	4	0	2	6	0	1	1	2	0	20	1	0	0.944444444	0.75	0	0	8.5	1	0.5	1
camel	1.2	org.apache.camel.InvalidHeaderTypeException	4	5	0	1	13	0	0	1	3	0.833333333	47	1	0	0.894736842	0.5	0	0	10.25	2	0.75	1
camel	1.2	org.apache.camel.Exchange	21	1	0	272	21	210	270	4	21	2	21	0	0	0	0.196428571	0	0	0	1	1	2
camel	1.2	org.apache.camel.language.LanguageAnnotation	2	1	0	4	2	1	4	0	2	2	2	0	0	0	1	0	0	0	1	1	1
camel	1.2	org.apache.camel.model.ProceedType	4	2	0	3	6	6	1	3	4	2	14	0	0	0.96875	0.625	1	4	2.5	1	0.75	4
camel	1.2	org.apache.camel.model.dataformat.JaxbDataFormat	5	2	0	4	9	8	1	3	4	0.25	34	1	0	0.571428571	0.4	1	2	5.6	2	0.8	0
camel	1.2	org.apache.camel.CamelContext	23	1	0	111	23	253	105	10	23	2	23	0	0	0	0.202898551	0	0	0	1	1	1
camel	1.2	org.apache.camel.processor.aggregate.UseLatestAggregationStrategy	2	1	0	3	3	1	1	2	2	2	7	0	0	0	0.75	0	0	2.5	1	0.5	1
camel	1.2	org.apache.camel.component.file.FileExchange	4	2	0	14	9	0	9	6	4	0	36	1	0	0.923076923	0.5	1	1	7.75	1	0.75	0
camel	1.2	org.apache.camel.builder.xml.MessageVariableResolver	6	1	0	5	27	1	1	4	5	0.666666667	160	1	2	0	0.36	0	0	25.16666667	14	2.8333	2
camel	1.2	org.apache.camel.spring.RouteBuilderFinder	9	1	0	8	29	22	1	7	5	0.8	126	1	3	0	0.3125	0	0	12.44444444	3	1.2222	0
camel	1.2	org.apache.camel.bam.model.EntitySupport	4	1	3	3	11	0	3	0	4	0.333333333	31	1	0	0	0.625	0	0	6.5	1	0.75	0
camel	1.2	org.apache.camel.component.ResourceBasedComponent	5	3	2	8	14	4	2	6	3	0.625	52	1	1	0.884615385	0.5	0	0	9	2	0.8	0
camel	1.2	org.apache.camel.component.irc.IrcComponent	13	3	0	9	60	38	1	9	8	0.611111111	260	1	2	0.71875	0.305555556	2	3	18.76923077	3	0.8462	0
camel	1.2	org.apache.camel.builder.script.PHP	1	1	0	0	1	0	0	0	1	2	1	0	0	0	1	0	0	0	1	1	0
camel	1.2	org.apache.camel.builder.LoggingErrorHandlerBuilder	9	2	0	9	13	0	1	8	9	0.25	92	1	2	0.25	0.416666667	0	0	9	1	0.6667	0
camel	1.2	org.apache.camel.model.DelayerType	8	3	0	7	22	0	1	7	8	0.142857143	86	1	0	0.962264151	0.291666667	1	2	9.625	1	0.5	3
camel	1.2	org.apache.camel.builder.ProcessorBuilder	12	1	0	14	24	66	1	13	11	2	74	0	0	0	0.444444444	0	0	5.166666667	1	0.9167	1
camel	1.2	org.apache.camel.view.GraphGeneratorSupport	12	1	2	14	47	48	2	12	3	0.886363636	306	1	1	0	0.218181818	0	0	23.83333333	4	1.6667	0
camel	1.2	org.apache.camel.model.RouteType	23	2	0	23	50	161	14	11	20	0.787878788	295	1	2	0.830357143	0.221590909	1	6	11.56521739	3	1	4
camel	1.2	org.apache.camel.component.xmpp.XmppEndpoint	35	2	0	24	61	523	4	24	33	0.92081448	343	1	2	0.34	0.144385027	1	1	8.428571429	2	0.9714	0
camel	1.2	org.apache.camel.processor.Logger	14	1	0	11	39	31	5	6	13	0.346153846	326	1	2	0	0.321428571	0	0	22.14285714	8	2.1429	1
camel	1.2	org.apache.camel.model.ToType	17	2	0	9	27	92	3	7	17	0.703125	141	1	1	0.869158879	0.294117647	1	4	7.058823529	3	1	2
camel	1.2	org.apache.camel.util.NoFactoryAvailableException	2	4	0	5	6	0	5	0	2	0	20	1	0	0.944444444	0.75	0	0	8.5	1	0.5	0
camel	1.2	org.apache.camel.processor.idempotent.MessageIdRepository	1	1	0	4	1	0	4	0	1	2	1	0	0	0	1	0	0	0	1	1	0
camel	1.2	org.apache.camel.impl.ScheduledPollEndpoint	6	2	4	11	12	9	5	6	3	0.4	46	1	0	0.80952381	0.361111111	0	0	6.5	2	0.8333	0
camel	1.2	org.apache.camel.spi.Policy	1	1	0	5	1	0	4	1	1	2	1	0	0	0	1	0	0	0	1	1	0
camel	1.2	org.apache.camel.component.file.remote.RemoteFileComponent	9	3	0	8	24	16	3	8	7	0.125	108	1	1	0.793103448	0.333333333	2	3	10.88888889	1	0.6667	0
camel	1.2	org.apache.camel.component.file.FileConsumer	16	4	0	14	52	72	3	14	7	0.780952381	396	0.714285714	2	0.708333333	0.225	1	1	23.3125	10	2.3125	6
camel	1.2	org.apache.camel.component.jmx.JMXEndpoint	22	2	0	13	44	189	2	13	20	0.928571429	232	1	1	0.459459459	0.174603175	1	1	9.090909091	1	0.9091	2
camel	1.2	org.apache.camel.component.file.remote.SftpEndpoint	6	4	0	15	18	15	4	15	5	2	69	0	0	0.861111111	0.366666667	0	0	10.5	1	0.8333	0
camel	1.2	org.apache.camel.component.bean.DefaultAnnotationExpressionFactory	3	1	1	7	16	3	1	6	2	2	96	0	0	0	0.533333333	0	0	31	3	1.6667	2
camel	1.2	org.apache.camel.processor.loadbalancer.StickyLoadBalancer	7	3	0	5	24	3	0	5	5	0.5	141	1	2	0.5	0.267857143	2	2	18.57142857	3	1.2857	2
camel	1.2	org.apache.camel.component.quartz.QuartzComponent	15	3	0	14	46	93	1	14	8	0.821428571	217	1	1	0.657142857	0.261904762	2	3	13.2	2	0.8667	0
camel	1.2	org.apache.camel.impl.converter.AsyncProcessorTypeConverter	3	1	0	16	7	3	11	5	3	2	47	0	0	0	0.416666667	0	0	14.66666667	5	2.3333	2
camel	1.2	org.apache.camel.impl.ProcessorEndpoint	7	4	1	18	13	9	9	11	6	0.333333333	55	1	1	0.814814815	0.333333333	0	0	6.714285714	2	0.8571	0
camel	1.2	org.apache.camel.management.ManagedRoute	6	1	0	4	11	7	2	2	5	0.866666667	46	0.666666667	1	0	0.583333333	0	0	6.166666667	2	1	1
camel	1.2	org.apache.camel.util.ObjectHelper	30	1	0	73	92	429	69	4	28	0.896551724	693	1	1	0	0.103448276	1	1	22.06666667	8	2.7333	8
camel	1.2	org.apache.camel.processor.resequencer.ExpressionResultComparator	1	1	0	4	1	0	3	1	1	2	1	0	0	0	1	0	0	0	1	1	0
camel	1.2	org.apache.camel.builder.script.ScriptBuilder	56	1	0	14	88	1436	1	13	45	0.663636364	650	1	1	0	0.125757576	0	0	10.5	6	1.125	0
camel	1.2	org.apache.camel.component.cxf.interceptors.SoapMessageInInterceptor	11	1	0	12	43	49	1	11	1	0.7	197	1	0	0.470588235	0.4	1	4	16.81818182	9	1.6364	0
camel	1.2	org.apache.camel.spi.LanguageResolver	1	1	0	5	1	0	3	2	1	2	1	0	0	0	1	0	0	0	1	1	0
camel	1.2	org.apache.camel.TypeConverter	1	1	0	28	1	0	28	0	1	2	1	0	0	0	1	0	0	0	1	1	0
camel	1.2	org.apache.camel.view.NodeData	3	1	0	15	33	3	3	12	2	1.041666667	431	0.083333333	0	0	0.666666667	0	0	138.6666667	4	2	4
camel	1.2	org.apache.camel.component.jmx.JMXMessage	9	3	0	4	12	30	1	4	9	0.25	50	1	0	0.766666667	0.555555556	2	5	4.444444444	1	0.7778	1
camel	1.2	org.apache.camel.language.LanguageExpression	2	1	0	0	2	1	0	0	2	2	2	0	0	0	1	0	0	0	1	1	1
camel	1.2	org.apache.camel.management.ManagedEndpoint	3	1	0	3	5	0	2	1	3	0	17	1	1	0	0.666666667	0	0	4.333333333	1	0.6667	1
camel	1.2	org.apache.camel.processor.validation.ValidatorErrorHandler	2	1	0	4	2	1	2	2	2	2	2	0	0	0	0.625	0	0	0	1	1	1
camel	1.2	org.apache.commons.logging.LogConfigurationException	5	4	0	5	12	0	5	0	5	0	53	1	0	0.944444444	0.6	1	1	9.4	1	0.2	0
camel	1.2	org.apache.camel.component.irc.IrcEndpoint	23	2	0	19	33	217	4	18	23	0.636363636	247	1	3	0.435897436	0.241545894	1	2	9.608695652	2	1	0
camel	1.2	org.apache.camel.impl.DefaultComponentResolver	3	1	0	10	22	1	1	9	2	0.5	157	1	2	0	0.666666667	0	0	50.66666667	6	2	1
camel	1.2	org.apache.camel.component.quartz.CamelJob	2	1	0	6	8	1	0	6	2	2	23	0	0	0	0.75	0	0	10.5	1	0.5	0
camel	1.2	org.apache.commons.logging.LogSource	8	1	0	2	22	10	0	2	6	0.714285714	188	1	0	0	0.285714286	0	0	22	2	1	0
camel	1.2	org.apache.camel.spring.Main	25	2	0	16	74	206	6	15	18	0.800925926	448	1	1	0.361111111	0.19047619	1	1	16.56	4	1.32	0
camel	1.2	org.apache.camel.processor.aggregate.AggregationStrategy	1	1	0	6	1	0	5	1	1	2	1	0	0	0	1	0	0	0	1	1	0
camel	1.2	org.apache.camel.component.ibatis.IBatisProducer	5	3	0	6	10	4	1	6	4	0.75	47	1	1	0.826086957	0.533333333	0	0	8	1	0.8	0
camel	1.2	org.apache.camel.processor.DelegateProcessor	10	2	9	20	18	3	16	4	7	0.111111111	73	1	1	0.619047619	0.5	1	1	6.2	1	0.8	0
camel	1.2	org.apache.camel.model.MarshalType	9	3	0	8	18	4	1	7	9	0.5	92	1	1	0.942307692	0.388888889	1	2	9	2	0.8889	3
camel	1.2	org.apache.camel.component.ResourceBasedEndpoint	5	5	1	9	14	2	1	8	4	0.75	68	1	1	0.9	0.4	0	0	11.8	3	1	0
camel	1.2	org.apache.camel.component.mail.JavaMailConnection	2	2	0	4	12	1	2	2	2	2	31	0	0	0.964285714	0.75	0	0	14.5	1	0.5	0
camel	1.2	org.apache.camel.processor.idempotent.IdempotentConsumer	10	2	0	11	24	1	1	10	6	0.638888889	126	1	4	0.619047619	0.277777778	1	1	11.2	2	0.9	0
camel	1.2	org.apache.camel.component.event.EventComponent	7	3	0	8	13	19	2	7	5	0.5	59	1	0	0.821428571	0.464285714	1	1	7.285714286	2	0.8571	0
camel	1.2	org.apache.camel.impl.DefaultComponent	12	2	24	36	28	48	26	11	7	0.727272727	139	1	1	0.565217391	0.277777778	1	1	10.33333333	2	0.9167	3
camel	1.2	org.apache.camel.impl.converter.ToStringTypeConverter	2	1	0	2	5	1	1	1	2	2	16	0	0	0	0.666666667	0	0	7	3	1.5	0
camel	1.2	org.apache.camel.processor.DelayProcessorSupport	11	3	2	8	30	37	2	6	4	0.666666667	122	1	1	0.7	0.3	1	1	9.818181818	1	0.8182	0
camel	1.2	org.apache.camel.model.RouteContainer	2	1	0	2	2	1	2	0	2	2	2	0	0	0	0.75	0	0	0	1	1	2
camel	1.2	org.apache.camel.component.jms.JmsConsumer	5	3	0	7	16	0	1	7	2	0.25	56	1	0	0.846153846	0.5	1	1	10	1	0.8	0
camel	1.2	org.apache.camel.spi.ExceptionHandler	1	1	0	5	1	0	5	0	1	2	1	0	0	0	1	0	0	0	1	1	0
camel	1.2	org.apache.camel.component.rmi.RmiComponent	3	3	0	4	6	3	1	4	2	2	16	0	0	0.958333333	0.5	1	1	4.333333333	1	0.3333	0
camel	1.2	org.apache.camel.component.cxf.transport.CamelDestination	14	0	0	23	42	61	5	19	5	0.89010989	182	0.571428571	3	0	0.201923077	0	0	11.5	2	1	0
camel	1.2	org.apache.camel.component.file.strategy.FileProcessStrategySupport	10	1	3	12	29	21	3	9	6	0.722222222	151	0.75	2	0	0.37037037	0	0	13.7	1	0.6	1
camel	1.2	org.apache.camel.util.ReportingTypeConverterRegistry	4	1	0	3	9	0	0	3	4	0.333333333	34	1	0	0	0.5	0	0	7.25	2	1	0
camel	1.2	org.apache.camel.spring.spi.SpringConverters	9	1	0	6	21	36	0	6	8	2	51	0	0	0	0.142857143	0	0	4.666666667	1	0.8889	0
camel	1.2	org.apache.camel.RuntimeTransformException	3	5	0	2	6	3	1	1	3	1.5	17	1	0	1	0.777777778	0	0	4.333333333	0	0	0
camel	1.2	org.apache.camel.component.file.remote.FtpConsumer	15	5	0	10	47	27	1	10	10	0.69047619	274	1	1	0.723404255	0.222222222	1	1	16.86666667	3	1	0
camel	1.2	org.apache.camel.management.InstrumentationLifecycleStrategy	9	1	0	20	27	6	1	19	8	0.416666667	147	1	3	0	0.265625	0	0	15	2	1.1111	9
camel	1.2	org.apache.camel.component.velocity.VelocityComponent	4	3	0	4	7	0	1	4	3	0.333333333	28	1	0	0.884615385	0.4375	1	1	5.75	1	0.75	0
camel	1.2	org.apache.camel.builder.script.Python	1	1	0	0	1	0	0	0	1	2	1	0	0	0	1	0	0	0	1	1	0
camel	1.2	org.apache.camel.spi.LifecycleStrategy	5	1	0	8	5	10	5	4	5	2	5	0	0	0	0.4	0	0	0	1	1	4
camel	1.2	org.apache.camel.component.quartz.QuartzEndpoint	27	2	0	25	72	339	3	24	23	0.912087912	315	0.857142857	2	0.404761905	0.144230769	1	2	10.40740741	2	1.037	0
camel	1.2	org.apache.camel.builder.DataTypeExpression	10	1	0	9	27	43	1	9	9	0	103	1	2	0	0.257142857	0	0	9.1	4	1.2	3
camel	1.2	org.apache.camel.model.language.GroovyExpression	3	2	0	1	5	3	0	1	3	2	12	0	0	0.923076923	0.666666667	1	2	3	1	0.3333	0
camel	1.2	org.apache.camel.builder.PredicateBuilder	18	1	0	21	36	153	5	17	17	2	154	0	0	0	0.166666667	0	0	7.555555556	3	1.0556	0
camel	1.2	org.apache.camel.processor.resequencer.SequenceElementComparator	2	1	0	6	2	1	6	0	2	2	2	0	0	0	1	0	0	0	1	1	0
camel	1.2	org.apache.camel.impl.converter.TypeConverterRegistry	2	1	0	8	2	1	6	2	2	2	2	0	0	0	0.666666667	0	0	0	1	1	2
camel	1.2	org.apache.camel.component.xmpp.XmppBinding	4	1	0	8	18	6	5	4	3	2	62	0	0	0	0.458333333	0	0	14.5	3	1.25	0
camel	1.2	org.apache.camel.component.seda.SedaConsumer	6	2	0	11	23	1	2	11	3	0.75	88	1	3	0.764705882	0.466666667	1	2	13	2	0.8333	2
camel	1.2	org.apache.camel.processor.StreamResequencer	7	3	0	7	26	0	1	6	5	0.666666667	84	1	2	0.777777778	0.285714286	1	1	10.57142857	1	0.8571	0
camel	1.2	org.apache.camel.component.jms.EndpointMessageListener	8	1	0	12	24	12	1	11	7	0.771428571	100	1	4	0	0.30952381	0	0	10.875	3	1.125	0
camel	1.2	org.apache.camel.component.vm.VmComponent	6	4	0	4	23	5	0	4	1	0.5	99	1	0	0.862068966	0.533333333	2	2	15.16666667	2	0.8333	4
camel	1.2	org.apache.camel.CamelContextAware	1	1	0	9	1	0	8	1	1	2	1	0	0	0	1	0	0	0	1	1	0
camel	1.2	org.apache.camel.impl.RouteContext	13	1	0	48	36	58	35	16	13	0.805555556	183	1	4	0	0.196581197	0	0	12.61538462	6	1.5385	4
camel	1.2	org.apache.camel.component.mina.MinaComponent	7	3	0	23	36	21	1	23	2	2	213	0	0	0.821428571	0.476190476	2	2	29.42857143	4	1.1429	0
camel	1.2	org.apache.camel.util.ProducerCache	13	2	0	16	41	66	2	14	8	0.541666667	236	1	1	0.541666667	0.34375	1	1	17	2	1.0769	1
camel	1.2	org.apache.camel.component.seda.SedaComponent	3	3	2	5	6	3	3	3	2	2	17	0	0	0.92	0.555555556	1	1	4.666666667	1	0.6667	1
camel	1.2	org.apache.camel.component.timer.TimerConsumer	6	3	0	8	32	0	2	8	1	0.666666667	161	1	2	0.846153846	0.36	1	1	25.33333333	6	1.5	1
camel	1.2	org.apache.camel.component.xmpp.XmppGroupChatProducer	8	3	0	12	30	0	1	12	5	0.642857143	114	1	2	0.76	0.314285714	0	0	12.75	2	0.875	0
camel	1.2	org.apache.camel.spring.spi.ApplicationContextRegistry	3	1	0	4	7	0	1	3	3	0	31	1	0	0	0.583333333	0	0	9	1	0.6667	0
camel	1.2	org.apache.camel.component.file.remote.RemoteFileProducer	2	3	2	7	10	1	2	5	0	2	49	0	0	0.95	0.625	0	0	23.5	3	1.5	0
camel	1.2	org.apache.camel.builder.ErrorHandlerBuilder	3	1	0	12	3	3	11	2	3	2	3	0	0	0	0.555555556	0	0	0	1	1	1
camel	1.2	org.apache.camel.bam.ActivityBuilder	11	1	0	13	24	39	5	12	11	0.8	101	1	4	0	0.272727273	0	0	7.818181818	1	0.9091	0
camel	1.2	org.apache.camel.component.cxf.CxfConstants	0	1	0	0	0	0	0	0	0	2	10	0	0	0	0	0	0	0	0	0	0
camel	1.2	org.apache.camel.model.language.XPathExpression	3	2	0	1	5	3	0	1	3	2	12	0	0	0.923076923	0.666666667	1	2	3	1	0.3333	1
camel	1.2	org.apache.camel.impl.ProcessorPollingConsumer	6	3	0	7	13	3	1	6	4	0	46	1	1	0.782608696	0.375	1	1	6.5	1	0.8333	0
camel	1.2	org.apache.camel.processor.resequencer.DefaultExchangeComparator	11	1	0	4	20	43	1	3	10	0.1	124	1	1	0	0.363636364	0	0	10.18181818	3	1.2727	0
camel	1.2	org.apache.camel.component.bean.BeanProcessor	13	2	0	22	47	44	6	16	10	0.797619048	248	0.857142857	3	0.590909091	0.229166667	1	1	17.53846154	2	0.8462	9
camel	1.2	org.apache.camel.component.cxf.phase.FaultPayloadPhaseManagerImpl	3	2	0	4	7	3	1	3	1	2	330	0	0	0.666666667	1	1	1	109	1	0.6667	0
camel	1.2	org.apache.camel.Message	15	1	0	102	15	105	102	1	15	2	15	0	0	0	0.311111111	0	0	0	1	1	2
camel	1.2	org.apache.camel.builder.ConstantProcessorBuilder	2	1	0	3	3	0	1	2	2	0	12	1	1	0	0.75	0	0	4.5	1	0.5	1
camel	1.2	org.apache.camel.component.ibatis.IBatisEndpoint	8	4	0	8	12	26	3	8	8	0.857142857	43	1	0	0.75862069	0.416666667	1	1	4.25	1	0.875	0
camel	1.2	org.apache.camel.model.language.ExpressionType	16	1	13	31	32	100	24	7	16	0.783333333	167	1	2	0	0.239583333	0	0	9.1875	3	1.0625	3
camel	1.2	org.apache.camel.spi.Synchronization	2	1	0	3	2	1	2	1	2	2	2	0	0	0	1	0	0	0	1	1	0
camel	1.2	org.apache.camel.util.UuidGenerator	6	1	0	2	25	5	2	0	5	0.7	166	1	0	0	0.5	0	0	25.66666667	1	0.5	2
camel	1.2	org.apache.camel.builder.xml.StringResultHandler	3	1	0	3	8	0	1	2	3	0.5	29	0	0	0	0.666666667	0	0	8	1	0.6667	0
camel	1.2	org.apache.camel.Predicate	2	1	0	31	2	1	31	0	2	2	2	0	0	0	0.833333333	0	0	0	1	1	0
camel	1.2	org.apache.camel.bam.model.ProcessDefinition	7	2	0	11	21	17	6	5	6	0.666666667	90	1	1	0.375	0.375	0	0	11.57142857	2	1	0
camel	1.2	org.apache.camel.spring.util.MainRunner	14	1	0	4	33	39	0	4	13	0.692307692	231	1	1	0	0.261538462	0	0	15.14285714	1	0.8571	0
camel	1.2	org.apache.camel.impl.LoggingExceptionHandler	3	1	0	9	8	1	4	5	3	0	26	1	1	0	0.5	0	0	7.333333333	1	0.3333	1
camel	1.2	org.apache.camel.impl.converter.EnumTypeConverter	2	1	0	4	12	1	1	3	2	2	52	0	0	0	0.666666667	0	0	25	3	1.5	1
camel	1.2	org.apache.camel.impl.NoPolicy	2	1	0	2	3	1	0	2	2	2	7	0	0	0	0.75	0	0	2.5	1	0.5	0
camel	1.2	org.apache.camel.component.jms.JmsPollingConsumer	12	3	0	8	19	60	1	8	9	0.363636364	101	1	0	0.620689655	0.354166667	1	1	7.333333333	3	1.1667	0
camel	1.2	org.apache.camel.model.InterceptorType	2	1	1	4	3	1	2	2	2	2	5	0	0	0	0.75	0	0	1.5	1	0.5	4
camel	1.2	org.apache.camel.component.irc.IrcMessage	23	3	0	7	34	137	3	6	21	0.772727273	230	1	0	0.56097561	0.402173913	2	6	8.782608696	4	0.9565	0
camel	1.2	org.apache.camel.util.jndi.JndiContext	43	1	0	9	100	825	4	7	35	0.838095238	785	0.8	1	0	0.261904762	0	0	17.02325581	1	0.8372	2
camel	1.2	org.apache.camel.processor.validation.DefaultValidationErrorHandler	9	1	0	8	21	0	2	6	8	0.5625	140	1	1	0	0.333333333	0	0	14.11111111	3	1	0
camel	1.2	org.apache.camel.processor.SendProcessor	8	2	0	13	26	0	2	11	5	0.642857143	142	1	4	0.684210526	0.392857143	1	1	16.25	3	1	1
camel	1.2	org.apache.camel.converter.jaxb.ExchangeType	5	1	0	0	7	2	0	0	5	0.625	29	0.5	0	0	0.466666667	0	0	4.4	1	0.8	0
camel	1.2	org.apache.camel.impl.EventDrivenConsumerRoute	5	2	0	7	13	0	2	5	4	0	64	1	1	0.692307692	0.45	1	1	11.6	1	0.8	0
camel	1.2	org.apache.camel.processor.LoggingErrorHandler	13	3	0	9	35	26	1	8	9	0.555555556	214	1	3	0.592592593	0.307692308	1	1	15.23076923	8	1.3846	1
camel	1.2	org.apache.camel.component.mail.MailConverters	3	1	0	0	13	3	0	0	3	2	57	0	0	0	0.444444444	0	0	18	1	0.6667	0
camel	1.2	org.apache.camel.util.ExchangeHelper	17	1	0	26	45	136	14	12	16	2	275	0	0	0	0.303921569	0	0	15.17647059	4	1.4706	5
camel	1.2	org.apache.camel.builder.ExpressionBuilder	28	1	0	35	57	378	14	27	27	2	183	0	0	0	0.142857143	0	0	5.535714286	1	0.9643	3
camel	1.2	org.apache.camel.util.IOHelper	3	1	0	1	7	3	1	0	3	2	22	0	0	0	0.444444444	0	0	6.333333333	1	0.6667	1
camel	1.2	org.apache.camel.component.cxf.interceptors.AbstractMessageInInterceptor	10	0	2	17	46	39	2	15	2	0.777777778	221	1	0	0	0.37037037	0	0	21	2	0.9	0
camel	1.2	org.apache.camel.NoSuchEndpointException	2	5	0	8	6	0	7	1	2	1	21	1	0	0.944444444	0.75	0	0	8.5	1	0.5	1
camel	1.2	org.apache.camel.util.ExpressionHelper	3	1	0	6	8	3	2	4	2	2	23	0	0	0	0.5	0	0	6.666666667	1	0.6667	0
camel	1.2	org.apache.camel.MessageDriven	2	1	0	1	2	1	1	0	2	2	2	0	0	0	1	0	0	0	1	1	0
camel	1.2	org.apache.camel.spi.Language	2	1	0	17	2	1	15	2	2	2	2	0	0	0	1	0	0	0	1	1	0
camel	1.2	org.apache.camel.spring.handler.LazyLoadingBeanDefinitionParser	2	5	1	3	10	0	1	2	1	0	44	1	0	0.952380952	0.75	1	1	20	2	1	0
camel	1.2	org.apache.camel.model.FinallyType	4	3	0	5	11	6	1	4	4	2	25	0	0	0.97029703	0.625	1	2	5.25	1	0.75	3
camel	1.2	org.apache.camel.util.CollectionStringBuffer	6	1	0	4	11	0	4	0	6	0.4	57	1	0	0	0.5	0	0	8	2	0.8333	0
camel	1.2	org.apache.camel.component.file.strategy.NoOpFileProcessStrategy	1	2	0	2	2	0	1	1	1	2	5	0	0	1	1	0	0	4	0	0	1
camel	1.2	org.apache.camel.language.IllegalSyntaxException	3	5	0	4	8	0	2	2	3	0.5	32	1	1	0.894736842	0.555555556	0	0	9	1	0.6667	0
camel	1.2	org.apache.camel.component.cxf.CxfEndpoint	31	2	0	20	45	431	5	18	30	0.947619048	251	0.928571429	3	0.369565217	0.162962963	1	2	6.64516129	2	0.9677	0
camel	1.2	org.apache.camel.model.dataformat.package-info	0	1	0	0	0	0	0	0	0	2	0	0	0	0	0	0	0	0	0	0	0
camel	1.2	org.apache.camel.builder.xml.NamespaceBuilder	5	1	0	1	16	4	0	1	5	0	62	1	0	0	0.6	0	0	11.2	2	1	0
camel	1.2	org.apache.camel.component.mail.MailConfiguration	28	1	0	6	49	298	4	3	28	0.907407407	271	1	0	0	0.1875	0	0	8.25	9	1.4643	0
camel	1.2	org.apache.camel.component.jmx.JMXConsumer	2	3	0	6	7	0	1	6	2	0	24	0	1	0.956521739	0.6	0	0	10.5	1	0.5	2
camel	1.2	org.apache.camel.component.cxf.CamelInvoker	6	1	0	20	54	7	3	18	5	0.6	256	1	1	0	0.342857143	0	0	41.33333333	5	2.3333	0
camel	1.2	org.apache.camel.util.IntrospectionSupport	19	1	0	10	85	171	8	2	12	2	720	0	0	0	0.276315789	0	0	36.89473684	11	2.6316	3
camel	1.2	org.apache.camel.FailedToCreateProducerException	2	5	0	3	7	0	1	2	2	0	25	1	1	0.944444444	0.666666667	0	0	11	1	0.5	1
camel	1.2	org.apache.camel.impl.converter.StaticMethodTypeConverter	3	1	0	3	9	0	1	2	3	0	31	1	0	0	0.5	0	0	9	1	0.6667	0
camel	1.2	org.apache.camel.builder.xml.DefaultNamespaceContext	8	1	0	1	36	0	1	0	8	0.142857143	190	1	0	0	0.333333333	0	0	22.5	4	1.875	0
camel	1.2	org.apache.camel.util.AsyncProcessorHelper	2	1	0	10	7	1	6	4	1	2	23	0	0	0	0.5	0	0	10.5	1	0.5	1
camel	1.2	org.apache.camel.bam.rules.ActivityRules	13	2	0	16	27	36	9	11	10	0.880952381	119	1	4	0.541666667	0.185185185	1	1	7.615384615	2	0.9231	0
camel	1.2	org.apache.camel.component.cxf.transport.CamelTransportFactory	10	0	0	12	17	21	0	12	9	0.666666667	80	1	1	0	0.333333333	0	0	6.7	1	0.8	0
camel	1.2	org.apache.camel.builder.script.ScriptLanguageResolver	2	1	0	4	4	1	0	4	2	2	10	0	0	0	0.666666667	0	0	4	1	0.5	0
camel	1.2	org.apache.camel.component.cxf.util.CxfEndpointUtils	11	1	0	21	51	49	2	19	8	1.0625	355	0.125	0	0	0.2	0	0	30.54545455	5	1.4545	0
camel	1.2	org.apache.camel.component.event.EventConsumer	3	3	0	4	8	0	1	4	1	0	26	1	1	0.916666667	0.555555556	1	1	7.333333333	1	0.6667	0
camel	1.2	org.apache.camel.spring.spi.BeanInjector	2	2	0	3	6	1	0	3	2	2	14	0	0	0.833333333	0.666666667	0	0	6	1	0.5	0
camel	1.2	org.apache.camel.model.MulticastType	4	3	0	8	12	6	4	4	3	2	28	0	0	0.97029703	0.5	1	3	6	1	0.75	4
camel	1.2	org.apache.camel.component.validator.jing.JingComponent	3	4	1	9	15	3	1	8	1	2	50	0	0	0.928571429	0.666666667	2	2	15.66666667	1	0.6667	0
camel	1.2	org.apache.camel.language.Simple	1	1	0	0	1	0	0	0	1	2	1	0	0	0	1	0	0	0	1	1	0
camel	1.2	org.apache.camel.AsyncCallback	1	1	0	28	1	0	28	0	1	2	1	0	0	0	1	0	0	0	1	1	1
camel	1.2	org.apache.camel.component.bean.XPathAnnotationExpressionFactory	2	2	0	7	9	1	0	7	2	2	48	0	0	0.666666667	0.6	1	1	23	4	2	2
camel	1.2	org.apache.camel.builder.Builder	11	1	0	5	22	55	2	3	10	2	86	0	0	0	0.181818182	0	0	6.818181818	1	0.9091	0
camel	1.2	org.apache.camel.bam.rules.TemporalRule	15	2	0	20	48	73	2	19	10	0.755102041	243	1	5	0.5	0.214285714	1	1	14.73333333	6	1.2667	0
camel	1.2	org.apache.camel.model.dataformat.ArtixDSDataFormat	13	2	0	5	18	46	1	4	12	0.75	105	1	1	0.307692308	0.338461538	1	2	6.769230769	3	1	0
camel	1.2	org.apache.camel.model.IdentifiedType	3	1	4	4	4	1	4	0	3	0.5	14	1	0	0	0.666666667	0	0	3.333333333	1	0.6667	1
camel	1.2	org.apache.camel.NoSuchLanguageException	2	5	0	2	6	0	1	1	2	1	21	1	0	0.944444444	0.75	0	0	8.5	1	0.5	0
camel	1.2	org.apache.camel.model.AggregatorType	14	3	0	13	32	37	3	12	14	0.692307692	154	1	1	0.910714286	0.223214286	0	0	9.785714286	1	0.7143	5
camel	1.2	org.apache.camel.bam.model.ActivityState	23	3	0	15	44	233	12	6	19	0.886363636	203	1	2	0.290322581	0.223602484	0	0	7.565217391	2	1.1304	0
camel	1.2	org.apache.camel.component.log.LogComponent	4	3	0	9	15	4	0	9	1	0.333333333	62	1	1	0.92	0.666666667	1	1	14.25	4	1.25	2
camel	1.2	org.apache.camel.component.cxf.interceptors.SoapMessageOutInterceptor	5	1	0	19	54	4	1	18	3	0.25	274	1	0	0.5	0.5	0	0	53.6	1	0.6	0
camel	1.2	org.apache.camel.model.SplitterType	5	3	0	8	17	10	2	7	5	2	46	0	0	0.980769231	0.4	1	2	8.2	1	0.4	3
camel	1.2	org.apache.camel.model.UnmarshalType	9	3	0	8	18	4	1	7	9	0.5	92	1	1	0.942307692	0.388888889	1	2	9	2	0.8889	3
camel	1.2	org.apache.camel.Component	3	1	0	37	3	3	36	2	3	2	3	0	0	0	0.555555556	0	0	0	1	1	0
camel	1.2	org.apache.camel.component.quartz.QuartzConsumer	5	3	0	4	10	10	1	4	3	2	31	0	0	0.846153846	0.466666667	1	1	5.2	1	0.8	0
camel	1.2	org.apache.camel.component.file.FileComponent	3	3	0	4	8	3	1	4	2	1.5	29	0	0	0.958333333	0.5	1	2	8.333333333	1	0.3333	2
camel	1.2	org.apache.camel.spring.handler.CamelNamespaceHandler	9	2	0	11	30	26	2	11	3	0.857142857	164	0.857142857	4	0.529411765	0.377777778	0	0	16.44444444	1	0.8889	0
camel	1.2	org.apache.camel.component.cxf.CxfProducer	7	3	0	27	64	1	1	27	3	0.555555556	357	1	2	0.76	0.314285714	0	0	49.57142857	3	1.1429	0
camel	1.2	org.apache.camel.component.mail.MailExchange	16	2	0	9	20	114	4	7	12	0.8	94	1	1	0.72	0.260416667	1	3	4.8125	1	0.875	0
camel	1.2	org.apache.camel.component.cxf.invoker.PayloadInvokingContext	15	2	0	20	61	41	1	19	8	0.797619048	479	0.833333333	0	0.35	0.246031746	1	2	30.53333333	8	2.3333	0
camel	1.2	org.apache.camel.bam.ActivityLifecycle	4	2	0	5	7	4	4	1	2	0.888888889	45	0.333333333	3	0.857142857	0.444444444	1	1	9.5	1	0.5	0
camel	1.2	org.apache.camel.bam.processor.JpaBamProcessor	5	3	0	13	20	8	1	12	2	0.5	66	1	1	0.9375	0.472222222	0	0	12	1	0.4	0
camel	1.2	org.apache.camel.processor.Pipeline	11	3	0	16	48	43	5	12	5	0.7	229	1	1	0.689655172	0.266666667	0	0	19.72727273	5	1.7273	0
camel	1.2	org.apache.camel.component.jmx.JMXComponent	5	3	0	4	10	8	1	4	4	0.5	36	1	0	0.884615385	0.36	1	2	6	1	0.6	1
camel	1.2	org.apache.camel.impl.converter.DefaultTypeConverter	12	1	0	19	57	30	1	18	7	0.772727273	479	1	2	0	0.418181818	0	0	38.41666667	17	3.25	3
camel	1.2	org.apache.camel.builder.script.ScriptLanguage	3	1	0	5	5	0	1	4	3	0	24	1	0	0	1	0	0	6.666666667	1	0.6667	0
camel	1.2	org.apache.camel.component.mail.MailComponent	9	3	0	5	18	16	1	5	7	0.125	75	1	1	0.793103448	0.311111111	1	2	7.222222222	1	0.6667	0
camel	1.2	org.apache.camel.component.mock.AssertionClause	9	1	2	9	24	30	4	7	7	0.625	97	1	0	0	0.26984127	0	0	9.666666667	2	1	0
camel	1.2	org.apache.camel.RuntimeExchangeException	3	5	0	3	10	0	1	2	3	0.75	33	1	1	0.944444444	0.583333333	0	0	9.333333333	1	0.3333	1
camel	1.2	org.apache.camel.component.cxf.CxfMessageObserver	4	0	0	16	33	0	1	16	2	0.466666667	154	0.8	3	0	0.476190476	0	0	36.25	6	1.75	0
camel	1.2	org.apache.camel.component.file.remote.SftpConsumer	15	5	0	11	46	27	1	11	10	0.69047619	279	1	1	0.723404255	0.222222222	1	1	17.2	3	1	0
camel	1.2	org.apache.camel.InvalidTypeException	3	5	0	4	10	0	1	3	3	0.5	37	1	0	0.9	0.5	0	0	10.66666667	1	0.6667	1
camel	1.2	org.apache.commons.logging.impl.Log4jFactory	8	2	0	5	24	0	0	5	8	0.5	139	1	0	0.72	0.4375	1	4	16.125	3	1.25	0
camel	1.2	org.apache.camel.util.UnsafeUriCharactersEncoder	4	1	0	3	15	2	1	2	1	0.555555556	226	0.666666667	1	0	0.333333333	0	0	54.75	6	1.75	1
camel	1.2	org.apache.camel.model.RoutesType	24	1	0	11	47	226	1	10	23	0.850931677	244	1	1	0	0.154166667	0	0	8.875	1	0.9583	5
camel	1.2	org.apache.camel.processor.CompositeProcessor	6	2	0	4	17	0	0	4	4	0	80	1	0	0.722222222	0.444444444	1	1	12.16666667	3	1.1667	0
camel	1.2	org.apache.camel.builder.ErrorHandlerBuilderSupport	3	1	3	6	10	0	3	3	2	0	34	1	0	0	0.555555556	0	0	10	2	1	1
camel	1.2	org.apache.camel.processor.ProceedProcessor	3	1	0	4	9	0	1	3	3	0	27	1	1	0	0.555555556	0	0	7.666666667	1	0.6667	0
camel	1.2	org.apache.camel.component.jms.MessageJMSPropertyAccessException	1	5	0	2	6	0	1	1	1	2	14	1	0	1	1	0	0	12	0	0	0
camel	1.2	org.apache.camel.component.file.remote.RemoteFileBinding	2	1	0	3	3	1	3	1	2	2	7	0	0	0	0.666666667	0	0	2.5	1	0.5	0
camel	1.2	org.apache.camel.component.jmx.JMXExchange	1	2	0	7	4	0	3	5	1	2	12	0	0	1	1	0	0	11	0	0	1
camel	1.2	org.apache.camel.component.file.remote.FtpOperationFailedException	3	5	0	1	9	0	0	1	3	0.5	33	1	0	0.894736842	0.555555556	0	0	9.333333333	1	0.6667	0
camel	1.2	org.apache.camel.component.ibatis.IBatisComponent	9	3	0	9	20	26	1	9	6	0.84375	81	0.75	1	0.793103448	0.325	1	1	7.555555556	2	0.7778	0
camel	1.2	org.apache.camel.component.jms.JmsExchange	20	2	0	11	25	184	6	7	15	0.842105263	114	1	1	0.666666667	0.241666667	1	3	4.65	1	0.9	0
camel	1.2	org.apache.camel.model.PolicyRef	9	3	0	5	19	14	1	4	7	0.375	118	1	1	0.933333333	0.361111111	1	2	11.88888889	3	1.2222	2
camel	1.2	org.apache.camel.util.CollectionHelper	2	1	0	1	7	1	1	0	1	2	37	0	0	0	0.5	0	0	17.5	3	1.5	1
camel	1.2	org.apache.camel.spi.Provider	1	1	0	0	1	0	0	0	1	2	1	0	0	0	1	0	0	0	1	1	0
camel	1.2	org.apache.camel.converter.jaxb.IntegerHeader	6	2	0	2	11	9	1	1	6	0.2	45	1	0	0.5	0.416666667	0	0	6.333333333	2	0.8333	0
camel	1.2	org.apache.camel.PollingConsumer	3	1	0	12	3	3	10	2	3	2	3	0	0	0	0.666666667	0	0	0	1	1	0
camel	1.2	org.apache.camel.model.InterceptorRef	8	2	0	5	15	16	2	3	8	0.428571429	96	1	1	0.166666667	0.375	0	0	10.75	3	1.125	3
camel	1.2	org.apache.camel.component.file.remote.RemoteFileConsumer	2	4	2	7	4	1	2	5	2	1	17	0	1	1	0.875	0	0	7	0	0	0
camel	1.2	org.apache.camel.Processor	1	1	0	188	1	0	187	1	1	2	1	0	0	0	1	0	0	0	1	1	0
camel	1.2	org.apache.camel.AlreadyStoppedException	1	4	0	2	2	0	1	1	1	2	5	0	0	1	1	0	0	4	0	0	1
camel	1.2	org.apache.camel.converter.IOConverter	22	1	0	6	52	229	3	3	20	0.80952381	205	1	1	0	0.111111111	0	0	8.272727273	1	0.9091	1
camel	1.2	org.apache.camel.Header	1	1	0	1	1	0	1	0	1	2	1	0	0	0	1	0	0	0	1	1	0
camel	1.2	org.apache.camel.component.bean.CamelInvocationHandler	2	1	0	10	12	0	2	8	2	0	49	1	2	0	0.583333333	0	0	22.5	1	0.5	0
camel	1.2	org.apache.camel.component.file.remote.RemoteFileConfiguration	23	1	0	11	38	157	10	1	22	0.829545455	241	1	0	0	0.286956522	0	0	9.130434783	3	1.0435	0
camel	1.2	org.apache.camel.component.mail.MailConsumer	10	4	0	9	41	17	1	9	3	0.666666667	218	1	2	0.80952381	0.296296296	2	4	20.5	3	1.1	0
camel	1.2	org.apache.camel.component.bean.BeanInvocation	5	1	0	7	12	4	5	2	5	0.583333333	57	1	0	0	0.4	0	0	9.8	1	0.8	1
camel	1.2	org.apache.camel.builder.script.Groovy	1	1	0	0	1	0	0	0	1	2	1	0	0	0	1	0	0	0	1	1	0
camel	1.2	org.apache.camel.util.Time	15	1	0	1	18	95	1	0	12	0.285714286	106	1	0	0	0.377777778	0	0	5.933333333	1	0.9333	0
camel	1.2	org.apache.camel.spring.spi.SpringInjector	6	1	0	4	10	0	1	3	6	0.6	46	1	0	0	0.333333333	0	0	6.166666667	1	0.8333	0
camel	1.2	org.apache.camel.NoSuchPropertyException	5	5	0	5	13	6	3	2	3	0.916666667	67	1	0	0.818181818	0.36	0	0	11.8	2	1	1
camel	1.2	org.apache.camel.component.bean.AnnotationExpressionFactory	1	1	0	5	1	0	2	3	1	2	1	0	0	0	1	0	0	0	1	1	0
camel	1.2	org.apache.camel.spi.DataFormat	2	1	0	12	2	1	11	1	2	2	2	0	0	0	0.7	0	0	0	1	1	0
camel	1.2	org.apache.camel.model.dataformat.SerializationDataFormat	2	2	0	5	4	1	1	4	1	2	9	0	0	0.8	0.75	1	1	3.5	1	0.5	1
camel	1.2	org.apache.camel.component.timer.TimerEndpoint	18	2	0	8	25	123	2	8	18	0.911764706	123	1	1	0.5	0.206349206	1	1	5.388888889	2	1	1
camel	1.2	org.apache.camel.converter.jaxb.FallbackTypeConverter	10	1	0	5	29	33	0	5	5	0.777777778	235	1	2	0	0.422222222	0	0	22.2	4	1.2	0
camel	1.2	org.apache.camel.component.mina.MinaConsumer	5	3	0	10	20	0	2	10	1	0.5625	74	1	2	0.88	0.375	1	1	13	1	0.6	0
camel	1.2	org.apache.camel.converter.jaxb.JaxbConverter	8	1	0	4	20	26	0	4	7	0.714285714	83	1	1	0	0.25	0	0	9.25	2	1	0
camel	1.2	org.apache.camel.component.mina.MinaProducer	7	3	0	17	43	1	2	17	2	0.766666667	219	1	2	0.791666667	0.291666667	0	0	29.57142857	1	0.7143	0
camel	1.2	org.apache.camel.component.cxf.CxfSoapEndpoint	16	1	0	16	41	58	3	15	14	0.888888889	131	1	1	0	0.21875	0	0	6.8125	2	1	0
camel	1.2	org.apache.camel.converter.jaxp.XmlConverter	48	1	0	7	111	1116	2	5	47	0.914893617	729	0.6	0	0	0.102836879	0	0	14.08333333	2	1	3
camel	1.2	org.apache.camel.impl.NoRouteBuilder	4	3	0	1	5	4	0	1	3	0.666666667	16	1	1	0.957446809	0.666666667	1	1	2.75	1	0.5	0
camel	1.2	org.apache.camel.component.rmi.RmiProducer	3	3	0	6	11	1	1	6	3	0.5	48	1	2	0.904761905	0.555555556	0	0	14	1	0.6667	0
camel	1.2	org.apache.camel.ValidationException	1	5	2	6	2	0	4	2	1	2	6	0	0	1	1	0	0	5	0	0	0
camel	1.2	org.apache.camel.Body	0	1	0	0	0	0	0	0	0	2	0	0	0	0	0	0	0	0	0	0	0
camel	1.2	org.apache.camel.bam.processor.ActivityMonitorEngine	12	2	0	12	35	32	3	11	4	0.863636364	184	1	2	0.565217391	0.194805195	1	1	13.66666667	3	1.0833	0
camel	1.2	org.apache.camel.component.cxf.interceptors.AbstractInvokerInterceptor	6	0	2	16	27	9	2	14	2	1	161	0	0	0	0.5	0	0	25.33333333	1	0.6667	0
camel	1.2	org.apache.camel.component.jms.ConsumerType	4	2	0	4	7	4	3	1	2	0.916666667	56	0.25	4	0.857142857	0.444444444	1	1	12	1	0.5	0
camel	1.2	org.apache.camel.component.jdbc.JdbcEndpoint	7	2	0	8	13	7	2	8	6	0.722222222	62	1	0	0.739130435	0.314285714	0	0	7.428571429	2	1	0
camel	1.2	org.apache.camel.model.language.HeaderExpression	3	2	0	1	5	3	0	1	3	2	12	0	0	0.923076923	0.666666667	1	2	3	1	0.3333	0
camel	1.2	org.apache.camel.processor.loadbalancer.RoundRobinLoadBalancer	2	3	0	5	5	0	2	3	1	0	30	1	0	0.833333333	0.666666667	1	1	13.5	2	1	0
camel	1.2	org.apache.camel.bam.model.ActivityDefinition	7	2	0	6	13	17	4	2	7	0.75	46	1	1	0.333333333	0.428571429	0	0	5.285714286	1	0.8571	0
camel	1.2	org.apache.camel.impl.ExpressionSupport	6	1	2	6	14	15	2	4	5	2	50	0	0	0	0.541666667	0	0	7.333333333	2	1	1
camel	1.2	org.apache.camel.model.language.OgnlExpression	3	2	0	1	5	3	0	1	3	2	12	0	0	0.923076923	0.666666667	1	2	3	1	0.3333	0
camel	1.2	org.apache.camel.component.file.remote.FtpEndpoint	7	4	0	11	25	19	3	11	5	0.166666667	94	1	1	0.861111111	0.366666667	0	0	12.28571429	1	0.7143	0
camel	1.2	org.apache.camel.component.cxf.invoker.PayloadMessage	4	1	0	1	12	0	1	0	4	0.333333333	52	1	0	0	0.5	0	0	11.5	1	0.75	0
camel	1.2	org.apache.camel.builder.PredicateFactory	1	1	0	1	1	0	0	1	1	2	1	0	0	0	1	0	0	0	1	1	1
camel	1.2	org.apache.camel.processor.RedeliveryPolicy	26	1	0	5	38	251	5	0	25	0.84	241	1	0	0	0.292307692	0	0	8	6	1.2308	0
camel	1.2	org.apache.camel.model.NodeFactory	3	1	0	3	6	3	1	2	3	2	14	0	0	0	1	0	0	3.666666667	1	0.6667	0
camel	1.2	org.apache.camel.spring.SpringInstrumentationAgent	4	3	0	6	13	4	1	5	3	0.666666667	27	1	1	0.939393939	1	0	0	5.5	1	0.5	0
camel	1.2	org.apache.camel.processor.RecipientList	6	2	0	13	24	5	2	11	3	0.6	85	1	2	0.722222222	0.416666667	1	1	12.83333333	1	0.8333	1
