# Supplementary material for: Feature selection using a multi-strategy improved parrot optimization algorithm in software defect prediction
Source: PeerJ Comput Sci. 2025 Apr 16;11:e2815. doi: 10.7717/peerj-cs.2815 (PMC12190446; doi:10.7717/peerj-cs.2815)
Supplement: Supplemental Information 1 — Metric data of Java code and a label indicating whether it is defective. [file peerj-cs-11-2815-s001.zip › data/camel-1.4.csv]

name	version	name	wmc	dit	noc	cbo	rfc	lcom	ca	ce	npm	lcom3	loc	dam	moa	mfa	cam	ic	cbm	amc	max_cc	avg_cc	bug
camel	1.4	org.apache.camel.view.RouteDotGenerator	8	2	0	8	31	28	1	7	1	2	394	0	0	0.588235294	0.347222222	1	1	48.25	7	3.125	1
camel	1.4	org.apache.camel.component.cxf.feature.MessageInvokerInterceptor	5	0	0	9	17	10	2	8	2	2	97	0	0	0	0.45	0	0	18.4	2	1	0
camel	1.4	org.apache.camel.builder.script.Groovy	1	1	0	0	1	0	0	0	1	2	1	0	0	0	1	0	0	0	1	1	0
camel	1.4	org.apache.camel.component.jhc.JhcProducer	13	3	0	41	73	50	5	41	5	0.892857143	344	0.714285714	0	0.64516129	0.25	1	1	24.92307692	5	1.6154	0
camel	1.4	org.apache.camel.bam.model.ActivityDefinition	7	2	0	6	13	17	4	2	7	0.75	46	1	1	0.333333333	0.428571429	0	0	5.285714286	1	0.8571	0
camel	1.4	org.apache.camel.impl.ExpressionSupport	6	1	6	11	14	15	7	4	5	2	52	0	0	0	0.541666667	0	0	7.666666667	2	1	0
camel	1.4	org.apache.camel.component.file.remote.FtpEndpoint	10	4	0	11	25	45	3	11	8	1	101	1	0	0.844444444	0.314814815	0	0	9	1	0.7	0
camel	1.4	org.apache.camel.spring.CamelBeanPostProcessor	18	1	0	29	59	119	4	28	6	0.705882353	350	1	1	0	0.235294118	0	0	18.27777778	6	1.6111	0
camel	1.4	org.apache.camel.processor.RedeliveryPolicy	31	1	0	10	49	379	8	2	29	0.855555556	328	1	0	0	0.3	0	0	9.290322581	8	1.3548	4
camel	1.4	org.apache.camel.component.cxf.feature.MessageDataFormatFeature	5	1	0	12	26	2	2	10	3	0.583333333	154	1	0	0.571428571	0.5	1	1	29.2	1	0.6	0
camel	1.4	org.apache.camel.processor.RecipientList	6	2	0	15	25	5	2	13	3	0.6	88	1	2	0.722222222	0.416666667	1	1	13.33333333	1	0.8333	2
camel	1.4	org.apache.camel.spring.CamelServiceExporterType	1	2	0	1	2	0	0	1	1	2	7	1	0	1	1	0	0	3	0	0	0
camel	1.4	org.apache.camel.component.rmi.RmiProducer	2	3	0	8	11	0	1	8	2	0	37	1	1	0.952380952	0.666666667	0	0	17	1	0.5	0
camel	1.4	org.apache.camel.model.InterceptType	9	4	0	14	40	22	3	12	8	0.708333333	244	1	1	0.950310559	0.259259259	1	2	25.77777778	11	2.2222	0
camel	1.4	org.apache.camel.impl.DefaultExchangeConverter	2	1	0	3	4	1	1	2	2	2	10	0	0	0	0.666666667	0	0	4	1	0.5	0
camel	1.4	org.apache.camel.component.jms.ConsumerType	4	2	0	4	7	4	3	1	2	0.916666667	56	0.25	4	0.857142857	0.444444444	1	1	12	1	0.5	0
camel	1.4	org.apache.camel.component.irc.IrcErrorLogger	9	0	0	5	24	0	1	4	9	0	213	1	0	0	0.37037037	0	0	22.55555556	1	0.8889	0
camel	1.4	org.apache.camel.component.cxf.transport.CamelConduit	14	0	0	16	32	69	4	13	9	0.857142857	165	1	2	0	0.221153846	0	0	10.28571429	3	1.2143	0
camel	1.4	org.apache.camel.component.xmpp.RuntimeXmppException	2	4	0	3	4	1	2	1	2	2	12	1	0	1	0.833333333	0	0	4.5	0	0	0
camel	1.4	org.apache.camel.component.cxf.AsyncProcessorDecorator	4	1	0	9	12	2	3	7	3	0.666666667	52	1	3	0	0.4	0	0	11.25	1	0.75	0
camel	1.4	org.apache.camel.util.DefaultTimeoutMap	18	1	0	5	49	87	1	4	13	0.694117647	317	1	0	0	0.317647059	0	0	16.33333333	5	1.2778	0
camel	1.4	org.apache.camel.spring.factory.BeanEndpointFactory	5	1	0	2	7	4	0	2	4	0.5	25	1	0	0	0.6	0	0	3.8	1	0.8	0
camel	1.4	org.apache.camel.management.InstrumentationInterceptStrategy	2	1	0	6	6	0	1	5	2	0	31	1	0	0	0.625	0	0	14	1	0.5	0
camel	1.4	org.apache.camel.processor.ErrorHandler	0	1	0	2	0	0	1	1	0	2	0	0	0	0	0	0	0	0	0	0	0
camel	1.4	org.apache.camel.component.rmi.RmiRegistryBean	3	2	0	4	7	0	1	3	2	0	27	1	0	0.928571429	0.666666667	1	1	7.666666667	1	0.3333	0
camel	1.4	org.apache.camel.model.WhenType	7	4	0	9	16	21	3	6	7	2	45	0	0	0.975308642	0.392857143	3	4	5.428571429	1	0.5714	1
camel	1.4	org.apache.camel.processor.SetHeaderProcessor	5	3	0	8	17	0	1	7	4	0.416666667	82	1	1	0.913043478	0.5	0	0	14.8	1	0.4	0
camel	1.4	org.apache.camel.component.validator.ValidatorComponent	3	4	0	8	15	3	0	8	1	2	52	0	0	0.948717949	0.666666667	2	2	16.33333333	1	0.6667	0
camel	1.4	org.apache.camel.processor.ChoiceProcessor	7	2	0	7	26	0	1	6	5	0.166666667	152	1	1	0.684210526	0.357142857	1	1	20.42857143	4	1.2857	0
camel	1.4	org.apache.camel.processor.loadbalancer.TopicLoadBalancer	3	3	0	7	10	3	4	3	2	2	32	0	0	0.9	0.666666667	0	0	9.666666667	1	0.6667	0
camel	1.4	org.apache.camel.model.SetHeaderType	11	4	0	8	23	51	1	8	11	0.6	96	1	0	0.957575758	0.345454545	2	3	7.545454545	1	0.6364	1
camel	1.4	org.apache.camel.processor.UnmarshalProcessor	2	1	0	6	10	0	1	5	2	0	46	1	1	0	0.666666667	0	0	21.5	1	0.5	0
camel	1.4	org.apache.camel.util.ValueHolder	4	1	0	2	5	0	2	0	4	0.333333333	21	1	0	0	0.75	0	0	4	1	0.5	0
camel	1.4	org.apache.camel.component.cxf.CxfSoapBinding	6	1	0	16	52	9	6	10	3	0.6	297	0.5	0	0	0.35	0	0	48.16666667	7	3.5	0
camel	1.4	org.apache.camel.component.ibatis.IBatisComponent	9	3	0	9	20	26	1	9	6	0.84375	81	0.75	0	0.85	0.325	1	1	7.555555556	2	0.7778	0
camel	1.4	org.apache.camel.converter.stream.StreamCacheConverter	3	1	0	5	9	1	2	5	3	0.5	28	1	1	0	0.555555556	0	0	8	1	0.6667	6
camel	1.4	org.apache.camel.component.bean.AmbiguousMethodCallException	2	5	0	3	7	0	1	2	2	0	21	1	0	0.95	0.666666667	0	0	9	1	0.5	0
camel	1.4	org.apache.camel.processor.MarshalProcessor	2	1	0	5	11	0	1	4	2	0	39	1	1	0	0.666666667	0	0	18	1	0.5	0
camel	1.4	org.apache.camel.util.PackageHelper	3	1	0	3	21	1	1	2	1	0.5	88	1	0	0	0.5	0	0	28	5	1.6667	0
camel	1.4	org.apache.camel.scala.dsl.SSplitterType	23	1	0	22	40	247	11	21	23	0.924242424	118	1	3	0	0.178743961	0	0	4	1	0.9565	0
camel	1.4	org.apache.camel.component.seda.CollectionProducer	3	3	0	6	7	0	1	5	3	0	29	1	0	0.909090909	0.533333333	0	0	8.333333333	1	0.6667	0
camel	1.4	org.apache.camel.dataformat.xstream.XStreamDataFormat	10	1	0	9	20	41	0	9	7	0.666666667	96	1	1	0	0.314285714	0	0	8.4	2	1.1	0
camel	1.4	org.apache.camel.component.xmpp.XmppConsumer	5	3	0	14	29	0	1	14	2	0.5	129	1	1	0.88	0.4375	1	1	24.4	5	1.4	0
camel	1.4	org.apache.camel.component.validator.jing.RelaxNGCompactSyntaxComponent	2	5	0	2	5	1	0	2	1	2	15	0	0	0.975	0.625	1	1	6.5	1	0.5	0
camel	1.4	org.apache.camel.impl.converter.InstanceMethodTypeConverter	3	1	0	5	12	0	1	4	3	0.25	54	1	1	0	0.466666667	0	0	16.33333333	2	1	0
camel	1.4	org.apache.camel.converter.IOConverter	27	1	0	12	71	349	9	3	24	0.807692308	292	1	0	0	0.082840237	0	0	9.777777778	1	0.9259	3
camel	1.4	org.apache.camel.component.jpa.JpaConsumer	21	4	0	19	52	160	5	19	13	0.8625	287	1	4	0.641509434	0.166666667	1	2	12.28571429	5	1.6667	0
camel	1.4	org.apache.camel.management.ManagedService	5	1	0	4	11	0	2	2	5	0	43	1	1	0	0.6	0	0	7.4	1	0.8	0
camel	1.4	org.apache.camel.model.language.SimpleExpression	3	2	0	1	5	3	0	1	3	2	12	0	0	0.956521739	0.666666667	1	2	3	1	0.3333	0
camel	1.4	org.apache.camel.spi.RouteContext	19	1	0	72	19	171	67	9	19	2	19	0	0	0	0.157894737	0	0	0	1	1	1
camel	1.4	org.apache.camel.component.rmi.RmiConsumer	6	3	0	8	37	3	1	8	4	0.666666667	150	1	1	0.814814815	0.305555556	1	1	23.5	1	0.8333	0
camel	1.4	org.apache.camel.spring.spi.SpringTransactionPolicy	10	1	0	8	17	25	1	7	9	0.722222222	86	1	0	0	0.311111111	0	0	7.2	3	1	0
camel	1.4	org.apache.camel.spring.SpringCamelContext	17	3	1	37	45	112	10	27	11	0.770833333	230	1	1	0.835294118	0.229166667	2	3	12.35294118	5	1.1765	0
camel	1.4	org.apache.camel.scala.Frequency	5	1	0	16	8	6	13	3	5	0.625	31	1	1	0	0.466666667	0	0	4.8	1	0.8	0
camel	1.4	org.apache.camel.processor.Throttler	10	4	0	4	19	7	1	3	9	0.666666667	120	1	0	0.789473684	0.425	1	2	10.6	1	0.8	3
camel	1.4	org.apache.camel.component.spring.integration.adapter.CamelTargetAdapter	3	2	0	13	17	3	0	13	3	1	70	1	2	0.75	0.666666667	0	0	21.33333333	3	2	0
camel	1.4	org.apache.camel.component.spring.integration.adapter.CamelSourceAdapter	13	2	0	18	42	26	1	18	9	0.738095238	183	1	2	0.333333333	0.230769231	0	0	12.53846154	5	1.3077	0
camel	1.4	org.apache.camel.spring.EndpointFactoryBean	12	2	0	7	16	46	0	7	11	0.795454545	83	1	2	0.153846154	0.266666667	0	0	5.583333333	2	1	0
camel	1.4	org.apache.camel.util.SystemHelper	4	1	0	4	13	4	1	3	2	0.333333333	39	1	0	0	0.5	0	0	8.5	1	0.5	0
camel	1.4	org.apache.camel.language.LanguageAnnotation	2	1	0	5	2	1	5	0	2	2	2	0	0	0	1	0	0	0	1	1	0
camel	1.4	org.apache.camel.model.dataformat.JaxbDataFormat	7	3	0	4	12	13	1	3	6	0.583333333	55	1	0	0.642857143	0.314285714	1	2	6.571428571	3	1	2
camel	1.4	org.apache.camel.component.spring.integration.SpringIntegrationConsumer	2	4	0	20	32	0	1	20	1	0.333333333	202	1	2	0.971428571	0.666666667	1	1	97	1	0.5	0
camel	1.4	org.apache.camel.component.cxf.transport.CamelConstants	1	1	0	0	2	0	0	0	0	2	23	0	0	0	1	0	0	3	0	0	0
camel	1.4	org.apache.camel.component.file.FileExchange	5	2	0	14	9	0	9	6	5	0	41	1	0	0.926829268	0.44	1	1	7	1	0.6	0
camel	1.4	org.apache.camel.spring.RouteBuilderFinder	9	1	0	9	31	22	1	8	5	0.8125	140	1	2	0	0.285714286	0	0	13.88888889	3	1.2222	0
camel	1.4	org.apache.camel.bam.model.EntitySupport	4	1	3	3	11	0	3	0	4	0.333333333	31	1	0	0	0.625	0	0	6.5	1	0.75	0
camel	1.4	org.apache.camel.component.http.HttpExchange	6	2	0	11	10	9	7	6	5	0.733333333	48	1	1	0.904761905	0.366666667	0	0	6.5	1	0.6667	0
camel	1.4	org.apache.camel.component.file.FileEndpoint	45	3	0	22	81	814	7	19	39	0.909090909	555	1	1	0.402985075	0.146694215	1	2	11	7	1.1778	5
camel	1.4	org.apache.camel.language.juel.JuelLanguage	3	1	0	4	5	3	0	4	3	2	18	0	0	0	0.833333333	0	0	5	1	0.6667	0
camel	1.4	org.apache.camel.model.DelayerType	9	4	0	9	23	0	3	7	9	0.25	94	1	0	0.969325153	0.277777778	2	3	9.333333333	1	0.5556	3
camel	1.4	org.apache.camel.scala.Period	5	1	0	16	7	4	14	2	5	0.25	30	1	0	0	0.7	0	0	4.8	1	0.8	0
camel	1.4	org.apache.camel.component.jcr.JcrConverter	5	1	0	4	10	10	0	4	5	2	28	0	0	0	0.36	0	0	4.6	1	0.8	0
camel	1.4	org.apache.camel.impl.StringDataFormat	3	1	0	5	11	0	1	4	3	0	53	1	0	0	0.5	0	0	16.33333333	1	0.6667	0
camel	1.4	org.apache.camel.processor.resequencer.TimeoutHandler	1	1	0	3	1	0	3	1	1	2	1	0	0	0	1	0	0	0	1	1	0
camel	1.4	org.apache.camel.component.file.strategy.RenameFileProcessStrategy	8	2	0	8	25	14	1	7	7	0.642857143	105	1	1	0.666666667	0.326530612	0	0	11.875	1	0.375	1
camel	1.4	org.apache.camel.component.cxf.CxfConsumer	5	3	0	18	47	2	2	18	3	0.5	172	1	1	0.846153846	0.466666667	1	1	33	1	0.8	0
camel	1.4	org.apache.camel.component.atom.UpdatedDateFilter	3	1	0	7	13	0	1	6	2	0.5	72	1	0	0	0.6	0	0	22.33333333	6	2	0
camel	1.4	org.apache.camel.builder.script.Python	1	1	0	0	1	0	0	0	1	2	1	0	0	0	1	0	0	0	1	1	0
camel	1.4	org.apache.camel.component.quartz.QuartzEndpoint	28	2	0	25	74	362	3	24	24	0.91005291	323	0.857142857	1	0.479166667	0.148148148	1	2	10.28571429	2	1	0
camel	1.4	org.apache.camel.osgi.OsgiComponentResolver	8	1	0	15	54	0	3	14	2	0.428571429	378	1	0	0	0.342857143	0	0	45.875	5	1.875	0
camel	1.4	org.apache.camel.component.jms.requestor.FailedToProcessResponse	2	5	0	3	7	0	2	1	2	0	25	1	0	0.944444444	0.666666667	0	0	11	1	0.5	0
camel	1.4	org.apache.camel.component.uface.UFaceComponent	2	3	1	4	4	1	2	3	1	2	11	0	0	0.971428571	0.666666667	1	1	4.5	1	0.5	0
camel	1.4	org.apache.camel.builder.PredicateBuilder	17	1	0	21	34	136	4	17	16	2	138	0	0	0	0.196078431	0	0	7.117647059	1	0.9412	0
camel	1.4	org.apache.camel.language.ognl.OgnlLanguage	3	1	0	4	5	3	1	4	3	2	20	0	0	0	0.833333333	0	0	5.666666667	1	0.6667	0
camel	1.4	org.apache.camel.component.mina.MinaEndpoint	15	2	0	20	21	89	6	18	15	0.944444444	123	1	0	0.621621622	0.138095238	1	1	6.6	1	0.9333	0
camel	1.4	org.apache.camel.processor.validation.ValidatingProcessor	19	1	1	7	35	137	1	6	16	0.857142857	183	1	1	0	0.157894737	0	0	8.263157895	2	1	1
camel	1.4	org.apache.camel.processor.loadbalancer.LoadBalancerConsumer	3	3	0	5	7	0	1	4	1	0	24	1	1	0.916666667	0.5	1	1	6.666666667	1	0.6667	0
camel	1.4	org.apache.camel.language.bean.RuntimeBeanExpressionException	4	6	0	3	9	0	1	2	4	0.666666667	45	1	1	0.85	0.4375	0	0	9.5	1	0.75	0
camel	1.4	org.apache.camel.spi.Policy	1	1	0	5	1	0	4	1	1	2	1	0	0	0	1	0	0	0	1	1	0
camel	1.4	org.apache.camel.component.file.FileConsumer	22	4	0	14	66	151	3	14	11	0.852813853	603	1	1	0.62962963	0.164502165	1	1	25.90909091	15	2.6818	8
camel	1.4	org.apache.camel.spi.NamespaceAware	1	1	0	6	1	0	6	0	1	2	1	0	0	0	1	0	0	0	1	1	0
camel	1.4	org.apache.camel.model.dataformat.XStreamDataFormat	3	3	0	2	4	1	1	1	3	0.5	15	1	0	0.818181818	0.666666667	0	0	3.666666667	1	0.6667	0
camel	1.4	org.apache.camel.model.Description	5	1	0	1	6	6	1	0	5	0.75	24	1	0	0	0.7	0	0	3.4	1	0.8	0
camel	1.4	org.apache.camel.component.validator.jing.JingValidator	15	1	0	22	47	81	2	20	14	0.867346939	218	1	0	0	0.1875	0	0	13.06666667	2	0.9333	0
camel	1.4	org.apache.camel.NoTypeConversionAvailableException	4	5	0	2	11	0	1	1	4	0.5	52	1	0	0.85	0.5	0	0	11.5	2	1	0
camel	1.4	org.apache.camel.component.spring.integration.adapter.AbstractCamelAdapter	7	1	2	4	8	11	2	2	7	0.777777778	37	1	1	0	0.357142857	0	0	3.857142857	1	0.8571	0
camel	1.4	org.apache.camel.Headers	0	1	0	1	0	0	1	0	0	2	0	0	0	0	0	0	0	0	0	0	0
camel	1.4	org.apache.camel.spring.handler.ScriptDefinitionParser	2	2	0	5	10	0	1	4	1	0	42	1	0	0.875	0.6	0	0	19.5	3	1.5	0
camel	1.4	org.apache.camel.processor.interceptor.Breakpoint	2	1	0	3	3	1	2	1	2	2	6	0	0	0	0.75	0	0	2	1	0.5	0
camel	1.4	org.apache.camel.management.PerformanceCounter	14	2	1	6	22	27	5	1	14	0.798076923	176	1	0	0.1875	0.535714286	0	0	11	5	1.2857	0
camel	1.4	org.apache.camel.processor.interceptor.ExchangeFormatter	1	1	0	6	1	0	5	1	1	2	1	0	0	0	1	0	0	0	1	1	0
camel	1.4	org.apache.camel.processor.idempotent.IdempotentConsumer	10	2	0	11	24	1	1	10	6	0.638888889	126	1	3	0.619047619	0.277777778	1	1	11.2	2	0.9	0
camel	1.4	org.apache.camel.component.jhc.JhcConsumer	7	3	0	14	27	13	5	11	3	0.722222222	95	1	2	0.814814815	0.388888889	1	1	12.14285714	1	0.7143	0
camel	1.4	org.apache.camel.builder.NoRouteBuilder	4	3	0	1	5	4	0	1	3	0.666666667	16	1	1	0.962264151	0.666666667	1	1	2.75	1	0.5	0
camel	1.4	org.apache.camel.impl.DefaultComponent	24	2	36	53	61	256	38	16	16	0.804347826	301	1	1	0.382352941	0.316770186	1	1	11.375	3	1	5
camel	1.4	org.apache.camel.impl.converter.ToStringTypeConverter	2	1	0	2	5	1	1	1	2	2	16	0	0	0	0.666666667	0	0	7	3	1.5	0
camel	1.4	org.apache.camel.model.PipelineType	3	4	0	3	5	3	0	3	3	2	12	0	0	0.987096774	0.666666667	1	2	3	1	0.6667	0
camel	1.4	org.apache.camel.model.RouteContainer	2	1	0	2	2	1	2	0	2	2	2	0	0	0	0.75	0	0	0	1	1	0
camel	1.4	org.apache.camel.spi.ExceptionHandler	1	1	0	5	1	0	5	0	1	2	1	0	0	0	1	0	0	0	1	1	0
camel	1.4	org.apache.camel.component.rmi.RmiComponent	3	3	0	4	6	3	1	4	2	2	16	0	0	0.971428571	0.5	1	1	4.333333333	1	0.3333	0
camel	1.4	org.apache.camel.component.cxf.transport.CamelDestination	17	0	0	25	46	102	4	23	9	0.890625	229	0.5	4	0	0.173611111	0	0	12	3	1.2353	0
camel	1.4	org.apache.camel.component.bean.MethodBean	9	1	0	1	14	4	1	0	9	0.625	59	1	0	0	0.288888889	0	0	5.222222222	1	0.7778	0
camel	1.4	org.apache.camel.component.file.strategy.FileProcessStrategySupport	10	1	3	12	29	21	3	9	6	0.722222222	151	0.75	1	0	0.37037037	0	0	13.7	1	0.6	2
camel	1.4	org.apache.camel.model.ServiceActivationType	5	1	0	0	7	0	0	0	5	0.5	32	1	0	0	0.466666667	0	0	5	1	0.8	0
camel	1.4	org.apache.camel.util.jndi.CamelInitialContextFactory	2	1	0	1	7	1	0	1	2	2	26	0	0	0	0.75	0	0	12	1	0.5	0
camel	1.4	org.apache.camel.processor.validation.SchemaValidationException	6	6	0	3	16	7	1	2	5	0.8	80	1	0	0.791666667	0.416666667	0	0	11.66666667	3	1.1667	0
camel	1.4	org.apache.camel.impl.ReportingTypeConverterLoader	6	2	0	5	16	7	1	5	2	0.7	59	1	0	0.6	0.36	1	1	8.5	2	0.8333	0
camel	1.4	org.apache.camel.component.mail.MailConverters	3	1	0	0	13	3	0	0	3	2	57	0	0	0	0.444444444	0	0	18	1	0.6667	0
camel	1.4	org.apache.camel.builder.ExpressionBuilder	30	1	0	41	61	435	18	29	29	2	193	0	0	0	0.133333333	0	0	5.433333333	1	0.9667	3
camel	1.4	org.apache.camel.spi.ExchangeConverter	1	1	0	5	1	0	4	1	1	2	1	0	0	0	1	0	0	0	1	1	0
camel	1.4	org.apache.camel.component.dataset.DataSetSupport	15	1	1	7	25	75	1	6	12	0.803571429	139	1	1	0	0.276190476	0	0	8	2	1	0
camel	1.4	org.apache.camel.component.seda.SedaConsumer	6	2	0	11	27	0	2	11	3	0.7	115	1	2	0.764705882	0.466666667	1	2	17.5	2	0.8333	2
camel	1.4	org.apache.camel.component.jms.JmsProviderMetadata	8	1	0	5	12	24	3	3	7	0.714285714	68	1	0	0	0.541666667	0	0	7.25	2	1.25	0
camel	1.4	org.apache.camel.component.jms.requestor.DeferredRequestReplyMap	9	1	0	9	28	12	3	9	7	0.65	224	1	4	0	0.275	0	0	23.33333333	4	1.3333	0
camel	1.4	org.apache.camel.component.file.remote.RemoteFileExchange	4	2	0	11	7	0	7	6	4	0	34	1	1	0.95	0.541666667	0	0	7.25	1	0.5	0
camel	1.4	org.apache.camel.component.uface.UFaceEndpoint	3	3	0	6	8	3	1	6	2	2	22	0	0	0.970588235	0.666666667	1	1	6.333333333	1	0.3333	0
camel	1.4	org.apache.camel.component.mina.MinaComponent	13	3	0	34	77	46	3	33	2	0.777777778	672	1	0	0.772727273	0.305555556	2	2	50.46153846	5	2.1538	0
camel	1.4	org.apache.camel.spi.Registry	2	1	0	18	2	1	18	0	2	2	2	0	0	0	0.833333333	0	0	0	1	1	0
camel	1.4	org.apache.camel.component.mail.security.DummyTrustManager	6	1	0	3	14	13	1	2	4	0.4	57	1	0	0	0.666666667	0	0	8.333333333	3	1	0
camel	1.4	org.apache.camel.component.cxf.spring.NamespaceHandler	2	0	0	3	5	1	0	3	2	2	12	0	0	0	1	0	0	5	1	0.5	0
camel	1.4	org.apache.camel.model.OptionalIdentifiedType	13	1	3	4	26	58	3	1	10	0.777777778	112	1	1	0	0.472222222	0	0	7.384615385	2	1.0769	1
camel	1.4	org.apache.camel.model.language.XPathExpression	7	3	0	6	12	9	2	4	5	0.5	52	1	0	0.84375	0.30952381	1	4	6.285714286	2	1	0
camel	1.4	org.apache.camel.language.XPath	2	1	0	2	2	1	1	1	2	2	2	0	0	0	1	0	0	0	1	1	0
camel	1.4	org.apache.camel.builder.xml.XPathBuilder	49	1	0	20	93	1044	8	17	42	0.915277778	620	1	3	0	0.128728414	0	0	11.34693878	6	1.4082	0
camel	1.4	org.apache.camel.management.ManagedRoute	6	3	0	5	11	7	2	3	5	0.866666667	46	0.666666667	1	0.761904762	0.583333333	0	0	6.166666667	2	1	0
camel	1.4	org.apache.camel.util.ObjectHelper	38	1	0	109	111	697	105	4	36	0.918918919	923	1	0	0	0.090733591	0	0	23.26315789	8	3.1579	5
camel	1.4	org.apache.camel.component.http.HttpConsumer	7	3	0	10	14	1	6	5	5	0.333333333	45	1	1	0.785714286	0.428571429	1	1	5.285714286	1	0.8571	0
camel	1.4	org.apache.camel.component.spring.integration.SpringIntegrationEndpoint	19	3	0	16	26	157	4	15	18	0.944444444	111	1	0	0.642857143	0.215277778	1	1	4.526315789	1	0.7895	0
camel	1.4	org.apache.camel.builder.script.ScriptBuilder	57	1	0	14	94	1484	1	13	45	0.666666667	738	1	0	0	0.125	0	0	11.84210526	6	1.2105	0
camel	1.4	org.apache.camel.component.bean.MethodInfo	17	1	0	8	32	82	3	7	13	0.84375	162	1	1	0	0.183006536	0	0	8.176470588	3	1.1765	5
camel	1.4	org.apache.camel.model.BeanRef	14	4	0	10	27	33	1	9	14	0.653846154	167	1	0	0.932926829	0.3	1	1	10.64285714	5	1.2857	1
camel	1.4	org.apache.camel.component.cxf.interceptors.DOMInInterceptor	4	0	0	10	17	2	1	9	3	0.666666667	71	1	2	0	0.833333333	0	0	16	1	0.5	0
camel	1.4	org.apache.camel.builder.script.JavaScript	1	1	0	0	1	0	0	0	1	2	1	0	0	0	1	0	0	0	1	1	0
camel	1.4	org.apache.camel.converter.xmlbeans.XmlBeansConverter	12	1	0	7	22	60	0	7	12	0.727272727	63	1	1	0	0.106060606	0	0	4.166666667	1	0.9167	0
camel	1.4	org.apache.camel.component.quartz.CamelJob	2	1	0	6	8	1	0	6	2	2	23	0	0	0	0.75	0	0	10.5	1	0.5	0
camel	1.4	org.apache.camel.component.stream.StreamProducer	10	3	0	8	46	11	1	8	3	0.80952381	334	1	1	0.714285714	0.314814815	1	1	31.7	1	0.8	0
camel	1.4	org.apache.camel.spring.CamelJMXAgentType	17	2	0	2	18	120	1	1	17	0.9375	84	1	0	0.111111111	0.367647059	0	0	3.470588235	1	0.9412	0
camel	1.4	org.apache.camel.component.jhc.JhcExchange	2	2	0	3	4	1	0	3	2	2	11	0	0	1	0.833333333	0	0	4.5	0	0	0
camel	1.4	org.apache.camel.component.uface.UFaceBrowser	8	1	1	31	42	14	5	30	6	0.761904762	207	1	1	0	0.35	0	0	24.5	1	0.875	0
camel	1.4	org.apache.camel.spi.ComponentResolver	1	1	0	6	1	0	4	2	1	2	1	0	0	0	1	0	0	0	1	1	0
camel	1.4	org.apache.camel.component.jpa.Callback	1	1	0	0	1	0	0	0	1	2	1	0	0	0	1	0	0	0	1	1	0
camel	1.4	org.apache.camel.component.file.remote.RemoteFileMessage	15	3	0	5	22	71	1	5	13	0.785714286	113	1	0	0.729166667	0.35	2	6	6.333333333	2	0.9333	0
camel	1.4	org.apache.camel.spi.UnitOfWork	4	1	0	7	4	6	6	2	4	2	4	0	0	0	0.583333333	0	0	0	1	1	0
camel	1.4	org.apache.camel.impl.ReportingTypeConverterRegistry	4	1	0	3	9	0	0	3	4	0.333333333	34	1	0	0	0.5	0	0	7.25	2	1	0
camel	1.4	org.apache.camel.impl.ServiceSupport	14	1	31	35	28	49	33	2	7	0.807692308	200	1	0	0	0.380952381	0	0	12.85714286	3	1.2143	1
camel	1.4	org.apache.camel.component.spring.integration.SpringIntegrationBinding	4	1	0	8	10	6	4	4	3	2	31	0	0	0	0.3125	0	0	6.75	1	0.75	0
camel	1.4	org.apache.camel.converter.stream.StreamCache	0	1	0	3	0	0	3	0	0	2	0	0	0	0	0	0	0	0	0	0	2
camel	1.4	org.apache.camel.model.FinallyType	5	4	0	6	12	10	1	5	5	2	28	0	0	0.974522293	0.6	1	1	4.6	1	0.8	0
camel	1.4	org.apache.camel.util.CollectionStringBuffer	6	1	0	6	11	0	6	0	6	0.4	57	1	0	0	0.5	0	0	8	2	0.8333	0
camel	1.4	org.apache.camel.scala.dsl.languages.XPath	1	1	0	4	1	0	2	3	1	2	1	0	0	0	1	0	0	0	1	1	0
camel	1.4	org.apache.camel.converter.jaxp.BytesSource	6	2	0	2	14	0	2	0	6	0	52	1	0	0.692307692	0.5	0	0	7.5	1	0.6667	1
camel	1.4	org.apache.camel.model.dataformat.package-info	0	1	0	0	0	0	0	0	0	2	0	0	0	0	0	0	0	0	0	0	0
camel	1.4	org.apache.camel.component.cxf.interceptors.FaultOutInterceptor	4	0	0	14	18	4	2	12	2	0.666666667	88	1	0	0	0.833333333	0	0	20.75	2	0.75	0
camel	1.4	org.apache.camel.component.bean.ProxyHelper	5	1	0	4	11	10	1	3	4	2	56	0	0	0	0.44	0	0	10.2	1	0.8	2
camel	1.4	org.apache.camel.component.jmx.JMXConsumer	2	3	0	6	7	0	1	6	2	0	24	1	1	0.956521739	0.6	0	0	10.5	1	0.5	0
camel	1.4	org.apache.camel.spring.remoting.SendBeforeInterceptor	7	1	0	11	19	9	0	11	7	0.791666667	75	1	3	0	0.357142857	0	0	9.142857143	1	0.8571	0
camel	1.4	org.apache.camel.osgi.package-info	0	1	0	0	0	0	0	0	0	2	0	0	0	0	0	0	0	0	0	0	0
camel	1.4	org.apache.camel.processor.idempotent.NoMessageIdException	3	5	0	4	8	0	1	3	3	0.5	32	1	2	0.894736842	0.555555556	0	0	9	1	0.6667	0
camel	1.4	org.apache.camel.util.AsyncProcessorHelper	2	1	0	12	7	1	8	4	1	2	23	0	0	0	0.5	0	0	10.5	1	0.5	0
camel	1.4	org.apache.camel.impl.converter.CachingInjector	3	1	0	4	6	0	2	2	2	0.5	33	1	1	0	0.666666667	0	0	9	2	1	0
camel	1.4	org.apache.camel.component.cxf.transport.CamelTransportFactory	12	0	0	13	23	32	0	13	10	0.818181818	138	0.8	1	0	0.272727273	0	0	10.08333333	8	1.4167	0
camel	1.4	org.apache.camel.component.cxf.util.DataInInterceptor	3	0	0	8	11	1	1	7	2	0.5	41	1	0	0	0.75	0	0	12.33333333	1	0.3333	0
camel	1.4	org.apache.camel.component.cxf.util.CxfEndpointUtils	14	1	0	25	62	85	4	21	11	1.048076923	461	0.125	0	0	0.192307692	0	0	31.35714286	6	1.9286	0
camel	1.4	org.apache.camel.component.event.EventConsumer	3	3	0	4	8	0	1	4	1	0	26	1	1	0.916666667	0.555555556	1	1	7.333333333	1	0.6667	0
camel	1.4	org.apache.camel.scala.converters.ScalaTypeConverter	3	1	0	3	6	3	0	3	3	2	13	0	0	0	0.333333333	0	0	3.333333333	1	1	0
camel	1.4	org.apache.camel.component.validator.jing.JingComponent	3	4	1	9	15	3	1	8	1	2	52	0	0	0.948717949	0.666666667	2	2	16.33333333	1	0.6667	0
camel	1.4	org.apache.camel.component.list.ListEndpoint	13	2	1	15	25	28	3	13	11	0.611111111	120	1	1	0.696969697	0.241758242	0	0	8	1	0.7692	0
camel	1.4	org.apache.camel.language.ExpressionEvaluationException	3	5	0	5	4	0	2	3	3	0.5	21	1	2	0.894736842	0.5	0	0	5.333333333	1	0.6667	0
camel	1.4	org.apache.camel.component.xquery.XQueryLanguage	3	1	0	4	5	3	0	4	3	2	12	0	0	0	0.833333333	0	0	3	1	0.6667	0
camel	1.4	org.apache.camel.component.cxf.CxfBinding	10	1	0	9	38	45	3	7	8	2	216	0	0	0	0.283333333	0	0	20.6	4	2.4	0
camel	1.4	org.apache.camel.NoSuchLanguageException	2	5	0	2	6	0	1	1	2	1	21	1	0	0.944444444	0.75	0	0	8.5	1	0.5	0
camel	1.4	org.apache.camel.model.AggregatorType	27	4	0	18	60	291	3	17	24	0.820512821	303	1	3	0.872928177	0.116049383	2	3	10	2	0.8889	7
camel	1.4	org.apache.camel.component.bean.MethodInvocation	5	1	0	4	5	10	4	0	5	2	5	0	0	0	1	0	0	0	1	1	1
camel	1.4	org.apache.camel.impl.BinaryPredicateSupport	9	1	0	4	17	24	0	4	5	0.375	125	1	2	0	0.444444444	0	0	12.66666667	2	1	0
camel	1.4	org.apache.camel.model.config.StreamResequencerConfig	10	1	0	3	16	27	1	2	10	0.666666667	69	1	1	0	0.425	0	0	5.6	1	0.7	0
camel	1.4	org.apache.camel.component.ibatis.IBatisEndpoint	10	4	0	9	18	39	3	9	10	0.666666667	68	1	0	0.777777778	0.35	1	1	5.7	1	0.8	0
camel	1.4	org.apache.camel.spi.Synchronization	2	1	0	3	2	1	2	1	2	2	2	0	0	0	1	0	0	0	1	1	0
camel	1.4	org.apache.camel.util.UuidGenerator	7	1	0	10	25	11	8	2	6	0.75	166	1	0	0	0.5	0	0	21.85714286	1	0.5714	0
camel	1.4	org.apache.camel.util.ResolverUtil	14	1	1	10	71	41	4	7	7	0.512820513	799	1	0	0	0.316239316	0	0	55.85714286	14	3.3571	3
camel	1.4	org.apache.camel.builder.xml.XPathLanguage	6	1	0	4	9	9	0	4	5	0.2	41	1	0	0	0.416666667	0	0	5.666666667	2	1	0
camel	1.4	org.apache.camel.language.ognl.OGNL	1	1	0	0	1	0	0	0	1	2	1	0	0	0	1	0	0	0	1	1	0
camel	1.4	org.apache.camel.processor.idempotent.jpa.MessageProcessed	49	1	0	9	86	576	1	8	37	0.868589744	758	0.769230769	0	0	0.143939394	0	0	14.20408163	7	1.7143	0
camel	1.4	org.apache.camel.model.UnmarshalType	10	4	0	7	17	13	1	6	10	0.555555556	82	1	1	0.95625	0.375	1	1	7	2	0.8	1
camel	1.4	org.apache.camel.builder.ErrorHandlerBuilderRef	4	2	0	7	17	0	1	6	4	0.5	78	1	1	0.5	0.4	0	0	18	2	1	0
camel	1.4	org.apache.camel.Component	3	1	0	63	3	3	62	2	3	2	3	0	0	0	0.555555556	0	0	0	1	1	0
camel	1.4	org.apache.camel.builder.BuilderSupport	31	1	1	16	59	437	1	15	28	0.855555556	251	1	2	0	0.133995037	0	0	7	2	1	3
camel	1.4	org.apache.camel.component.cxf.CxfProducer	9	3	0	35	101	8	1	35	3	0.59375	571	0.75	2	0.740740741	0.234375	1	1	62	10	1.7778	0
camel	1.4	org.apache.camel.component.mail.MailExchange	17	2	0	9	20	124	4	7	13	0.75	99	1	1	0.730769231	0.235294118	1	3	4.764705882	1	0.8235	0
camel	1.4	org.apache.camel.component.spring.integration.adapter.config.CamelSourceAdpaterParser	2	1	0	2	3	1	1	1	1	2	7	0	0	0.857142857	0.75	0	0	2.5	1	0.5	0
camel	1.4	org.apache.camel.language.bean.BeanExpression	4	2	0	11	20	0	2	9	3	0	94	1	0	0.625	0.583333333	1	2	22	3	1.25	0
camel	1.4	org.apache.camel.AsyncProcessor	1	1	0	27	1	0	24	3	1	2	1	0	0	0	1	0	0	0	1	1	0
camel	1.4	org.apache.camel.processor.CompositeProcessor	6	2	0	4	17	0	0	4	4	0	80	1	0	0.722222222	0.444444444	1	1	12.16666667	3	1.1667	0
camel	1.4	org.apache.camel.model.ThreadType	29	3	0	5	56	318	1	5	29	0.86038961	342	1	0	0.852272727	0.199233716	1	3	10.4137931	1	0.8966	1
camel	1.4	org.apache.camel.util.CamelContextHelper	13	1	0	24	41	78	15	9	12	2	218	0	0	0	0.461538462	0	0	15.76923077	2	1.2308	1
camel	1.4	org.apache.camel.component.jms.MessageJMSPropertyAccessException	1	5	0	2	6	0	1	1	1	2	14	1	0	1	1	0	0	12	0	0	0
camel	1.4	org.apache.camel.component.http.HttpProducer	8	3	0	16	56	14	1	16	4	0.928571429	297	0.25	0	0.769230769	0.371428571	0	0	35.625	6	2.25	0
camel	1.4	org.apache.camel.component.ibatis.IBatisPollingConsumer	6	3	0	6	15	13	1	6	4	0.4	54	1	1	0.782608696	0.444444444	1	1	7.833333333	1	0.8333	0
camel	1.4	org.apache.camel.component.jhc.DefaultListeningIOReactor	6	0	0	8	29	13	1	7	3	0.9	143	1	0	0	0.357142857	0	0	22.5	1	0.6667	0
camel	1.4	org.apache.camel.spi.Injector	1	1	0	21	1	0	21	0	1	2	1	0	0	0	1	0	0	0	1	1	0
camel	1.4	org.apache.camel.impl.PollingConsumerSupport	6	2	6	11	14	7	6	5	5	0.6	49	1	2	0.722222222	0.375	0	0	6.833333333	2	1	0
camel	1.4	org.apache.camel.component.uface.swing.SwingBrowser	3	2	0	8	16	3	1	7	2	2	44	0	0	0.875	0.75	0	0	13.66666667	1	0.3333	0
camel	1.4	org.apache.camel.component.jpa.QueryBuilder	12	1	3	8	25	46	6	7	8	0.454545455	102	0	1	0	0.226190476	0	0	7.416666667	2	1.1667	0
camel	1.4	org.apache.camel.processor.interceptor.ExceptionEvent	4	1	0	2	5	0	1	2	4	0.666666667	28	1	2	0	0.4375	0	0	5.25	1	0.75	0
camel	1.4	org.apache.camel.bam.ProcessBuilder	20	3	0	18	53	126	4	17	14	0.782894737	299	1	2	0.739130435	0.16	1	1	13.55	2	1.05	0
camel	1.4	org.apache.camel.component.cxf.interceptors.AbstractMessageOutInterceptor	4	0	2	5	24	6	2	3	1	2	93	0	0	0	0.4	0	0	22.25	4	1.5	0
camel	1.4	org.apache.camel.component.file.remote.RemoteFileConsumer	2	4	2	7	4	1	2	5	2	1	17	0	1	1	0.875	0	0	7	0	0	0
camel	1.4	org.apache.camel.model.loadbalancer.RoundRobinLoadBalanceStrategy	2	3	0	4	4	1	0	4	1	2	9	0	0	0.916666667	0.75	1	1	3.5	1	0.5	0
camel	1.4	org.apache.camel.AlreadyStoppedException	1	4	0	2	2	0	1	1	1	2	5	0	0	1	1	0	0	4	0	0	0
camel	1.4	org.apache.camel.builder.script.ScriptEvaluationException	3	5	0	2	6	3	1	1	3	2	16	0	0	1	0.777777778	0	0	4.333333333	0	0	0
camel	1.4	org.apache.camel.component.file.remote.RemoteFileConfiguration	23	1	0	11	40	161	10	1	22	0.829545455	249	1	0	0	0.286956522	0	0	9.47826087	3	1.087	0
camel	1.4	org.apache.camel.component.jhc.JhcServerEngine	15	1	0	19	32	61	3	17	10	0.89010989	189	1	1	0	0.1875	0	0	10.73333333	1	0.8667	0
camel	1.4	org.apache.camel.osgi.CamelNamespaceHandler	4	1	0	3	23	6	0	3	2	2	93	0	0	0.8	1	1	2	22.25	1	0.75	0
camel	1.4	org.apache.camel.component.jdbc.JdbcEndpoint	8	2	0	8	15	4	2	8	7	0.619047619	79	1	0	0.793103448	0.325	0	0	8.5	2	0.875	0
camel	1.4	org.apache.camel.model.language.HeaderExpression	3	2	0	1	5	3	0	1	3	2	12	0	0	0.956521739	0.666666667	1	2	3	1	0.3333	0
camel	1.4	org.apache.camel.CamelException	4	3	3	10	8	6	10	0	4	2	20	0	0	1	0.666666667	0	0	4	0	0	0
camel	1.4	org.apache.camel.component.cxf.transport.spring.NamespaceHandler	2	0	0	4	6	1	0	4	2	2	18	0	0	0	1	0	0	8	1	0.5	0
camel	1.4	org.apache.camel.component.uface.swing.Main	3	3	0	4	8	3	0	4	2	2	24	0	0	0.967213115	0.444444444	1	2	7	1	0.6667	0
camel	1.4	org.apache.camel.builder.PredicateFactory	1	1	0	1	1	0	0	1	1	2	1	0	0	0	1	0	0	0	1	1	0
camel	1.4	org.apache.camel.converter.jaxb.ObjectHeader	4	2	0	1	6	0	0	1	4	0.333333333	22	1	0	0.666666667	0.583333333	0	0	4.25	1	0.5	0
camel	1.4	org.apache.camel.builder.sql.SqlBuilder	14	1	0	10	42	73	0	10	10	0.461538462	192	1	0	0	0.306122449	0	0	12.57142857	2	1.0714	0
camel	1.4	org.apache.camel.component.jms.JmsBinding	20	1	0	20	85	178	9	13	13	0.881578947	587	1	2	0	0.210526316	0	0	28.15	9	1.7	0
camel	1.4	org.apache.camel.component.cxf.CxfExchange	25	2	0	14	39	288	5	10	20	0.854166667	204	0.5	0	0.633333333	0.246666667	1	3	7.08	1	0.88	0
camel	1.4	org.apache.camel.util.Time	15	1	0	1	18	95	1	0	12	0.285714286	106	1	0	0	0.377777778	0	0	5.933333333	1	0.9333	0
camel	1.4	org.apache.camel.NoSuchPropertyException	5	5	0	6	13	6	4	2	3	0.916666667	67	1	0	0.826086957	0.36	0	0	11.8	2	1	0
camel	1.4	org.apache.camel.component.jpa.JpaTemplateTransactionStrategy	7	2	0	10	15	17	2	9	4	0.666666667	61	1	0	0.684210526	0.261904762	1	1	7.428571429	1	0.8571	0
camel	1.4	org.apache.camel.component.bean.AnnotationExpressionFactory	1	1	0	5	1	0	2	3	1	2	1	0	0	0	1	0	0	0	1	1	0
camel	1.4	org.apache.camel.spi.DataFormat	2	1	0	17	2	1	16	1	2	2	2	0	0	0	0.7	0	0	0	1	1	0
camel	1.4	org.apache.camel.component.jms.MessagePropertyAccessException	2	5	0	2	6	0	1	1	2	1	22	1	0	0.944444444	0.666666667	0	0	9	1	0.5	0
camel	1.4	org.apache.camel.impl.DefaultLanguageResolver	4	1	0	8	18	2	1	7	2	0.5	131	1	2	0	0.777777778	0	0	31.25	3	1.5	0
camel	1.4	org.apache.camel.converter.jaxb.FallbackTypeConverter	10	1	0	5	29	33	0	5	5	0.777777778	235	1	1	0	0.422222222	0	0	22.2	4	1.2	0
camel	1.4	org.apache.camel.component.mina.MinaConsumer	6	3	0	12	22	0	2	12	1	0.55	99	1	1	0.846153846	0.3	1	1	14.83333333	1	0.6667	0
camel	1.4	org.apache.camel.component.mina.MinaProducer	9	3	0	21	46	2	2	21	2	0.65625	272	1	1	0.740740741	0.28125	1	1	28.33333333	2	0.8889	0
camel	1.4	org.apache.camel.processor.Pipeline	10	3	0	15	40	39	4	12	5	0.777777778	177	1	0	0.741935484	0.271604938	0	0	16.6	5	1.5	2
camel	1.4	org.apache.camel.component.mock.MockEndpoint	64	2	2	28	127	1836	12	25	50	0.883876358	1188	1	2	0.273809524	0.096119929	0	0	17.265625	6	1.2031	4
camel	1.4	org.apache.camel.impl.converter.DefaultTypeConverter	12	1	0	19	57	30	1	18	7	0.772727273	479	1	1	0	0.418181818	0	0	38.41666667	17	3.25	0
camel	1.4	org.apache.camel.component.mail.MailComponent	9	3	0	5	20	16	1	5	7	0.25	87	1	1	0.85	0.311111111	1	2	8.555555556	1	0.6667	0
camel	1.4	org.apache.camel.model.TransformType	5	4	0	7	15	10	1	7	5	2	41	0	0	0.98136646	0.466666667	2	3	7.2	1	0.6	1
camel	1.4	org.apache.camel.language.groovy.GroovyRouteBuilder	3	3	0	3	10	3	0	3	2	2	30	0	0	0.980769231	0.666666667	0	0	9	1	0.3333	0
camel	1.4	org.apache.camel.component.file.remote.SftpConsumer	18	5	0	16	63	59	1	16	10	0.764705882	389	1	1	0.693877551	0.209150327	1	1	20.16666667	3	0.9444	0
camel	1.4	org.apache.camel.spring.CamelTemplateFactoryBean	9	2	0	7	17	24	0	7	9	0.6875	78	1	1	0.2	0.407407407	0	0	7.444444444	1	0.8889	0
camel	1.4	org.apache.camel.component.xslt.XsltComponent	5	4	0	9	21	8	0	9	3	0.5	91	1	1	0.902439024	0.44	2	5	17	1	0.8	0
camel	1.4	org.apache.camel.scala.dsl.ScalaProcessor	4	1	0	6	7	4	1	5	4	0.333333333	23	1	0	0	0.5	0	0	4.5	1	0.75	0
camel	1.4	org.apache.camel.Body	0	1	0	0	0	0	0	0	0	2	0	0	0	0	0	0	0	0	0	0	0
camel	1.4	org.apache.camel.bam.processor.ActivityMonitorEngine	11	2	0	12	34	21	3	11	4	0.8625	180	1	1	0.590909091	0.2	1	1	14.63636364	3	1.0909	0
camel	1.4	org.apache.camel.Expression	1	1	0	135	1	0	134	1	1	2	1	0	0	0	1	0	0	0	1	1	0
camel	1.4	org.apache.camel.converter.NIOConverter	13	1	0	6	43	76	3	3	11	0.916666667	180	1	0	0	0.1	0	0	12.76923077	1	0.8462	2
camel	1.4	org.apache.camel.scala.dsl.SDelayerType	31	1	0	24	52	459	11	23	31	0.9	165	1	3	0	0.148387097	0	0	4.225806452	1	0.9677	0
camel	1.4	org.apache.camel.impl.JndiRegistry	9	1	0	3	18	30	1	2	8	0.375	79	1	0	0	0.355555556	0	0	7.666666667	1	0.7778	0
camel	1.4	org.apache.camel.component.cxf.CxfSoapConsumer	7	1	0	29	58	1	3	29	3	0.666666667	190	1	2	0	0.416666667	0	0	25.42857143	1	0.7143	0
camel	1.4	org.apache.camel.processor.TryProcessor	8	2	0	12	33	0	1	11	3	0.464285714	304	1	2	0.684210526	0.371428571	1	1	36.5	2	0.875	0
camel	1.4	org.apache.camel.converter.xmlbeans.XmlBeansDataFormat	3	1	0	5	7	3	0	5	3	2	19	0	0	0	0.533333333	0	0	5.333333333	1	0.6667	0
camel	1.4	org.apache.camel.builder.xml.Namespaces	11	1	0	8	30	43	4	4	11	1.014285714	163	0.142857143	0	0	0.4	0	0	13.18181818	4	1.2727	1
camel	1.4	org.apache.camel.processor.loadbalancer.RandomLoadBalancer	2	4	0	5	7	1	2	3	1	2	24	0	0	0.952380952	0.666666667	1	1	11	1	0.5	0
camel	1.4	org.apache.camel.management.ObjectNameEncoder	4	1	0	1	6	6	1	0	3	2	87	0	0	0	0.416666667	0	0	20.75	2	1	0
camel	1.4	org.apache.camel.language.bean.BeanLanguage	3	1	0	6	10	3	0	6	3	2	41	0	0	0	0.833333333	0	0	12.66666667	2	1	1
camel	1.4	org.apache.camel.processor.resequencer.Timeout	7	2	0	3	17	0	3	1	7	0.611111111	66	1	0	0.333333333	0.392857143	0	0	8	2	1	0
camel	1.4	org.apache.camel.converter.HasAnnotation	1	1	0	0	1	0	0	0	1	2	1	0	0	0	1	0	0	0	1	1	0
camel	1.4	org.apache.camel.component.file.remote.FtpProducer	9	4	0	12	44	0	1	12	4	0.208333333	300	1	1	0.766666667	0.270833333	1	1	32	1	0.7778	0
camel	1.4	org.apache.camel.processor.Aggregator	5	3	0	10	16	8	2	8	4	0.75	61	1	1	0.9375	0.45	1	1	11	3	0.8	2
camel	1.4	org.apache.camel.model.ThrottlerType	13	3	0	6	24	28	3	4	13	0.555555556	123	1	0	0.931677019	0.292307692	1	2	8.230769231	1	0.8462	0
camel	1.4	org.apache.camel.scala.builder.RouteBuilderSupport	1	1	0	4	1	0	1	3	1	2	1	0	0	0	1	0	0	0	1	1	0
camel	1.4	org.apache.camel.impl.DefaultExchangeFormatter	4	1	0	3	5	4	1	2	3	0.666666667	17	1	1	0	0.5	0	0	3	1	0.5	0
camel	1.4	org.apache.camel.component.cxf.invoker.AbstractInvokingContext	4	1	2	6	24	6	2	4	1	2	96	0	0	0	0.45	0	0	23	3	1.5	0
camel	1.4	org.apache.camel.management.CamelNamingStrategy	15	1	0	11	47	37	1	10	11	0.980952381	465	0.133333333	0	0	0.193333333	0	0	29	3	1.1333	0
camel	1.4	org.apache.camel.scala.RichInt	5	1	0	8	11	8	3	5	5	0.25	39	1	0	0	0.7	0	0	6.6	1	0.8	0
camel	1.4	org.apache.camel.bam.rules.ProcessRules	8	2	0	14	17	0	8	7	6	0.571428571	69	1	1	0.65	0.3	1	1	7.375	2	1	0
camel	1.4	org.apache.camel.component.rmi.RmiEndpoint	18	2	0	13	37	125	3	13	17	0.870588235	162	1	0	0.58974359	0.179012346	1	1	7.722222222	3	1.0556	0
camel	1.4	org.apache.camel.bam.processor.BamProcessorSupport	12	1	1	13	35	34	3	12	3	0.803030303	217	1	1	0	0.261363636	0	0	16.58333333	4	1	0
camel	1.4	org.apache.camel.spring.CamelProxyFactoryType	1	2	0	1	2	0	0	1	1	2	6	1	0	1	1	0	0	3	0	0	0
camel	1.4	org.apache.camel.component.xquery.XQueryBuilder	52	1	3	31	121	1214	6	28	45	0.786096257	737	1	2	0	0.106617647	0	0	12.96153846	7	1.0962	0
camel	1.4	org.apache.camel.component.jdbc.JdbcComponent	3	3	0	4	6	3	1	4	2	2	17	0	0	0.971428571	0.5	1	1	4.666666667	1	0.3333	0
camel	1.4	org.apache.camel.model.loadbalancer.StickyLoadBalanceStrategy	9	3	0	3	15	6	0	3	8	0.4375	82	1	2	0.647058824	0.416666667	1	2	7.888888889	3	0.8889	0
camel	1.4	org.apache.camel.language.ognl.RootObject	13	1	0	4	23	0	1	3	13	0	70	1	1	0	0.326923077	0	0	4.307692308	1	0.9231	0
camel	1.4	org.apache.camel.component.quartz.QuartzComponent	15	3	0	14	46	93	1	14	8	0.821428571	217	1	0	0.739130435	0.261904762	2	3	13.2	2	0.8667	0
camel	1.4	org.apache.camel.processor.HandleFaultProcessor	2	3	0	5	14	1	1	4	2	2	47	0	0	0.954545455	0.75	0	0	22.5	1	0.5	3
camel	1.4	org.apache.camel.language.juel.BeanAndMethodELResolver	3	0	0	1	20	3	1	0	2	2	106	0	0	0	0.777777778	0	0	34.33333333	9	3.6667	0
camel	1.4	org.apache.camel.model.ProceedType	3	4	0	6	5	3	3	3	3	2	12	0	0	0.987096774	0.666666667	1	2	3	1	0.6667	1
camel	1.4	org.apache.camel.builder.BinaryPredicateSupport	9	1	7	11	17	24	7	4	5	0.375	125	1	2	0	0.444444444	0	0	12.66666667	2	1	0
camel	1.4	org.apache.camel.processor.aggregate.UseLatestAggregationStrategy	2	1	0	6	3	1	4	2	2	2	7	0	0	0	0.75	0	0	2.5	1	0.5	1
camel	1.4	org.apache.camel.model.loadbalancer.TopicLoadBalanceStrategy	2	3	0	4	4	1	0	4	1	2	9	0	0	0.916666667	0.75	1	1	3.5	1	0.5	0
camel	1.4	org.apache.camel.component.cxf.util.UriUtils	3	1	0	2	15	3	1	1	0	2	63	0	0	0	0.5	0	0	20	1	0.6667	0
camel	1.4	org.apache.camel.processor.Interceptor	7	3	1	9	13	0	4	5	5	0.166666667	41	1	1	0.807692308	0.476190476	1	1	4.714285714	1	0.7143	0
camel	1.4	org.apache.camel.model.ThrowFaultType	8	3	0	5	12	16	1	5	8	0.80952381	66	1	1	0.955414013	0.34375	1	2	6.875	4	1.25	0
camel	1.4	org.apache.camel.impl.DefaultProducer	8	2	27	32	16	0	27	5	6	0.285714286	47	1	1	0.65	0.34375	1	1	4.75	1	0.875	0
camel	1.4	org.apache.camel.builder.ProcessorBuilder	13	1	0	16	26	78	2	14	12	2	80	0	0	0	0.326923077	0	0	5.153846154	1	0.9231	2
camel	1.4	org.apache.camel.impl.MessageSupport	16	1	1	7	30	112	2	5	12	0.8	151	1	2	0	0.266666667	0	0	8.1875	4	1.3125	0
camel	1.4	org.apache.camel.builder.ExpressionClause	44	2	0	12	72	834	4	8	44	0.5	345	1	0	0.338461538	0.261363636	1	2	6.795454545	1	0.9773	3
camel	1.4	org.apache.camel.management.Counter	4	1	1	1	9	0	1	0	4	0	27	1	0	0	1	0	0	5.5	1	0.75	0
camel	1.4	org.apache.camel.component.jms.JmsQueueEndpoint	9	3	1	11	23	8	5	8	7	0.458333333	127	1	1	0.928571429	0.375	0	0	12.77777778	2	0.6667	0
camel	1.4	org.apache.camel.processor.idempotent.MessageIdRepository	1	1	0	5	1	0	5	0	1	2	1	0	0	0	1	0	0	0	1	1	0
camel	1.4	org.apache.camel.component.cxf.invoker.CxfClient	6	0	0	20	55	7	2	18	3	0.6	323	0.5	0	0	0.457142857	0	0	52.5	4	1.6667	0
camel	1.4	org.apache.camel.scala.dsl.SRouteType	24	1	0	23	43	270	2	23	24	0.927536232	127	1	3	0	0.180555556	0	0	4.166666667	1	0.9583	0
camel	1.4	org.apache.camel.component.bean.RegistryBean	15	1	1	14	29	45	4	10	12	0.714285714	169	1	5	0	0.35	0	0	9.8	3	1.2	0
camel	1.4	org.apache.camel.processor.LoggingLevel	4	2	0	13	7	4	12	1	2	0.952380952	89	0.142857143	7	0.857142857	0.444444444	1	1	19.5	1	0.5	1
camel	1.4	org.apache.camel.model.CompletedPredicate	7	1	0	4	9	7	1	3	7	0.583333333	48	1	2	0	0.392857143	0	0	5.571428571	3	1	0
camel	1.4	org.apache.camel.component.cxf.CxfSoapComponent	3	3	0	7	15	3	0	7	1	2	45	0	0	0.944444444	0.555555556	1	3	14	1	0.6667	0
camel	1.4	org.apache.camel.model.TryType	14	4	0	9	37	73	1	9	13	0.634615385	236	1	1	0.921686747	0.257142857	1	15	15.57142857	6	1.5	1
camel	1.4	org.apache.camel.model.language.NamespaceAwareExpression	7	2	2	7	10	15	2	5	4	0.333333333	44	1	0	0.814814815	0.285714286	0	0	5.142857143	3	1	0
camel	1.4	org.apache.camel.component.stream.StreamMessage	4	3	0	1	6	0	0	1	3	0	21	1	0	0.921052632	0.625	2	2	4	1	0.75	0
camel	1.4	org.apache.camel.spi.InterceptStrategy	1	1	0	11	1	0	10	2	1	2	1	0	0	0	1	0	0	0	1	1	0
camel	1.4	org.apache.camel.component.jms.JmsTemporaryQueueEndpoint	6	4	0	5	10	15	1	5	5	1	43	1	0	0.949152542	0.444444444	0	0	6	1	0.5	0
camel	1.4	org.apache.camel.spi.LanguageResolver	1	1	0	5	1	0	3	2	1	2	1	0	0	0	1	0	0	0	1	1	0
camel	1.4	org.apache.camel.component.mina.MinaHelper	2	1	0	6	7	1	2	4	1	2	21	0	0	0	0.5	0	0	9.5	1	0.5	0
camel	1.4	org.apache.camel.TypeConverter	1	1	0	30	1	0	30	0	1	2	1	0	0	0	1	0	0	0	1	1	0
camel	1.4	org.apache.camel.component.dataset.DataSet	4	1	0	6	4	6	5	2	4	1.333333333	5	0	0	0	0.5625	0	0	0	1	1	0
camel	1.4	org.apache.camel.component.atom.AtomPollingConsumer	2	5	1	9	9	1	2	8	1	2	26	0	0	0.971428571	0.666666667	1	1	12	1	0.5	0
camel	1.4	org.apache.camel.component.dataset.DataSetComponent	2	3	0	7	6	1	0	7	1	2	19	0	0	0.971428571	0.666666667	1	1	8.5	1	0.5	0
camel	1.4	org.apache.camel.management.ManagedEndpoint	3	1	0	3	5	0	2	1	3	0	17	1	1	0	0.666666667	0	0	4.333333333	1	0.6667	0
camel	1.4	org.apache.camel.component.irc.IrcEndpoint	23	2	0	19	33	217	4	18	23	0.636363636	247	1	3	0.511111111	0.241545894	1	2	9.608695652	2	1	0
camel	1.4	org.apache.camel.impl.DefaultComponentResolver	3	1	0	10	22	1	1	9	2	0.5	141	1	1	0	0.666666667	0	0	45.33333333	6	2	1
camel	1.4	org.apache.camel.util.FactoryFinder	16	1	0	9	43	112	5	4	14	0.6	273	1	0	0	0.4875	0	0	15.9375	1	0.875	1
camel	1.4	org.apache.camel.NoSuchBeanException	2	5	0	2	6	0	1	1	2	1	21	1	0	0.944444444	0.75	0	0	8.5	1	0.5	0
camel	1.4	org.apache.camel.processor.DelegateAsyncProcessor	9	2	1	7	18	0	1	6	7	0.25	66	1	1	0.65	0.388888889	1	1	6.222222222	1	0.7778	1
camel	1.4	org.apache.camel.component.jms.JmsTemporaryTopicEndpoint	5	3	0	4	8	10	1	4	4	1	35	1	0	0.945454545	0.44	0	0	5.8	1	0.6	0
camel	1.4	org.apache.camel.model.ProcessorType	141	2	13	102	286	9792	59	69	130	0.895238095	1747	0.888888889	3	0.073333333	0.057142857	0	0	11.32624113	6	1.156	17
camel	1.4	org.apache.camel.impl.DefaultScheduledPollConsumer	5	4	0	8	19	4	1	7	2	0.5	63	1	1	0.918918919	0.4	2	4	11.4	1	0.6	0
camel	1.4	org.apache.camel.impl.converter.ArrayTypeConverter	2	1	0	2	19	1	1	1	2	2	121	0	0	0	0.666666667	0	0	59.5	13	6.5	0
camel	1.4	org.apache.camel.component.direct.DirectEndpoint	11	2	0	11	17	25	3	11	8	0.766666667	73	1	0	0.741935484	0.25	0	0	5.363636364	1	0.7273	0
camel	1.4	org.apache.camel.component.xquery.XQuery	2	1	0	2	2	1	1	1	2	2	2	0	0	0	1	0	0	0	1	1	0
camel	1.4	org.apache.camel.builder.NoErrorHandlerBuilder	3	2	0	6	4	3	2	4	3	2	10	0	0	0.6	0.555555556	0	0	2.333333333	1	0.6667	0
camel	1.4	org.apache.camel.processor.loadbalancer.LoadBalancer	3	1	0	12	3	3	11	1	3	2	3	0	0	0	0.833333333	0	0	0	1	1	0
camel	1.4	org.apache.camel.spring.remoting.CamelProxyFactoryBean	11	0	0	6	22	41	0	6	11	0.833333333	99	1	2	0	0.393939394	0	0	7.727272727	5	1.2727	0
camel	1.4	org.apache.camel.model.language.ELExpression	3	2	0	1	5	3	0	1	3	2	12	0	0	0.956521739	0.666666667	1	2	3	1	0.3333	0
camel	1.4	org.apache.camel.scala.dsl.SThrottlerType	32	1	0	23	52	490	11	22	32	0.892473118	171	1	3	0	0.136363636	0	0	4.25	1	0.9688	0
camel	1.4	org.apache.camel.processor.Delayer	6	4	0	6	17	0	1	5	4	0.4	85	1	1	0.857142857	0.4	1	2	12.83333333	1	0.8333	1
camel	1.4	org.apache.camel.processor.LoggingErrorHandler	13	3	0	9	35	26	1	8	9	0.555555556	214	1	2	0.620689655	0.307692308	1	1	15.23076923	8	1.3846	2
camel	1.4	org.apache.camel.component.cxf.CxfMessage	17	3	0	9	36	80	3	8	16	0.1875	187	1	0	0.7	0.245098039	2	9	9.941176471	5	1.3529	0
camel	1.4	org.apache.camel.component.timer.TimerComponent	4	3	0	3	22	0	1	3	2	0.333333333	86	1	0	0.918918919	0.4375	2	3	20.25	3	1.25	0
camel	1.4	org.apache.camel.converter.jaxb.HeaderType	6	1	4	5	7	9	5	0	5	0.6	23	1	0	0	0.5	0	0	2.666666667	1	0.6667	0
camel	1.4	org.apache.camel.component.cxf.interceptors.AbstractMessageInInterceptor	9	0	2	16	44	36	2	14	2	2	217	0	0	0	0.37037037	0	0	23.11111111	2	1	0
camel	1.4	org.apache.camel.component.xmpp.XmppBinding	4	1	0	8	18	6	5	4	3	2	62	0	0	0	0.458333333	0	0	14.5	3	1.25	0
camel	1.4	org.apache.camel.component.spring.integration.converter.SpringIntegrationConverter	4	1	0	10	19	6	0	10	3	2	76	0	0	0	0.25	0	0	18	1	0.75	0
camel	1.4	org.apache.camel.processor.StreamResequencer	7	3	0	7	26	0	1	6	5	0.666666667	84	1	2	0.777777778	0.285714286	1	1	10.57142857	1	0.8571	2
camel	1.4	org.apache.camel.component.vm.VmComponent	6	4	0	4	23	5	0	4	1	0.5	102	1	0	0.9	0.6	2	2	15.66666667	2	0.8333	0
camel	1.4	org.apache.camel.CamelContextAware	1	1	0	9	1	0	8	1	1	2	1	0	0	0	1	0	0	0	1	1	0
camel	1.4	org.apache.camel.component.seda.SedaComponent	3	3	2	5	9	3	3	3	2	2	28	0	0	0.944444444	0.777777778	1	1	8.333333333	1	0.6667	0
camel	1.4	org.apache.camel.component.jms.JmsComponent	61	3	1	26	137	1808	6	24	55	0.773809524	615	1	3	0.373626374	0.089166667	2	4	8.967213115	5	1.0492	0
camel	1.4	org.apache.camel.component.jpa.Consumed	0	1	0	0	0	0	0	0	0	2	0	0	0	0	0	0	0	0	0	0	0
camel	1.4	org.apache.camel.converter.jaxp.DomConverter	4	1	0	0	14	6	0	0	1	2	79	0	0	0	0.375	0	0	18.75	5	2	0
camel	1.4	org.apache.camel.processor.interceptor.TraceInterceptor	19	3	0	13	35	129	3	11	16	0.8	157	1	4	0.538461538	0.173684211	1	1	7	3	1.0526	2
camel	1.4	org.apache.camel.builder.ValueBuilder	26	1	1	9	47	0	4	5	24	0.08	236	1	1	0	0.258241758	0	0	8.038461538	2	1	3
camel	1.4	org.apache.camel.component.cxf.CxfConstants	0	1	0	0	0	0	0	0	0	2	15	0	0	0	0	0	0	0	0	0	0
camel	1.4	org.apache.camel.model.loadbalancer.LoadBalancerType	12	2	4	12	30	34	5	7	8	0.636363636	172	1	1	0.181818182	0.25	0	0	13.16666667	3	1.1667	0
camel	1.4	org.apache.camel.processor.resequencer.DefaultExchangeComparator	11	1	0	4	20	43	1	3	10	0.1	124	1	1	0	0.363636364	0	0	10.18181818	3	1.2727	0
camel	1.4	org.apache.camel.Message	22	1	0	163	22	231	163	1	22	2	22	0	0	0	0.25974026	0	0	0	1	1	0
camel	1.4	org.apache.camel.spring.spi.TransactionInterceptor	12	3	0	15	28	36	5	12	7	0.781818182	152	0.8	2	0.724137931	0.25974026	0	0	11.25	2	0.75	0
camel	1.4	org.apache.camel.builder.xml.StringResultHandler	3	1	0	3	8	0	1	2	3	0.5	29	0	0	0	0.666666667	0	0	8	1	0.6667	0
camel	1.4	org.apache.camel.component.cxf.interceptors.RawMessageContentRedirectInterceptor	2	0	0	5	8	1	1	4	2	2	50	0	0	0	0.75	0	0	24	1	0.5	0
camel	1.4	org.apache.camel.component.spring.integration.SpringIntegrationProducer	3	3	0	18	25	1	1	18	2	0.857142857	136	1	2	0.952380952	0.666666667	0	0	42	1	0.3333	0
camel	1.4	org.apache.camel.bam.model.ProcessDefinition	7	2	0	11	21	17	6	5	6	0.666666667	90	1	0	0.375	0.375	0	0	11.57142857	2	1	0
camel	1.4	org.apache.camel.spring.util.MainRunner	14	1	0	4	33	39	0	4	13	0.692307692	231	1	0	0	0.261538462	0	0	15.14285714	1	0.8571	0
camel	1.4	org.apache.camel.impl.converter.EnumTypeConverter	2	1	0	4	12	1	1	3	2	2	52	0	0	0	0.666666667	0	0	25	3	1.5	0
camel	1.4	org.apache.camel.impl.NoPolicy	2	1	0	2	3	1	0	2	2	2	7	0	0	0	0.75	0	0	2.5	1	0.5	0
camel	1.4	org.apache.camel.model.InterceptorType	2	4	1	9	3	1	5	4	2	2	5	0	0	0.993506494	0.75	0	0	1.5	1	0.5	0
camel	1.4	org.apache.camel.util.jndi.JndiContext	43	1	0	9	101	815	4	7	35	0.833333333	792	0.8	1	0	0.261904762	0	0	17.18604651	1	0.8372	0
camel	1.4	org.apache.camel.converter.jaxp.StaxConverter	18	1	0	1	34	149	1	0	18	0.558823529	114	1	0	0	0.183333333	0	0	5.222222222	2	1.0556	0
camel	1.4	org.apache.camel.model.CatchType	15	3	0	6	32	61	1	5	14	0.595238095	168	1	0	0.925925926	0.366666667	1	2	10	2	0.9333	1
camel	1.4	org.apache.camel.component.amqp.AMQPComponent	6	4	0	6	12	15	0	6	5	2	45	0	0	0.978494624	0.3	0	0	6.5	1	0.3333	0
camel	1.4	org.apache.camel.component.jdbc.JdbcProducer	6	3	0	10	42	0	1	10	5	0.6	203	1	0	0.833333333	0.4	0	0	32.33333333	1	0.6667	0
camel	1.4	org.apache.camel.bam.model.ProcessInstance	18	1	0	13	33	131	9	6	16	0.882352941	144	1	1	0	0.235294118	0	0	6.666666667	2	1.1111	0
camel	1.4	org.apache.camel.processor.aggregate.AggregationStrategy	1	1	0	12	1	0	11	1	1	2	1	0	0	0	1	0	0	0	1	1	0
camel	1.4	org.apache.camel.model.language.JavaScriptExpression	3	2	0	1	5	3	0	1	3	2	12	0	0	0.956521739	0.666666667	1	2	3	1	0.3333	0
camel	1.4	org.apache.camel.model.MarshalType	10	4	0	7	17	13	1	6	10	0.555555556	82	1	1	0.95625	0.375	1	1	7	2	0.8	1
camel	1.4	org.apache.camel.component.ResourceBasedEndpoint	8	5	1	10	24	0	1	9	7	0.666666667	198	1	0	0.85	0.3125	0	0	23	4	1.125	0
camel	1.4	org.apache.camel.converter.jaxb.JaxbDataFormat	16	1	0	3	24	78	0	3	15	0.76	134	1	0	0	0.175	0	0	7.0625	1	0.8125	0
camel	1.4	org.apache.camel.converter.jaxb.StringHeader	6	2	0	2	9	9	1	1	6	0.2	41	1	0	0.5	0.5	0	0	5.666666667	2	0.8333	0
camel	1.4	org.apache.camel.bam.TimeExpression	10	1	2	9	18	9	4	7	10	0.666666667	86	1	3	0	0.285714286	0	0	7.3	3	1.2	0
camel	1.4	org.apache.camel.processor.DelayProcessorSupport	11	3	2	8	30	37	2	6	4	0.666666667	127	1	0	0.7	0.3	1	1	10.27272727	1	0.8182	0
camel	1.4	org.apache.camel.processor.MulticastProcessor	13	2	2	18	53	42	7	14	8	0.666666667	340	1	1	0.565217391	0.213675214	1	1	24.76923077	2	0.8462	4
camel	1.4	org.apache.camel.impl.DefaultCamelContext	62	2	1	50	135	1723	12	40	48	0.930327869	1182	1	8	0.183098592	0.075260805	1	1	17.74193548	7	1.3548	6
camel	1.4	org.apache.camel.component.file.remote.RemoteFileEndpoint	14	3	2	17	21	77	9	9	11	0.576923077	106	1	2	0.710526316	0.265306122	1	1	6.428571429	2	0.8571	0
camel	1.4	org.apache.camel.spring.spi.SpringConverters	9	1	0	6	20	36	0	6	8	2	49	0	0	0	0.142857143	0	0	4.444444444	1	0.8889	0
camel	1.4	org.apache.camel.component.file.remote.FtpConsumer	18	5	0	14	60	51	1	14	10	0.722689076	369	1	1	0.693877551	0.209150327	1	1	19.11111111	3	0.9444	0
camel	1.4	org.apache.camel.processor.SendProcessor	8	2	0	14	26	0	3	11	5	0.642857143	142	1	3	0.684210526	0.392857143	1	1	16.25	3	1	0
camel	1.4	org.apache.camel.util.TimeoutMap	6	1	0	3	6	15	3	0	6	2	6	0	0	0	0.555555556	0	0	0	1	1	0
camel	1.4	org.apache.camel.component.cxf.DataFormat	5	2	0	6	9	6	5	1	3	0.9	75	0.2	5	0.8	0.416666667	1	1	13	1	0.6	0
camel	1.4	org.apache.camel.model.HandleFaultType	3	6	0	4	9	3	1	3	3	2	23	0	0	0.987804878	1	1	1	6.666666667	1	0.6667	0
camel	1.4	org.apache.camel.component.bean.ParameterMappingStrategy	1	1	0	8	1	0	7	1	1	2	1	0	0	0	1	0	0	0	1	1	0
camel	1.4	org.apache.camel.builder.script.ScriptLanguageResolver	2	1	0	4	4	1	0	4	2	2	10	0	0	0	0.666666667	0	0	4	1	0.5	0
camel	1.4	org.apache.camel.component.quartz.QuartzMessage	3	3	0	10	25	0	1	10	2	0	136	1	0	0.945945946	0.5	1	1	44	2	1	0
camel	1.4	org.apache.camel.language.Simple	1	1	0	0	1	0	0	0	1	2	1	0	0	0	1	0	0	0	1	1	0
camel	1.4	org.apache.camel.AsyncCallback	1	1	0	43	1	0	43	0	1	2	1	0	0	0	1	0	0	0	1	1	0
camel	1.4	org.apache.camel.language.jxpath.JXPathLanguage	3	1	0	4	5	3	0	4	3	2	18	0	0	0	0.833333333	0	0	5	1	0.6667	0
camel	1.4	org.apache.camel.builder.Builder	11	1	0	4	22	55	1	3	10	2	86	0	0	0	0.181818182	0	0	6.818181818	1	0.9091	2
camel	1.4	org.apache.camel.component.spring.integration.SpringIntegrationExchange	14	2	0	9	18	91	4	6	11	2	71	0	0	0.76	0.339285714	1	3	4.071428571	1	0.8571	0
camel	1.4	org.apache.camel.model.dataformat.ArtixDSDataFormat	14	3	0	7	25	59	1	6	12	0.815384615	131	1	1	0.5	0.338461538	1	2	8	4	1	0
camel	1.4	org.apache.camel.model.IdentifiedType	3	1	9	9	4	1	9	0	3	0.5	14	1	0	0	0.666666667	0	0	3.333333333	1	0.6667	0
camel	1.4	org.apache.camel.component.cxf.interceptors.PayloadContentRedirectInterceptor	2	0	0	5	10	1	1	4	2	2	58	0	0	0	0.75	0	0	28	1	0.5	0
camel	1.4	org.apache.camel.component.log.LogComponent	3	3	0	12	17	3	0	12	1	2	67	0	0	0.944444444	0.666666667	1	3	21.33333333	1	0.6667	1
camel	1.4	org.apache.camel.spring.spi.SpringInjector	6	1	0	4	10	0	1	3	6	0.6	46	1	0	0	0.333333333	0	0	6.166666667	1	0.8333	0
camel	1.4	org.apache.camel.model.dataformat.XMLBeansDataFormat	3	3	0	2	4	1	1	1	3	0.5	15	1	0	0.818181818	0.666666667	0	0	3.666666667	1	0.6667	0
camel	1.4	org.apache.camel.component.jms.JmsConfiguration	118	1	0	38	198	6427	14	28	111	0.972730973	1327	0.936507937	2	0	0.081871345	0	0	9.711864407	32	1.5169	0
camel	1.4	org.apache.camel.component.timer.TimerEndpoint	20	2	0	8	30	144	2	8	20	0.879699248	148	1	0	0.575	0.20625	0	0	6.05	2	0.95	0
camel	1.4	org.apache.camel.model.language.XQueryExpression	11	3	0	8	22	27	2	6	7	0.633333333	98	1	0	0.771428571	0.283333333	1	4	7.636363636	3	1.0909	0
camel	1.4	org.apache.camel.component.test.TestEndpoint	6	3	0	12	23	7	2	11	4	0.666666667	90	1	1	0.965517241	0.44	0	0	13.5	1	0.5	0
camel	1.4	org.apache.camel.component.jhc.JhcServerEngineFactory	3	1	0	3	16	1	1	2	1	0.5	60	1	0	0	0.5	0	0	18.66666667	3	1	0
camel	1.4	org.apache.camel.converter.jaxp.StringSource	13	2	1	3	28	0	3	0	13	0.291666667	140	1	0	0.5	0.384615385	0	0	9.615384615	1	0.6923	2
camel	1.4	org.apache.camel.builder.script.ScriptLanguage	3	1	0	5	5	0	1	4	3	0	24	1	0	0	1	0	0	6.666666667	1	0.6667	0
camel	1.4	org.apache.camel.component.http.HttpEndpoint	21	4	1	22	36	168	11	16	21	0.841666667	175	1	3	0.595744681	0.158730159	1	1	7.047619048	3	1.0952	0
camel	1.4	org.apache.camel.RuntimeExchangeException	3	5	1	5	10	0	3	2	3	0.75	33	1	1	0.944444444	0.583333333	0	0	9.333333333	1	0.3333	0
camel	1.4	org.apache.camel.builder.xml.ResultHandler	2	1	0	9	2	1	8	1	2	2	2	0	0	0	0.75	0	0	0	1	1	0
camel	1.4	org.apache.camel.component.jhc.AsyncResponseHandler	1	1	0	7	1	0	5	2	1	2	1	0	0	0	1	0	0	0	1	1	0
camel	1.4	org.apache.camel.component.cxf.transport.spring.CamelDestinationDefinitionParser	1	1	0	2	3	0	1	1	1	2	7	0	0	1	1	0	0	6	0	0	0
camel	1.4	org.apache.camel.util.UnsafeUriCharactersEncoder	4	1	0	4	15	2	2	2	1	0.555555556	226	1	0	0	0.333333333	0	0	54.75	6	1.75	0
camel	1.4	org.apache.camel.component.sql.SqlEndpoint	5	2	0	9	11	4	2	8	5	0.5	53	1	0	0.884615385	0.342857143	0	0	9.2	1	0.6	0
camel	1.4	org.apache.camel.scala.RichExchange	10	1	0	7	18	43	3	4	10	0.111111111	63	1	1	0	0.32	0	0	5.2	1	0.9	0
camel	1.4	org.apache.camel.scala.dsl.SChoiceType	23	1	0	24	41	247	11	23	23	0.893939394	127	1	3	0	0.178743961	0	0	4.391304348	1	0.9565	0
camel	1.4	org.apache.camel.component.jms.RuntimeJmsException	1	4	3	4	2	0	4	0	1	2	7	1	0	1	1	0	0	5	0	0	0
camel	1.4	org.apache.camel.component.cxf.transport.spring.AbstractCamelContextBeanDefinitionParser	4	0	2	10	20	6	2	8	1	1.333333333	85	1	0	0	0.5	0	0	20	5	2	0
camel	1.4	org.apache.camel.spring.handler.CamelNamespaceHandler	13	0	1	14	52	60	2	13	3	0.833333333	341	1	2	0	0.240384615	0	0	24.76923077	5	1.2308	0
camel	1.4	org.apache.camel.processor.loadbalancer.QueueLoadBalancer	3	3	3	6	12	3	3	3	2	2	47	0	0	0.9	0.666666667	0	0	14.66666667	1	0.6667	0
camel	1.4	org.apache.camel.component.cxf.spring.CxfEndpointBeanDefinitionParser	7	0	0	9	22	21	1	8	1	2	137	0	0	0	0.5	0	0	18.57142857	9	2.2857	0
camel	1.4	org.apache.camel.bam.ActivityLifecycle	4	2	0	5	7	4	4	1	2	0.888888889	45	0.333333333	3	0.857142857	0.444444444	1	1	9.5	1	0.5	0
camel	1.4	org.apache.camel.spring.handler.LazyLoadingBeanDefinitionParser	2	1	1	3	10	0	1	2	1	0	44	1	0	0.857142857	0.75	1	1	20	2	1	0
camel	1.4	org.apache.camel.component.cxf.transport.spring.CamelConduitDefinitionParser	1	1	0	2	3	0	1	1	1	2	7	0	0	1	1	0	0	6	0	0	0
camel	1.4	org.apache.camel.processor.ConvertBodyProcessor	3	1	0	8	18	0	2	6	2	0.5	59	1	0	0	0.666666667	0	0	18	1	0.3333	1
camel	1.4	org.apache.camel.language.IllegalSyntaxException	3	5	0	4	8	0	2	2	3	0.5	32	1	1	0.894736842	0.555555556	0	0	9	1	0.6667	0
camel	1.4	org.apache.camel.component.cxf.CxfEndpoint	34	2	0	19	47	525	5	17	33	0.963636364	261	0.933333333	2	0.418181818	0.161616162	1	2	6.235294118	2	0.9706	0
camel	1.4	org.apache.camel.model.dataformat.CsvDataFormat	1	3	0	2	2	0	1	1	1	2	5	0	0	1	1	0	0	4	0	0	0
camel	1.4	org.apache.camel.component.http.HttpClientConfigurer	1	1	0	3	1	0	2	1	1	2	1	0	0	0	1	0	0	0	1	1	0
camel	1.4	org.apache.camel.component.list.ListComponent	2	3	0	4	4	1	0	4	1	2	11	0	0	0.971428571	0.666666667	1	1	4.5	1	0.5	0
camel	1.4	org.apache.camel.component.cxf.CamelInvoker	6	1	0	24	65	7	1	24	5	0.6	342	1	1	0	0.4	0	0	55.66666667	13	4.1667	0
camel	1.4	org.apache.camel.component.jpa.TransactionStrategy	1	1	0	7	1	0	5	2	1	2	1	0	0	0	1	0	0	0	1	1	0
camel	1.4	org.apache.camel.Producer	4	1	0	50	4	6	46	5	4	2	4	0	0	0	0.5	0	0	0	1	1	0
camel	1.4	org.apache.camel.builder.PredicateSupport	4	1	6	8	12	6	6	2	3	2	37	0	0	0	0.5625	0	0	8.25	2	1	0
camel	1.4	org.apache.camel.component.mail.MailConsumer	9	4	0	11	58	0	1	11	1	0.708333333	377	0.833333333	1	0.829268293	0.291666667	2	4	40.22222222	1	0.7778	0
camel	1.4	org.apache.camel.component.bean.BeanInvocation	10	1	0	10	28	0	5	5	10	0.518518519	136	1	1	0	0.257142857	0	0	12.3	2	0.9	0
camel	1.4	org.apache.camel.component.mock.MockComponent	2	3	0	6	11	1	0	6	1	2	39	0	0	0.971428571	0.666666667	1	2	18.5	1	0.5	0
camel	1.4	org.apache.camel.component.xmpp.XmppExchange	20	2	0	10	24	178	4	8	16	0.789473684	114	1	1	0.690909091	0.221428571	1	3	4.65	1	0.85	0
camel	1.4	org.apache.camel.impl.DefaultUnitOfWork	8	1	0	5	21	20	1	4	7	0.942857143	94	1	1	0	0.476190476	0	0	10.125	4	1.75	1
camel	1.4	org.apache.camel.component.http.HttpBinding	9	1	0	9	36	26	7	3	8	0.75	166	0.666666667	0	0	0.25	0	0	17.11111111	4	1.1111	0
camel	1.4	org.apache.camel.component.cxf.invoker.InvokingContext	4	1	0	6	4	6	4	2	4	2	4	0	0	0	0.55	0	0	0	1	1	0
camel	1.4	org.apache.camel.component.test.TestComponent	3	3	0	8	12	3	0	8	2	2	39	0	0	0.944444444	0.666666667	1	1	12	1	0.6667	0
camel	1.4	org.apache.camel.component.cxf.invoker.PayloadMessage	4	1	0	1	12	0	1	0	4	0.333333333	52	1	0	0	0.5	0	0	11.5	1	0.75	0
camel	1.4	org.apache.camel.model.NodeFactory	3	1	0	3	6	3	1	2	3	2	14	0	0	0	1	0	0	3.666666667	1	0.6667	1
camel	1.4	org.apache.camel.component.jhc.AsyncBufferingHttpServiceHandler	7	1	0	30	33	17	2	29	3	2	180	0	0	0.714285714	0.285714286	1	4	24.71428571	1	0.5714	0
camel	1.4	org.apache.camel.processor.ThreadProcessor	28	1	0	8	44	300	3	7	27	0.910493827	248	1	0	0	0.136363636	0	0	7.428571429	4	1.1429	0
camel	1.4	org.apache.camel.component.dataset.SimpleDataSet	7	2	0	2	9	7	0	2	6	0.583333333	39	1	1	0.722222222	0.314285714	1	1	4.285714286	1	0.7143	0
camel	1.4	org.apache.camel.component.bean.BeanExchange	5	2	0	9	10	10	3	6	5	2	30	0	0	0.926829268	0.36	1	1	5	1	0.6	1
camel	1.4	org.apache.camel.dataformat.csv.CsvDataFormat	8	1	0	8	32	16	0	8	7	0.571428571	159	1	0	0	0.267857143	0	0	18.625	2	1	0
camel	1.4	org.apache.camel.component.jms.requestor.PersistentReplyToRequestor	5	3	0	17	61	8	3	16	3	0.75	295	1	0	0.897435897	0.314285714	1	1	57.8	18	5	0
camel	1.4	org.apache.camel.component.quartz.QuartzExchange	4	2	0	7	8	6	2	6	4	2	27	0	0	0.926829268	0.4375	1	1	5.75	1	0.75	0
camel	1.4	org.apache.camel.component.validator.SpringValidator	4	2	0	3	11	0	1	2	3	0.333333333	45	1	0	0.857142857	0.625	1	1	10	1	0.75	0
camel	1.4	org.apache.camel.component.spring.integration.adapter.config.NamespaceHandler	2	0	0	4	6	1	0	4	2	2	18	0	0	0	1	0	0	8	1	0.5	0
camel	1.4	org.apache.camel.builder.DeadLetterChannelBuilder	32	2	0	20	55	438	3	18	32	0.792626728	273	1	6	0.09375	0.10546875	0	0	7.3125	2	1	4
camel	1.4	org.apache.camel.processor.RoutingSlip	13	2	0	14	44	54	1	13	4	0.708333333	223	1	1	0.565217391	0.305555556	1	1	15.84615385	3	1.1538	2
camel	1.4	org.apache.camel.component.cxf.interceptors.DOMOutInterceptor	4	0	0	10	17	2	1	9	3	0.666666667	71	1	2	0	0.833333333	0	0	16	1	0.5	0
camel	1.4	org.apache.camel.component.seda.SedaEndpoint	8	2	0	11	14	22	3	10	8	0.285714286	57	1	0	0.821428571	0.303571429	0	0	6	1	0.625	0
camel	1.4	org.apache.camel.component.log.LogFormatter	20	1	0	5	37	132	1	4	18	0.881578947	341	1	0	0	0.3875	0	0	15.65	30	2.5	2
camel	1.4	org.apache.camel.model.IdempotentConsumerType	10	4	0	8	22	27	1	8	10	0.611111111	87	1	1	0.951807229	0.32	2	3	7.5	2	0.9	3
camel	1.4	org.apache.camel.component.cxf.invoker.RawMessageInvokingContext	7	2	0	5	26	15	1	4	5	0.666666667	95	1	0	0.375	0.433333333	1	3	12.42857143	2	1	0
camel	1.4	org.apache.camel.processor.interceptor.Debugger	9	1	0	13	31	26	2	11	6	0.775	162	1	1	0	0.325	0	0	16.44444444	3	1.4444	0
camel	1.4	org.apache.camel.Routes	3	1	0	5	3	3	5	1	3	2	3	0	0	0	0.666666667	0	0	0	1	1	1
camel	1.4	org.apache.camel.util.TimeoutMapEntry	11	1	0	1	17	25	1	0	11	0.725	105	1	0	0	0.409090909	0	0	8.181818182	3	1.2727	0
camel	1.4	org.apache.camel.builder.xml.StreamResultHandler	3	1	0	3	8	0	1	2	3	0.5	29	0	0	0	0.666666667	0	0	8	1	0.6667	0
camel	1.4	org.apache.camel.component.jms.JmsEndpoint	33	2	2	30	62	436	13	23	31	0.78125	327	1	3	0.442307692	0.123376623	1	1	8.696969697	3	1	0
camel	1.4	org.apache.camel.component.atom.AtomProducer	3	3	0	6	6	3	0	6	2	1	21	1	1	0.952380952	0.666666667	0	0	5.333333333	1	0.3333	0
camel	1.4	org.apache.camel.component.jetty.CamelContinuationServlet	2	1	0	12	18	1	2	11	1	2	74	0	0	0.8	0.666666667	1	1	36	1	0.5	0
camel	1.4	org.apache.camel.Property	1	1	0	1	1	0	1	0	1	2	1	0	0	0	1	0	0	0	1	1	0
camel	1.4	org.apache.camel.spring.util.SimpleRouteBuilder	18	3	0	4	35	111	0	4	16	0.81372549	200	1	0	0.75	0.311111111	1	2	9.777777778	5	1.2778	0
camel	1.4	org.apache.camel.component.jms.JmsExchange	21	2	0	14	25	198	8	7	16	0.8	119	1	1	0.678571429	0.217687075	1	3	4.619047619	1	0.8571	0
camel	1.4	org.apache.camel.component.stream.StreamComponent	2	3	0	4	4	1	0	4	1	2	11	0	0	0.971428571	0.666666667	1	1	4.5	1	0.5	0
camel	1.4	org.apache.camel.component.spring.integration.SpringIntegrationComponent	3	3	0	3	5	3	1	3	1	2	25	0	0	0.944444444	0.777777778	1	2	7.333333333	1	0.6667	0
camel	1.4	org.apache.camel.spi.Provider	1	1	0	0	1	0	0	0	1	2	1	0	0	0	1	0	0	0	1	1	0
camel	1.4	org.apache.camel.component.spring.integration.SpringIntegrationMessage	15	3	0	8	38	49	3	6	14	0.428571429	164	1	0	0.729166667	0.28	2	8	9.866666667	3	1.2667	0
camel	1.4	org.apache.camel.converter.jaxb.IntegerHeader	6	2	0	2	11	9	1	1	6	0.2	45	1	0	0.5	0.416666667	0	0	6.333333333	2	0.8333	0
camel	1.4	org.apache.camel.processor.interceptor.TraceFormatter	20	1	0	9	40	122	3	7	16	0.84962406	275	1	0	0	0.33	0	0	12.4	9	1.45	3
camel	1.4	org.apache.camel.model.InterceptorRef	11	5	1	8	20	37	4	4	11	0.5	117	1	1	0.950617284	0.363636364	2	4	9.454545455	3	1.0909	0
camel	1.4	org.apache.camel.component.jetty.JettyHttpEndpoint	8	5	0	12	11	24	1	12	8	0.785714286	47	1	1	0.87037037	0.25	1	1	4.625	1	0.875	0
camel	1.4	org.apache.camel.scala.dsl.WhenPredicate	6	1	0	8	14	13	1	7	6	0.4	54	1	0	0	0.433333333	0	0	7.833333333	2	1	0
camel	1.4	org.apache.camel.component.jhc.JhcConverter	6	1	0	4	12	15	0	4	5	2	29	0	0	0	0.25	0	0	3.833333333	1	0.8333	0
camel	1.4	org.apache.camel.component.atom.AtomConsumerSupport	1	4	1	5	2	0	2	4	1	2	11	0.5	1	1	1	0	0	8	0	0	0
camel	1.4	org.apache.camel.component.http.HttpComponent	9	3	1	11	15	18	3	9	7	0.6875	61	1	1	0.80952381	0.277777778	1	2	5.555555556	1	0.8889	0
camel	1.4	org.apache.camel.component.bean.CamelInvocationHandler	2	1	0	10	12	0	2	8	2	0	49	1	2	0	0.583333333	0	0	22.5	1	0.5	2
camel	1.4	org.apache.camel.component.direct.DirectComponent	2	3	0	3	5	1	1	3	1	2	17	0	0	0.971428571	0.666666667	1	2	7.5	1	0.5	0
camel	1.4	org.apache.camel.converter.CamelConverter	3	1	0	5	6	3	2	5	3	2	18	0	0	0	0.555555556	0	0	5	1	0.6667	0
camel	1.4	org.apache.camel.scala.Preamble	2	1	0	6	2	1	2	4	2	2	2	0	0	0	0.666666667	0	0	0	1	1	0
camel	1.4	org.apache.camel.component.mina.MinaPayloadHolder	4	1	0	3	28	0	1	2	4	0.333333333	152	1	0	0	0.416666667	0	0	35.25	2	1.25	0
camel	1.4	org.apache.camel.builder.sql.SQL	1	1	0	0	1	0	0	0	1	2	1	0	0	0	1	0	0	0	1	1	0
camel	1.4	org.apache.camel.component.jms.requestor.ReplyHandler	1	1	0	3	1	0	3	0	1	2	1	0	0	0	1	0	0	0	1	1	0
camel	1.4	org.apache.camel.component.jms.DestinationTransformProcessor	1	1	0	0	2	0	0	0	1	2	4	0	0	0	1	0	0	3	0	0	0
camel	1.4	org.apache.camel.spi.ErrorHandlerWrappingStrategy	1	1	0	6	1	0	5	3	1	2	1	0	0	0	1	0	0	0	1	1	0
camel	1.4	org.apache.camel.InvalidHeaderTypeException	4	5	0	1	13	0	0	1	3	0.833333333	47	1	0	0.894736842	0.5	0	0	10.25	2	0.75	1
camel	1.4	org.apache.camel.Exchange	26	1	0	389	26	325	387	4	26	2	26	0	0	0	0.157692308	0	0	0	1	1	4
camel	1.4	org.apache.camel.component.cxf.interceptors.FakeBindingOperationInfo	2	0	0	2	3	1	1	1	2	2	7	0	0	0	1	0	0	2.5	1	0.5	0
camel	1.4	org.apache.camel.model.RedeliveryPolicyType	22	1	0	2	41	189	1	1	22	0.841269841	180	1	0	0	0.171717172	0	0	6.909090909	7	1.2273	2
camel	1.4	org.apache.camel.component.bean.BeanHolder	3	1	0	9	3	3	7	2	3	2	3	0	0	0	1	0	0	0	1	1	0
camel	1.4	org.apache.camel.language.jxpath.JXPathExpression	5	2	0	8	18	0	1	7	2	0.5	83	1	0	0.555555556	0.44	1	2	15	3	1.4	0
camel	1.4	org.apache.camel.NoSuchHeaderException	5	5	0	3	13	6	1	2	3	0.916666667	67	1	0	0.826086957	0.36	0	0	11.8	2	1	0
camel	1.4	org.apache.camel.builder.xml.MessageVariableResolver	6	1	0	5	27	1	1	4	5	0.666666667	163	1	1	0	0.36	0	0	25.66666667	15	3	0
camel	1.4	org.apache.camel.spi.InstrumentationAgent	5	1	0	4	5	10	3	1	5	2	5	0	0	0	0.55	0	0	0	1	1	0
camel	1.4	org.apache.camel.component.ResourceBasedComponent	4	3	4	10	14	0	4	6	3	0.5	52	1	0	0.918918919	0.5	0	0	11.5	2	1	0
camel	1.4	org.apache.camel.component.irc.IrcComponent	13	3	0	9	60	38	1	9	8	0.611111111	260	1	1	0.790697674	0.305555556	2	3	18.76923077	3	0.8462	0
camel	1.4	org.apache.camel.builder.script.PHP	1	1	0	0	1	0	0	0	1	2	1	0	0	0	1	0	0	0	1	1	0
camel	1.4	org.apache.camel.builder.LoggingErrorHandlerBuilder	9	2	0	10	13	0	1	9	9	0.25	92	1	1	0.333333333	0.355555556	0	0	9	1	0.6667	2
camel	1.4	org.apache.camel.component.jpa.JpaEndpoint	33	3	0	17	49	424	5	16	27	0.86875	284	1	1	0.473684211	0.137741047	0	0	7.303030303	2	1.0909	0
camel	1.4	org.apache.camel.view.GraphGeneratorSupport	12	1	2	14	47	48	2	12	3	0.886363636	306	1	0	0	0.218181818	0	0	23.83333333	4	1.6667	0
camel	1.4	org.apache.camel.language.juel.JuelExpression	12	2	0	6	24	56	2	5	7	0.75	145	1	0	0.3125	0.260416667	1	2	10.75	2	1.0833	0
camel	1.4	org.apache.camel.model.ToType	16	3	0	9	25	96	3	7	16	0.666666667	119	1	1	0.920245399	0.359375	1	2	6.25	3	1	0
camel	1.4	org.apache.camel.util.NoFactoryAvailableException	2	4	0	5	6	0	5	0	2	0	20	1	0	0.944444444	0.75	0	0	8.5	1	0.5	0
camel	1.4	org.apache.camel.builder.xml.StreamResultHandlerFactory	2	1	0	4	4	1	1	3	2	2	9	0	0	0	1	0	0	3.5	1	0.5	0
camel	1.4	org.apache.camel.component.velocity.VelocityComponent	4	3	0	4	7	0	1	4	3	0.333333333	28	1	0	0.918918919	0.4375	1	1	5.75	1	0.75	0
camel	1.4	org.apache.camel.model.FromType	15	2	0	13	22	73	10	4	14	0.666666667	129	1	1	0.47826087	0.366666667	1	1	7.4	4	1.2	0
camel	1.4	org.apache.camel.processor.validation.NoXmlBodyValidationException	1	6	0	3	6	0	1	2	1	2	13	0	0	1	1	0	0	12	0	0	0
camel	1.4	org.apache.camel.util.LRUCache	4	4	0	1	6	0	1	0	3	0.666666667	37	1	0	0.972222222	0.45	0	0	7.75	2	0.75	0
camel	1.4	org.apache.camel.scala.builder.RouteBuilder	25	1	0	32	54	296	14	29	25	0.583333333	202	1	1	0	0.14	0	0	7	1	0.96	0
camel	1.4	org.apache.camel.component.stream.StreamEndpoint	15	2	0	10	30	79	3	9	13	0.892857143	129	1	0	0.657142857	0.314285714	0	0	7.2	4	1	0
camel	1.4	org.apache.camel.EndpointInject	2	1	0	2	2	1	2	0	2	2	2	0	0	0	1	0	0	0	1	1	0
camel	1.4	org.apache.camel.model.language.RubyExpression	3	2	0	1	5	3	0	1	3	2	12	0	0	0.956521739	0.666666667	1	2	3	1	0.3333	0
camel	1.4	org.apache.camel.impl.DefaultEndpoint	27	1	20	41	48	327	29	12	20	0.846153846	278	1	3	0	0.159259259	1	1	9.111111111	5	1.3333	2
camel	1.4	org.apache.camel.Converter	0	1	0	1	0	0	1	0	0	2	0	0	0	0	0	0	0	0	0	0	0
camel	1.4	org.apache.camel.model.ProcessorRef	8	4	0	4	15	6	1	3	8	0.5	89	1	1	0.962264151	0.34375	1	1	9.875	3	1.25	0
camel	1.4	org.apache.camel.impl.ProducerCache	13	2	0	17	42	66	3	14	8	0.541666667	239	1	0	0.541666667	0.34375	1	1	17.23076923	2	1.0769	0
camel	1.4	org.apache.camel.component.cxf.util.WSDLSoapServiceFactoryBean	9	0	0	24	57	28	1	23	7	0.75	262	1	0	0	0.611111111	0	0	27.88888889	2	1.1111	0
camel	1.4	org.apache.camel.Properties	0	1	0	1	0	0	1	0	0	2	0	0	0	0	0	0	0	0	0	0	0
camel	1.4	org.apache.camel.util.ExpressionComparator	3	1	0	5	6	1	2	3	3	0	31	1	1	0	0.5	0	0	9	1	0.6667	0
camel	1.4	org.apache.camel.scala.dsl.ScalaDsl	18	1	0	20	18	153	12	17	18	2	18	0	0	0	0.238095238	0	0	0	1	1	0
camel	1.4	org.apache.camel.component.cxf.feature.PayLoadDataFormatFeature	6	1	0	14	28	7	2	12	3	0.666666667	213	1	0	0.5	0.4	1	1	34	1	0.6667	0
camel	1.4	org.apache.camel.OutHeaders	0	1	0	1	0	0	1	0	0	2	0	0	0	0	0	0	0	0	0	0	0
camel	1.4	org.apache.camel.component.http.HttpMethods	8	2	0	6	19	18	1	5	6	0.935064935	166	0.090909091	8	0.666666667	0.314285714	1	1	18.375	1	0.75	0
camel	1.4	org.apache.camel.scala.dsl.SLoadBalanceType	24	1	0	22	42	270	11	21	24	0.913043478	125	1	3	0	0.175925926	0	0	4.083333333	1	0.9583	0
camel	1.4	org.apache.camel.component.jms.requestor.Requestor	24	2	1	25	80	220	8	20	16	0.90942029	444	1	5	0.371428571	0.14229249	1	1	17	5	1.5833	0
camel	1.4	org.apache.camel.model.OutputType	5	3	14	19	15	4	15	4	3	0.75	53	1	0	0.980392157	0.5	1	3	9.2	3	1.2	0
camel	1.4	org.apache.camel.component.ref.RefComponent	2	3	0	4	8	1	0	4	1	2	18	0	0	0.971428571	0.666666667	1	2	8	1	0.5	0
camel	1.4	org.apache.camel.component.bean.ParameterInfo	6	1	0	4	7	3	3	1	6	0.75	41	1	1	0	0.366666667	0	0	5.166666667	1	0.8333	0
camel	1.4	org.apache.camel.builder.script.BeanShell	1	1	0	0	1	0	0	0	1	2	1	0	0	0	1	0	0	0	1	1	0
camel	1.4	org.apache.camel.component.cxf.CxfSoapProducer	13	1	0	34	71	22	3	34	9	0.783333333	247	1	3	0	0.333333333	0	0	17.61538462	1	0.8462	0
camel	1.4	org.apache.camel.processor.exceptionpolicy.ExceptionPolicyStrategy	1	1	0	6	1	0	4	2	1	2	1	0	0	0	1	0	0	0	1	1	0
camel	1.4	org.apache.camel.component.mina.MinaConverter	6	1	0	2	15	15	0	2	5	2	44	0	0	0	0.333333333	0	0	6.333333333	1	0.8333	0
camel	1.4	org.apache.camel.model.loadbalancer.package-info	0	1	0	0	0	0	0	0	0	2	0	0	0	0	0	0	0	0	0	0	0
camel	1.4	org.apache.camel.processor.UnitOfWorkProcessor	2	3	0	8	8	1	2	7	2	2	31	0	0	0.952380952	0.625	0	0	14.5	2	1	1
camel	1.4	org.apache.camel.impl.SerializationDataFormat	3	1	0	4	9	3	1	3	3	2	21	0	0	0	0.533333333	0	0	6	1	0.6667	1
camel	1.4	org.apache.camel.component.jms.JmsConsumer	6	3	0	7	17	0	1	7	3	0.5	62	1	1	0.814814815	0.458333333	1	1	9	1	0.8333	0
camel	1.4	org.apache.camel.component.irc.IrcConsumer	7	3	0	10	22	0	2	10	2	0.733333333	88	1	3	0.814814815	0.3	1	1	10.85714286	1	0.7143	0
camel	1.4	org.apache.camel.spi.BrowsableEndpoint	1	1	0	8	1	0	7	1	1	2	1	0	0	0	1	0	0	0	1	1	0
camel	1.4	org.apache.camel.processor.idempotent.jpa.JpaMessageIdRepository	9	1	0	7	24	30	1	7	5	0.71875	96	1	0	0	0.375	0	0	9.222222222	1	0.6667	0
camel	1.4	org.apache.camel.converter.jaxb.MessageType	9	1	0	6	34	10	1	5	8	0.5	185	0.666666667	0	0	0.333333333	0	0	19.22222222	4	1.8889	0
camel	1.4	org.apache.camel.impl.DefaultRouteContext	21	1	0	22	49	160	3	20	21	0.875	280	1	6	0	0.12244898	0	0	11.85714286	6	1.381	1
camel	1.4	org.apache.camel.component.http.HttpPollingConsumer	12	3	0	13	30	50	1	13	9	0.318181818	145	1	1	0.620689655	0.333333333	1	1	10.91666667	2	1	0
camel	1.4	org.apache.camel.converter.jaxb.ExchangeType	5	1	0	0	7	2	0	0	5	0.625	29	0.5	0	0	0.466666667	0	0	4.4	1	0.8	0
camel	1.4	org.apache.camel.component.mail.MailEndpoint	14	3	0	17	32	69	5	16	14	0.653846154	142	1	2	0.710526316	0.2	0	0	9	2	0.8571	0
camel	1.4	org.apache.camel.spring.handler.BeanDefinitionParser	8	0	2	8	22	26	3	5	1	0.857142857	108	1	0	0	0.4	0	0	12.375	5	1.875	0
camel	1.4	org.apache.camel.RuntimeExpressionException	3	5	2	6	6	3	5	1	3	1.5	17	1	0	1	0.777777778	0	0	4.333333333	0	0	0
camel	1.4	org.apache.camel.component.jhc.JhcEndpoint	13	2	0	12	24	12	5	10	13	0.583333333	97	1	0	0.676470588	0.282051282	0	0	6.307692308	3	1	0
camel	1.4	org.apache.camel.model.language.JXPathExpression	3	2	0	1	5	3	0	1	3	2	12	0	0	0.956521739	0.666666667	1	2	3	1	0.3333	0
camel	1.4	org.apache.camel.builder.xml.ResultHandlerFactory	1	1	0	5	1	0	4	1	1	2	1	0	0	0	1	0	0	0	1	1	0
camel	1.4	org.apache.camel.management.InstrumentationProcessor	8	3	0	12	28	6	3	10	5	0.571428571	111	1	1	0.807692308	0.333333333	0	0	12.625	4	1.25	2
camel	1.4	org.apache.camel.component.jms.EndpointMessageListener	18	1	0	16	45	85	3	15	13	0.838235294	258	1	3	0	0.165775401	0	0	12.88888889	5	1.4444	0
camel	1.4	org.apache.camel.processor.ThrowFaultProcessor	2	1	0	4	5	0	1	3	2	0	17	1	0	0	0.666666667	0	0	7	1	0.5	0
camel	1.4	org.apache.camel.scala.dsl.SProcessorType	22	1	0	21	40	225	11	20	22	0.936507937	114	1	3	0	0.181818182	0	0	4.045454545	1	0.9545	0
camel	1.4	org.apache.camel.component.event.CamelEvent	4	0	0	3	5	4	1	3	4	0.666666667	22	1	1	0	0.5	0	0	4.25	1	0.75	0
camel	1.4	org.apache.camel.impl.converter.AnnotationTypeConverterLoader	8	1	1	14	66	8	2	12	2	0.75	380	0.75	1	0	0.321428571	0	0	46	11	2.125	1
camel	1.4	org.apache.camel.component.timer.TimerConsumer	6	3	0	8	32	0	2	8	1	0.666666667	161	1	1	0.846153846	0.36	1	1	25.33333333	6	1.5	0
camel	1.4	org.apache.camel.impl.EventDrivenPollingConsumer	12	3	0	13	26	44	3	10	8	0.727272727	121	1	2	0.666666667	0.233766234	1	1	8.75	2	0.8333	0
camel	1.4	org.apache.camel.builder.ErrorHandlerBuilder	3	1	0	19	3	3	17	3	3	2	3	0	0	0	0.5	0	0	0	1	1	1
camel	1.4	org.apache.camel.bam.ActivityBuilder	11	1	0	13	24	39	5	12	11	0.8	101	1	4	0	0.272727273	0	0	7.818181818	1	0.9091	0
camel	1.4	org.apache.camel.model.language.package-info	0	1	0	0	0	0	0	0	0	2	0	0	0	0	0	0	0	0	0	0	0
camel	1.4	org.apache.camel.processor.resequencer.SequenceElementComparator	2	1	0	6	2	1	6	0	2	2	2	0	0	0	1	0	0	0	1	1	0
camel	1.4	org.apache.camel.impl.ProcessorEndpoint	12	4	2	21	20	54	12	11	7	0.545454545	83	1	1	0.823529412	0.333333333	0	0	5.833333333	1	0.5	0
camel	1.4	org.apache.camel.processor.resequencer.ExpressionResultComparator	1	1	0	4	1	0	3	1	1	2	1	0	0	0	1	0	0	0	1	1	0
camel	1.4	org.apache.camel.impl.ScheduledPollConsumer	15	3	7	13	33	79	7	6	11	0.816326531	163	1	0	0.647058824	0.205357143	1	1	9.4	2	0.8667	0
camel	1.4	org.apache.camel.scala.dsl.SResequencerType	24	1	0	23	44	270	11	22	24	0.913043478	133	1	3	0	0.1625	0	0	4.416666667	1	0.9583	0
camel	1.4	org.apache.camel.language.ognl.OgnlExpression	4	2	0	11	12	2	1	11	3	0.444444444	61	1	0	0.625	0.45	1	2	13.5	1	0.75	0
camel	1.4	org.apache.camel.impl.converter.TypeConverterLoader	1	1	0	3	1	0	2	1	1	2	1	0	0	0	1	0	0	0	1	1	0
camel	1.4	org.apache.camel.model.OtherwiseType	5	4	0	8	12	10	3	5	5	2	28	0	0	0.974522293	0.6	1	1	4.6	1	0.8	0
camel	1.4	org.apache.camel.component.jhc.JhcComponent	5	3	0	7	16	4	1	7	3	0.75	61	1	0	0.918918919	0.4375	1	1	10.8	1	0.6	0
camel	1.4	org.apache.camel.processor.validation.ValidatorErrorHandler	2	1	0	4	2	1	2	2	2	2	2	0	0	0	0.625	0	0	0	1	1	0
camel	1.4	org.apache.camel.builder.ProcessorFactory	1	1	0	5	1	0	4	1	1	2	1	0	0	0	1	0	0	0	1	1	0
camel	1.4	org.apache.camel.component.jcr.JcrComponent	2	3	0	3	4	1	1	3	1	2	12	0	0	0.971428571	0.666666667	1	1	4.5	1	0.5	0
camel	1.4	org.apache.camel.component.atom.AtomUtils	3	1	0	6	9	3	2	4	2	2	19	0	0	0	0.333333333	0	0	5.333333333	1	0.6667	0
camel	1.4	org.apache.camel.component.jms.requestor.PersistentReplyToFutureHandler	9	3	0	7	17	24	1	7	6	0.40625	131	1	2	0.684210526	0.333333333	0	0	13.11111111	1	0.6667	0
camel	1.4	org.apache.camel.component.atom.AtomComponent	2	3	0	3	4	1	1	3	1	2	12	0	0	0.971428571	0.666666667	1	1	5	1	0.5	0
camel	1.4	org.apache.camel.converter.jaxb.LongHeader	6	2	0	2	11	9	1	1	6	0.2	45	1	0	0.5	0.416666667	0	0	6.333333333	2	0.8333	0
camel	1.4	org.apache.camel.processor.DelegateProcessor	10	2	14	27	19	3	23	4	7	0.111111111	81	1	1	0.619047619	0.5	1	1	7	1	0.8	0
camel	1.4	org.apache.camel.component.http.HttpMessage	6	3	0	7	19	9	3	6	4	0.6	68	1	0	0.875	0.375	2	4	10.16666667	2	1	0
camel	1.4	org.apache.camel.component.sql.SqlComponent	4	3	0	5	8	4	0	5	3	0.666666667	29	1	0	0.944444444	0.4	1	1	6	1	0.5	0
camel	1.4	org.apache.camel.util.ExpressionHelper	3	1	0	6	8	3	2	4	2	2	23	0	0	0	0.5	0	0	6.666666667	1	0.6667	0
camel	1.4	org.apache.camel.MessageDriven	2	1	0	1	2	1	1	0	2	2	2	0	0	0	1	0	0	0	1	1	0
camel	1.4	org.apache.camel.bam.processor.NoCorrelationKeyException	2	5	0	4	8	0	1	4	2	0	22	1	1	0.95	0.666666667	0	0	9.5	1	0.5	0
camel	1.4	org.apache.camel.component.file.remote.RemoteFileConverter	4	1	0	0	8	6	0	0	3	2	19	0	0	0	0.5	0	0	3.75	1	0.75	0
camel	1.4	org.apache.camel.component.cxf.interceptors.XMLMessageOutInterceptor	6	1	0	11	39	9	1	10	3	0.4	189	1	0	0.428571429	0.333333333	0	0	30.33333333	5	1.3333	0
camel	1.4	org.apache.camel.component.jms.DestinationEndpoint	1	1	0	5	1	0	5	0	1	2	1	0	0	0	1	0	0	0	1	1	0
camel	1.4	org.apache.camel.builder.xml.DomResultHandler	3	1	0	3	7	0	1	2	3	0	21	1	0	0	0.666666667	0	0	5.666666667	1	0.6667	0
camel	1.4	org.apache.camel.model.dataformat.DataFormatType	10	2	7	17	26	31	11	6	6	0.666666667	156	1	1	0.222222222	0.266666667	0	0	14.4	3	1.2	1
camel	1.4	org.apache.camel.Intercept	2	1	0	5	2	1	4	1	2	2	2	0	0	0	0.75	0	0	0	1	1	0
camel	1.4	org.apache.camel.model.dataformat.StringDataFormat	4	3	0	5	6	0	1	4	3	0.333333333	21	1	0	0.75	0.5	1	1	4	1	0.75	0
camel	1.4	org.apache.camel.component.jms.requestor.MessageSelectorProvider	4	1	0	2	16	0	2	0	4	0.333333333	92	1	0	0	0.75	0	0	21.25	4	1.5	0
camel	1.4	org.apache.camel.component.jhc.JhcMessage	1	3	0	1	2	0	0	1	1	2	4	0	0	1	1	0	0	3	0	0	0
camel	1.4	org.apache.camel.impl.DefaultExchange	42	1	14	27	78	809	16	11	33	0.909756098	489	1	7	0	0.118466899	0	0	10.4047619	4	1.5238	1
camel	1.4	org.apache.camel.scala.dsl.languages.JXPath	1	1	0	4	1	0	2	3	1	2	1	0	0	0	1	0	0	0	1	1	0
camel	1.4	org.apache.camel.component.atom.EntryFilter	1	1	0	5	1	0	2	3	1	2	1	0	0	0	1	0	0	0	1	1	0
camel	1.4	org.apache.camel.model.LoadBalanceType	15	4	0	15	37	1	3	13	14	0.535714286	209	1	1	0.916167665	0.20952381	1	1	12.8	2	1.0667	3
camel	1.4	org.apache.camel.builder.xml.DefaultNamespaceContext	8	1	0	2	28	0	1	1	8	0.142857143	146	1	0	0	0.4	0	0	17	4	1.5	0
camel	1.4	org.apache.camel.processor.aggregate.PredicateAggregationCollection	5	3	0	6	15	0	1	5	4	0.375	50	1	1	0.84	0.333333333	2	6	8.6	2	1	2
camel	1.4	org.apache.camel.bam.rules.ActivityRules	13	2	0	16	27	36	9	11	10	0.880952381	119	1	3	0.541666667	0.185185185	1	1	7.615384615	2	0.9231	0
camel	1.4	org.apache.camel.util.WebSphereResolverUtil	3	2	0	3	11	1	1	2	2	0.5	34	1	0	0.857142857	0.666666667	1	1	10	1	0.6667	0
camel	1.4	org.apache.camel.component.bean.BeanInfo	17	1	0	31	91	100	5	26	7	0.7265625	741	1	3	0	0.275	0	0	42.11764706	10	2.8235	7
camel	1.4	org.apache.camel.model.FilterType	7	4	0	11	16	21	4	7	7	2	45	0	0	0.975308642	0.392857143	3	4	5.428571429	1	0.5714	1
camel	1.4	org.apache.camel.impl.PredicateSupport	4	1	0	2	12	6	0	2	3	2	37	0	0	0	0.5625	0	0	8.25	2	1	0
camel	1.4	org.apache.camel.spring.spi.BeanInjector	2	0	0	3	6	1	0	3	2	2	14	0	0	0	0.666666667	0	0	6	1	0.5	0
camel	1.4	org.apache.camel.processor.idempotent.MemoryMessageIdRepository	5	1	0	2	10	8	0	2	5	0.5	57	1	0	0	0.3	0	0	10.2	2	1	0
camel	1.4	org.apache.camel.component.velocity.VelocityEndpoint	8	6	0	13	37	18	1	13	6	0.619047619	161	1	1	0.85106383	0.25	0	0	18.75	1	0.875	0
camel	1.4	org.apache.camel.component.bean.XPathAnnotationExpressionFactory	2	2	0	7	9	1	0	7	2	2	48	0	0	0.666666667	0.6	1	1	23	4	2	0
camel	1.4	org.apache.camel.bam.rules.TemporalRule	15	2	0	21	48	73	2	20	10	0.755102041	243	1	4	0.5	0.214285714	1	1	14.73333333	6	1.2667	0
camel	1.4	org.apache.camel.util.EndpointHelper	4	1	0	7	16	4	1	6	2	0.333333333	68	1	0	0	0.5	0	0	15.75	1	0.5	0
camel	1.4	org.apache.camel.component.jms.JmsProducer	19	3	0	31	83	99	5	31	10	0.814814815	500	0.888888889	5	0.540540541	0.212962963	1	1	24.84210526	9	1.5263	0
camel	1.4	org.apache.camel.component.seda.ListPollingConsumer	6	3	0	3	9	13	0	3	4	0.4	34	1	0	0.782608696	0.375	1	1	4.5	2	1	1
camel	1.4	org.apache.camel.component.irc.IrcExchange	19	2	0	9	20	159	4	7	15	0.666666667	105	1	1	0.703703704	0.233082707	1	3	4.473684211	1	0.8421	0
camel	1.4	org.apache.camel.impl.DelegateLifecycleStrategy	6	1	1	6	12	0	1	5	6	0	39	1	1	0	0.30952381	0	0	5.333333333	1	0.8333	0
camel	1.4	org.apache.camel.language.jxpath.JXPath	1	1	0	0	1	0	0	0	1	2	1	0	0	0	1	0	0	0	1	1	0
camel	1.4	org.apache.camel.model.language.ExpressionType	26	1	15	42	51	279	32	10	21	0.792	326	1	3	0	0.205128205	0	0	11.34615385	3	1.1923	0
camel	1.4	org.apache.camel.spring.util.ReflectionUtils	3	0	0	5	18	3	2	3	3	2	65	0	0	0	0.416666667	0	0	20.66666667	4	1.6667	0
camel	1.4	org.apache.camel.Predicate	2	1	0	53	2	1	53	0	2	2	2	0	0	0	0.833333333	0	0	0	1	1	0
camel	1.4	org.apache.camel.impl.LoggingExceptionHandler	3	1	0	9	8	1	4	5	3	0	26	1	1	0	0.5	0	0	7.333333333	1	0.3333	1
camel	1.4	org.apache.camel.component.irc.IrcConfiguration	41	1	0	6	54	516	5	1	41	0.875	507	0	0	0	0.297560976	0	0	10.95121951	1	0.9268	0
camel	1.4	org.apache.camel.component.irc.IrcMessage	23	3	0	7	34	137	3	6	21	0.772727273	230	1	0	0.660377358	0.402173913	2	6	8.782608696	4	0.9565	0
camel	1.4	org.apache.camel.component.atom.AtomEntryPollingConsumer	4	6	0	12	16	0	1	12	2	0.583333333	109	1	1	0.921052632	0.4	1	1	25.25	2	1	0
camel	1.4	org.apache.camel.component.file.remote.SftpProducer	9	4	0	13	46	0	1	13	3	0.34375	310	1	1	0.766666667	0.232142857	1	1	33	1	0.7778	0
camel	1.4	org.apache.camel.spring.spi.TransactionErrorHandlerBuilder	15	2	0	10	32	81	1	9	15	0.535714286	119	1	1	0.176470588	0.177777778	0	0	6.8	1	0.9333	0
camel	1.4	org.apache.camel.component.file.FileComponent	3	3	0	4	8	3	1	4	2	1.5	30	0	0	0.971428571	0.5	1	2	8.333333333	1	0.3333	5
camel	1.4	org.apache.camel.component.mail.MailMessage	18	3	0	8	43	63	1	8	14	0.411764706	260	1	0	0.68627451	0.277777778	2	7	13.38888889	4	1.3333	0
camel	1.4	org.apache.camel.ExchangeTimedOutException	2	5	0	4	7	0	2	2	2	0	23	1	0	0.95	0.666666667	0	0	10	1	0.5	0
camel	1.4	org.apache.camel.component.cxf.invoker.PayloadInvokingContext	8	2	0	6	28	0	1	5	5	0.142857143	183	1	0	0.333333333	0.404761905	1	2	21.75	3	1.625	0
camel	1.4	org.apache.camel.Route	11	1	3	13	16	41	11	2	10	0.84	93	0.6	1	0	0.327272727	0	0	7	1	0.8182	0
camel	1.4	org.apache.camel.bam.processor.JpaBamProcessor	5	3	0	13	20	8	1	12	2	0.5	66	1	0	0.931034483	0.472222222	0	0	12	1	0.4	0
camel	1.4	org.apache.camel.model.language.LanguageExpression	4	2	0	2	6	4	1	1	4	0.333333333	24	1	0	0.916666667	0.75	1	2	4.75	1	0.5	1
camel	1.4	org.apache.camel.processor.interceptor.Tracer	4	1	0	7	8	0	2	5	4	0	31	1	1	0	0.4375	0	0	6.5	1	0.75	2
camel	1.4	org.apache.camel.component.xquery.XQueryAnnotationExpressionFactory	2	2	0	8	8	1	0	8	2	2	56	0	0	0.666666667	0.6	1	1	27	6	3	0
camel	1.4	org.apache.camel.processor.ProceedProcessor	3	1	0	4	9	0	1	3	3	0	27	1	1	0	0.555555556	0	0	7.666666667	1	0.6667	0
camel	1.4	org.apache.camel.component.file.remote.RemoteFileBinding	2	1	0	3	3	1	3	1	2	2	7	0	0	0	0.666666667	0	0	2.5	1	0.5	0
camel	1.4	org.apache.camel.component.jhc.BufferingHttpServiceHandler	12	0	1	40	73	28	1	39	9	2	566	0	0	0	0.256944444	0	0	46.16666667	6	2.0833	0
camel	1.4	org.apache.camel.component.jmx.JMXExchange	1	2	0	7	4	0	3	5	1	2	12	0	0	1	1	0	0	11	0	0	1
camel	1.4	org.apache.camel.model.language.MethodCallExpression	9	2	0	6	13	30	1	5	8	0.625	59	1	0	0.785714286	0.518518519	1	4	5.333333333	2	0.7778	1
camel	1.4	org.apache.camel.component.file.remote.FtpOperationFailedException	3	5	0	1	9	0	0	1	3	0.5	33	1	0	0.894736842	0.555555556	0	0	9.333333333	1	0.6667	0
camel	1.4	org.apache.camel.component.mail.MailUtils	3	1	0	4	19	3	4	0	2	1.5	201	0	0	0	0.333333333	0	0	61.33333333	9	5.6667	0
camel	1.4	org.apache.camel.model.PolicyRef	10	4	0	5	20	23	1	4	8	0.444444444	121	1	1	0.950310559	0.35	1	2	10.9	3	1.2	0
camel	1.4	org.apache.camel.builder.xml.XsltBuilder	30	1	0	13	73	347	1	12	27	0.668965517	380	1	2	0	0.114285714	0	0	11.5	3	1.0333	0
camel	1.4	org.apache.camel.util.CollectionHelper	3	1	0	2	15	3	2	0	2	2	91	0	0	0	0.444444444	0	0	29.33333333	7	3.3333	1
camel	1.4	org.apache.camel.component.sql.SqlProducer	2	3	0	7	5	0	2	7	2	0.666666667	27	0.666666667	0	0.952380952	0.6	0	0	11	1	0.5	0
camel	1.4	org.apache.camel.PollingConsumer	3	1	0	16	3	3	14	2	3	2	3	0	0	0	0.666666667	0	0	0	1	1	0
camel	1.4	org.apache.camel.component.xquery.ResultFormat	4	2	0	4	7	4	3	1	2	0.958333333	100	0.125	8	0.857142857	0.444444444	1	1	22	1	0.5	0
camel	1.4	org.apache.camel.Processor	1	1	0	262	1	0	261	1	1	2	1	0	0	0	1	0	0	0	1	1	0
camel	1.4	org.apache.camel.model.SetBodyType	5	4	0	7	14	10	1	6	5	2	34	0	0	0.98136646	0.466666667	2	4	5.8	1	0.6	1
camel	1.4	org.apache.camel.Header	1	1	0	1	1	0	1	0	1	2	1	0	0	0	1	0	0	0	1	1	0
camel	1.4	org.apache.camel.component.dataset.DataSetEndpoint	23	3	0	18	60	191	4	16	18	0.850649351	312	1	1	0.807692308	0.202020202	1	5	12.26086957	2	0.913	0
camel	1.4	org.apache.camel.processor.exceptionpolicy.DefaultExceptionPolicyStrategy	4	1	0	6	24	4	1	5	2	0.666666667	121	1	0	0	0.4	0	0	29	6	2.25	2
camel	1.4	org.apache.camel.util.URISupport	15	1	0	3	59	105	3	1	13	2	519	0	0	0	0.28	0	0	33.6	5	1.5333	1
camel	1.4	org.apache.camel.component.cxf.util.NullConduitSelector	6	1	0	7	8	11	1	6	6	0.8	28	1	1	0	0.416666667	0	0	3.333333333	1	0.8333	0
camel	1.4	org.apache.camel.component.cxf.util.NullConduit	7	1	0	9	12	21	3	6	7	2	35	0	0	0	0.476190476	0	0	4	1	0.8571	0
camel	1.4	org.apache.camel.processor.loadbalancer.RoundRobinLoadBalancer	2	4	0	7	5	0	4	3	1	0	30	1	0	0.952380952	0.666666667	1	1	13.5	2	1	0
camel	1.4	org.apache.camel.model.language.OgnlExpression	3	2	0	1	5	3	0	1	3	2	12	0	0	0.956521739	0.666666667	1	2	3	1	0.3333	0
camel	1.4	org.apache.camel.builder.script.Ruby	1	1	0	0	1	0	0	0	1	2	1	0	0	0	1	0	0	0	1	1	0
camel	1.4	org.apache.camel.Service	2	1	0	26	2	1	26	0	2	2	2	0	0	0	1	0	0	0	1	1	0
camel	1.4	org.apache.camel.component.cxf.feature.AbstractDataFormatFeature	5	0	2	9	22	10	2	7	1	2	145	0	0	0	0.5	0	0	28	4	1.8	0
camel	1.4	org.apache.camel.management.InstrumentationErrorHandlerWrappingStrategy	2	1	0	6	6	0	1	5	2	0	22	1	0	0	0.6	0	0	9.5	1	0.5	0
camel	1.4	org.apache.camel.bam.model.ActivityState	24	3	0	17	48	250	12	8	19	0.881987578	238	1	2	0.290322581	0.223602484	0	0	8.625	3	1.1667	0
camel	1.4	org.apache.camel.processor.BatchProcessor	19	2	2	12	47	83	2	10	12	0.855555556	297	0.8	4	0.433333333	0.1875	1	1	14.10526316	2	1.0526	6
camel	1.4	org.apache.camel.component.uface.swing.SwingComponent	2	4	0	3	5	1	0	3	1	2	12	0	0	0.972222222	0.666666667	1	1	5	1	0.5	0
camel	1.4	org.apache.camel.component.seda.QueueComponent	2	4	0	3	5	0	0	3	1	0	13	1	0	1	1	0	0	5	0	0	1
camel	1.4	org.apache.camel.model.loadbalancer.RandomLoadBalanceStrategy	2	3	0	4	4	1	0	4	1	2	9	0	0	0.916666667	0.75	1	1	3.5	1	0.5	0
camel	1.4	org.apache.camel.component.jms.MessageListenerProcessor	2	1	0	5	6	0	0	5	2	0	30	1	2	0	0.625	0	0	13	1	0.5	0
camel	1.4	org.apache.camel.component.dataset.DataSetConsumer	5	3	0	10	24	0	2	10	1	0.5	119	1	2	0.88	0.4375	1	1	22.2	3	1	0
camel	1.4	org.apache.camel.model.dataformat.SerializationDataFormat	2	3	0	5	4	1	1	4	1	2	9	0	0	0.9	0.75	1	1	3.5	1	0.5	0
camel	1.4	org.apache.camel.component.cxf.util.DataOutInterceptor	3	0	0	7	11	1	1	6	2	0.5	48	1	0	0	0.75	0	0	14.66666667	1	0.3333	0
camel	1.4	org.apache.camel.Endpoint	13	1	0	176	13	78	171	7	13	2	13	0	0	0	0.243589744	0	0	0	1	1	2
camel	1.4	org.apache.camel.converter.jaxb.JaxbConverter	8	1	0	4	20	26	0	4	7	0.714285714	83	1	1	0	0.25	0	0	9.25	2	1	0
camel	1.4	org.apache.camel.component.spring.integration.adapter.config.CamelTargetAdapterParser	6	1	0	10	26	15	1	9	1	2	112	0	0	0.545454545	0.541666667	1	2	17.66666667	4	1.6667	0
camel	1.4	org.apache.camel.component.mail.security.DummySSLSocketFactory	11	3	0	4	32	0	0	4	10	0.5	114	1	0	0.571428571	0.366666667	0	0	9.181818182	1	0.8182	0
camel	1.4	org.apache.camel.builder.xml.StringResultHandlerFactory	2	1	0	4	4	1	1	3	2	2	9	0	0	0	1	0	0	3.5	1	0.5	0
camel	1.4	org.apache.camel.component.jms.JmsMessage	20	3	0	13	69	128	5	10	14	0.719298246	425	1	1	0.68627451	0.190789474	2	5	20.1	4	1.45	0
camel	1.4	org.apache.camel.component.spring.integration.SpringIntegrationHelper	2	1	0	0	7	1	0	0	1	2	22	0	0	0	0.5	0	0	10	2	1	0
camel	1.4	org.apache.camel.scala.dsl.SMulticastType	23	1	0	22	40	247	11	21	23	0.924242424	118	1	3	0	0.178743961	0	0	4	1	0.9565	0
camel	1.4	org.apache.camel.ExchangeProperty	15	1	0	5	32	33	3	2	14	0.595238095	210	1	0	0	0.226190476	0	0	12.6	3	1.1333	0
camel	1.4	org.apache.camel.component.http.helper.LoadingByteArrayOutputStream	4	3	0	2	7	4	2	0	4	2	34	0	0	0.882352941	0.625	1	3	7.5	2	0.75	0
camel	1.4	org.apache.camel.processor.CatchProcessor	4	3	0	6	14	0	4	2	4	0	52	1	0	0.875	0.4375	0	0	11.75	2	1	0
camel	1.4	org.apache.camel.converter.jaxb.PropertyType	5	1	0	0	6	6	0	0	5	0.75	24	1	0	0	0.466666667	0	0	3.4	1	0.8	0
camel	1.4	org.apache.camel.converter.jaxp.XmlConverter	49	1	0	14	109	1164	9	5	48	0.925	711	0.6	0	0	0.109068627	0	0	13.40816327	2	1	0
camel	1.4	org.apache.camel.ValidationException	2	5	2	6	4	1	4	2	2	2	13	0	0	1	0.875	0	0	5.5	0	0	0
camel	1.4	org.apache.camel.model.RecipientListType	6	4	0	8	16	15	2	6	6	2	39	0	0	0.98136646	0.375	2	3	5.5	1	0.5	1
camel	1.4	org.apache.camel.converter.jaxp.StreamSourceConverter	3	1	0	0	6	3	0	0	3	2	12	0	0	0	0.833333333	0	0	3	1	0.6667	0
camel	1.4	org.apache.camel.component.jms.DefaultQueueBrowseStrategy	2	1	0	5	5	1	1	5	2	2	15	0	0	0	0.625	0	0	6.5	1	0.5	0
camel	1.4	org.apache.camel.scala.dsl.Wrapper	1	1	0	10	1	0	10	0	1	2	1	0	0	0	1	0	0	0	1	1	0
camel	1.4	org.apache.camel.model.ConvertBodyType	12	3	0	5	20	62	1	5	11	0.636363636	79	1	0	0.943396226	0.354166667	1	2	5.416666667	2	0.8333	3
camel	1.4	org.apache.camel.ProducerTemplate	29	1	0	14	29	406	8	6	29	2	29	0	0	0	0.37164751	0	0	0	1	1	3
camel	1.4	org.apache.camel.component.bean.BeanEndpoint	16	5	0	11	30	94	2	9	13	0.833333333	146	1	1	0.755555556	0.291666667	1	1	7.875	2	0.75	0
camel	1.4	org.apache.camel.spring.remoting.CamelServiceExporter	11	0	0	14	22	29	0	14	11	0.82	101	1	2	0	0.340909091	0	0	7.727272727	1	0.9091	0
camel	1.4	org.apache.camel.spi.TypeConverterAware	1	1	0	3	1	0	2	1	1	2	1	0	0	0	1	0	0	0	1	1	0
camel	1.4	org.apache.camel.component.jms.JmsIOConverter	3	1	0	1	41	3	0	1	1	2	221	0	0	0	0.333333333	0	0	72.66666667	1	0.6667	0
camel	1.4	org.apache.camel.component.file.FileProducer	8	3	0	10	47	20	1	10	5	0.642857143	250	1	1	0.769230769	0.285714286	0	0	30	6	1.5	2
camel	1.4	org.apache.camel.component.file.strategy.DefaultFileRenamer	9	1	0	3	20	12	2	1	7	0.625	100	1	0	0	0.541666667	0	0	9.777777778	4	1.2222	0
camel	1.4	org.apache.camel.component.jhc.AsyncHttpRequestHandler	1	1	0	9	1	0	4	5	1	2	1	0	0	0	1	0	0	0	1	1	0
camel	1.4	org.apache.camel.component.bean.DefaultParameterMappingStrategy	4	1	0	4	10	0	1	3	4	0	37	1	0	0	0.583333333	0	0	8	1	0.75	0
camel	1.4	org.apache.camel.model.ExpressionNode	12	3	10	19	24	30	12	8	10	0.5	114	1	1	0.949367089	0.226190476	1	3	8.333333333	2	0.8333	0
camel	1.4	org.apache.camel.model.ChoiceType	14	3	0	21	43	59	9	13	13	0.641025641	208	1	1	0.925925926	0.261538462	1	2	13.64285714	3	1.1429	0
camel	1.4	org.apache.camel.CamelExchangeException	4	4	8	12	10	0	10	2	3	0.833333333	39	1	1	0.894736842	0.625	0	0	8.25	1	0.5	0
camel	1.4	org.apache.camel.component.xquery.XQueryComponent	3	4	0	8	15	3	0	8	1	2	49	0	0	0.948717949	0.666666667	2	2	15.33333333	1	0.6667	0
camel	1.4	org.apache.camel.component.cxf.CxfComponent	3	3	0	4	7	3	1	4	2	2	23	0	0	0.971428571	0.5	1	2	6.666666667	1	0.3333	0
camel	1.4	org.apache.camel.component.file.strategy.FileRenamer	1	1	0	3	1	0	3	0	1	2	1	0	0	0	1	0	0	0	1	1	0
camel	1.4	org.apache.camel.component.jetty.JettyHttpComponent	21	4	0	19	86	156	3	18	15	0.84375	407	1	1	0.677419355	0.210884354	2	3	18	3	1.0476	0
camel	1.4	org.apache.camel.language.simple.SimpleLanguage	8	1	0	7	32	28	0	7	4	2	237	0	0	0	0.625	0	0	28.625	11	3	1
camel	1.4	org.apache.camel.util.ServiceHelper	8	1	0	24	20	22	21	3	6	0.571428571	176	1	0	0	0.25	0	0	20.875	1	0.75	0
camel	1.4	org.apache.camel.component.file.FileProcessStrategy	2	1	0	6	2	1	5	2	2	2	2	0	0	0	1	0	0	0	1	1	1
camel	1.4	org.apache.camel.impl.DefaultLifecycleStrategy	6	1	0	7	7	15	2	5	6	2	14	0	0	0	0.333333333	0	0	1.333333333	1	0.8333	0
camel	1.4	org.apache.camel.bam.model.TemporalEntity	7	2	1	2	8	9	1	1	7	0.666666667	40	1	0	0.333333333	0.642857143	0	0	4.428571429	2	1.1429	0
camel	1.4	org.apache.camel.language.groovy.CamelGroovyMethods	4	1	0	7	8	6	0	7	3	2	22	0	0	0	0.375	0	0	4.5	1	0.75	0
camel	1.4	org.apache.camel.component.file.remote.RemoteFileComponent	9	3	0	8	24	16	3	8	7	0.125	108	1	1	0.85	0.333333333	2	3	10.88888889	1	0.6667	0
camel	1.4	org.apache.camel.component.jmx.JMXEndpoint	23	2	0	13	49	201	2	13	21	0.918181818	266	1	0	0.534883721	0.176767677	1	1	10.13043478	1	0.8696	1
camel	1.4	org.apache.camel.component.file.remote.SftpEndpoint	8	4	0	15	19	28	4	15	7	2	73	0	0	0.863636364	0.3125	0	0	8.125	1	0.75	0
camel	1.4	org.apache.camel.component.bean.DefaultAnnotationExpressionFactory	3	1	2	8	16	3	2	6	2	2	96	0	0	0	0.533333333	0	0	31	3	1.6667	0
camel	1.4	org.apache.camel.processor.loadbalancer.StickyLoadBalancer	10	4	0	6	27	5	1	5	8	0.527777778	168	1	2	0.740740741	0.25	2	2	15.4	3	1.1	0
camel	1.4	org.apache.camel.view.XmlGraphGenerator	8	2	0	7	33	26	0	7	1	0.571428571	415	1	0	0.588235294	0.390625	1	1	50.75	8	3.625	0
camel	1.4	org.apache.camel.impl.converter.AsyncProcessorTypeConverter	3	1	0	16	7	3	11	5	3	2	47	0	0	0	0.416666667	0	0	14.66666667	5	2.3333	0
camel	1.4	org.apache.camel.component.cxf.spring.CxfEndpointBean	1	0	0	6	4	0	4	2	1	2	9	0	0	0	1	0	0	8	0	0	0
camel	1.4	org.apache.camel.processor.loadbalancer.LoadBalancerSupport	6	2	2	6	12	0	2	4	4	0	38	1	0	0.722222222	0.666666667	1	1	5.166666667	1	0.8333	0
camel	1.4	org.apache.camel.CamelContext	25	1	0	149	25	300	141	12	25	2	25	0	0	0	0.18	0	0	0	1	1	6
camel	1.4	org.apache.camel.processor.DeadLetterChannel	22	3	0	22	67	145	6	19	16	0.861904762	434	0.7	5	0.486486486	0.155844156	1	1	18.27272727	13	1.5455	13
camel	1.4	org.apache.camel.component.http.CamelServlet	5	0	1	8	20	0	2	6	3	0	73	1	0	0	0.5	0	0	13.4	1	0.8	0
camel	1.4	org.apache.camel.processor.resequencer.SequenceSender	7	2	0	6	21	9	1	5	4	0.75	83	1	2	0.923076923	0.333333333	0	0	10.28571429	2	0.8571	0
camel	1.4	org.apache.camel.ResolveEndpointFailedException	3	5	0	3	9	0	2	1	3	0	44	1	0	0.944444444	0.666666667	0	0	13.33333333	1	0.3333	0
camel	1.4	org.apache.camel.component.bean.ConstantBeanHolder	7	1	0	9	14	11	3	6	7	0.444444444	61	1	2	0	0.4	0	0	7.285714286	1	0.5714	0
camel	1.4	org.apache.camel.model.ExceptionType	26	3	0	18	56	263	11	9	24	0.776	278	1	2	0.867052023	0.146853147	1	2	9.5	3	1.0769	10
camel	1.4	org.apache.camel.spring.SpringRouteBuilder	7	3	0	8	23	19	0	8	7	0.5	118	1	0	0.894736842	0.342857143	0	0	15.71428571	4	1.5714	0
camel	1.4	org.apache.camel.model.RouteType	27	3	0	29	60	245	16	17	24	0.835164835	348	1	1	0.867052023	0.169230769	1	6	11.62962963	3	1.0741	0
camel	1.4	org.apache.camel.component.xmpp.XmppEndpoint	38	2	0	21	63	617	4	21	36	0.926640927	358	1	1	0.396551724	0.144963145	1	1	8.052631579	2	0.9474	0
camel	1.4	org.apache.camel.processor.Logger	17	1	1	15	45	46	7	8	16	0.395833333	444	1	2	0	0.294117647	0	0	24.94117647	8	2.2941	1
camel	1.4	org.apache.camel.processor.TransformProcessor	5	3	0	8	19	0	1	7	4	0.625	56	1	1	0.913043478	0.5	0	0	9.8	1	0.4	1
camel	1.4	org.apache.camel.impl.ScheduledPollEndpoint	8	2	6	12	16	22	6	6	3	0.571428571	55	1	0	0.851851852	0.333333333	0	0	5.75	2	0.625	0
camel	1.4	org.apache.camel.management.InstrumentationLifecycleStrategy	12	1	0	28	61	0	2	27	11	0.454545455	392	1	2	0	0.25	0	0	31.25	9	1.9167	0
camel	1.4	org.apache.camel.management.DefaultInstrumentationAgent	24	2	0	10	83	132	3	8	14	0.882352941	596	0.705882353	0	0.371428571	0.193236715	1	1	23.125	8	1.4167	0
camel	1.4	org.apache.camel.spi.LifecycleStrategy	5	1	0	12	5	10	9	4	5	2	5	0	0	0	0.366666667	0	0	0	1	1	0
camel	1.4	org.apache.camel.component.mail.MailProducer	5	3	0	9	9	4	2	9	2	0.75	36	1	1	0.869565217	0.3	0	0	5.6	1	0.6	0
camel	1.4	org.apache.camel.model.language.GroovyExpression	3	2	0	1	5	3	0	1	3	2	12	0	0	0.956521739	0.666666667	1	2	3	1	0.3333	0
camel	1.4	org.apache.camel.component.jcr.JcrEndpoint	8	2	0	10	27	14	2	10	4	0.714285714	120	1	0	0.793103448	0.291666667	0	0	13.625	1	0.75	0
camel	1.4	org.apache.camel.impl.converter.TypeConverterRegistry	2	1	0	8	2	1	6	2	2	2	2	0	0	0	0.666666667	0	0	0	1	1	0
camel	1.4	org.apache.camel.component.mail.MailBinding	9	1	0	11	56	36	4	9	3	2	268	0	0	0	0.272727273	0	0	28.77777778	3	1.1111	0
camel	1.4	org.apache.camel.model.package-info	0	1	0	0	0	0	0	0	0	2	0	0	0	0	0	0	0	0	0	0	0
camel	1.4	org.apache.camel.processor.Resequencer	7	3	0	8	18	21	2	6	4	2	66	0	0	0.882352941	0.326530612	0	0	8.428571429	2	0.7143	1
camel	1.4	org.apache.camel.component.cxf.interceptors.SoapMessageInInterceptor	11	1	0	12	43	49	1	11	1	0.7	197	1	0	0.470588235	0.4	1	4	16.81818182	9	1.6364	0
camel	1.4	org.apache.camel.processor.interceptor.DebugInterceptor	17	3	0	9	35	100	2	8	11	0.822916667	180	1	3	0.567567568	0.227941176	1	1	9.235294118	3	1.2353	0
camel	1.4	org.apache.camel.model.RoutingSlipType	11	3	0	5	16	51	2	4	11	0.85	77	0.5	0	0.949367089	0.484848485	1	2	5.636363636	1	0.7273	0
camel	1.4	org.apache.camel.component.cxf.util.NullDestination	6	1	0	6	7	9	1	5	6	0.6	25	0	0	0	0.375	0	0	3	1	0.8333	0
camel	1.4	org.apache.camel.view.NodeData	3	1	0	16	34	3	3	13	2	1.041666667	461	0.083333333	0	0	0.666666667	0	0	148.6666667	4	2	1
camel	1.4	org.apache.camel.component.jmx.JMXMessage	9	3	0	4	12	30	1	4	9	0.25	50	1	0	0.833333333	0.555555556	2	5	4.444444444	1	0.7778	1
camel	1.4	org.apache.camel.language.LanguageExpression	2	1	0	0	2	1	0	0	2	2	2	0	0	0	1	0	0	0	1	1	0
camel	1.4	org.apache.camel.component.mina.MinaExchange	2	2	0	6	3	0	2	4	2	0	14	1	0	0.974358974	0.625	0	0	5.5	1	0.5	0
camel	1.4	org.apache.camel.component.event.EventEndpoint	15	2	0	20	30	97	5	19	13	0.785714286	120	1	1	0.638888889	0.192592593	0	0	6.866666667	2	1	0
camel	1.4	org.apache.camel.converter.ObjectConverter	15	1	0	11	42	105	10	1	14	2	214	0	0	0	0.2	0	0	13.26666667	4	2.4667	2
camel	1.4	org.apache.camel.spring.Main	48	2	1	27	122	972	11	25	37	0.91607565	855	1	1	0.220338983	0.098784195	1	1	16.4375	4	1.3958	0
camel	1.4	org.apache.camel.component.irc.IrcBinding	2	1	0	3	5	1	3	2	2	2	17	0	0	0	0.666666667	0	0	7.5	2	1	0
camel	1.4	org.apache.camel.bam.processor.ProcessContext	14	1	0	6	18	61	2	5	14	0.830769231	81	1	5	0	0.297619048	0	0	4.428571429	1	0.9286	0
camel	1.4	org.apache.camel.processor.resequencer.ResequencerEngine	18	1	0	9	44	85	1	8	10	0.739495798	242	1	2	0	0.205882353	0	0	12.05555556	5	1.3889	2
camel	1.4	org.apache.camel.RuntimeCamelException	4	4	17	60	8	6	60	0	4	1.333333333	21	1	0	1	0.666666667	0	0	4	0	0	0
camel	1.4	org.apache.camel.processor.resequencer.Element	6	1	0	4	10	1	2	2	6	0.6	50	1	1	0	0.5	0	0	7	2	1.1667	0
camel	1.4	org.apache.camel.language.groovy.GroovyExpression	5	2	0	7	14	2	2	6	3	0.625	60	1	0	0.555555556	0.44	1	2	10.6	1	0.8	0
camel	1.4	org.apache.camel.processor.ThroughputLogger	18	2	0	7	35	0	3	4	15	0.638655462	315	1	0	0.523809524	0.263888889	1	1	16.11111111	3	0.7778	2
camel	1.4	org.apache.camel.processor.FilterProcessor	4	3	0	9	12	0	5	4	4	0	41	1	1	0.875	0.4375	0	0	9	1	0.75	0
camel	1.4	org.apache.camel.component.mina.MinaPayloadHelper	5	1	0	6	13	10	3	4	4	2	54	0	0	0	0.45	0	0	9.8	2	1.6	0
camel	1.4	org.apache.camel.processor.aggregate.AggregationCollection	9	2	1	9	25	4	4	5	6	0.625	103	1	2	0.666666667	0.35	1	5	10	3	1	2
camel	1.4	org.apache.camel.component.file.FileMessage	11	3	0	4	15	35	1	4	10	0.2	62	1	0	0.795454545	0.590909091	2	5	4.545454545	1	0.8182	0
camel	1.4	org.apache.camel.component.bean.NoBeanAvailableException	2	4	0	2	6	0	1	1	2	0	20	1	0	0.944444444	0.75	0	0	8.5	1	0.5	0
camel	1.4	org.apache.camel.scala.dsl.ScalaExpression	4	1	0	16	7	4	11	5	4	0.333333333	22	1	0	0	0.5	0	0	4.25	1	0.75	0
camel	1.4	org.apache.camel.ExchangePattern	9	2	0	59	23	32	58	2	7	0.975	242	0.2	9	0.631578947	0.375	1	1	24.77777778	4	1.8889	0
camel	1.4	org.apache.camel.impl.EventDrivenConsumerRoute	5	2	0	7	13	0	2	5	4	0	65	1	1	0.692307692	0.45	1	1	11.8	1	0.8	0
camel	1.4	org.apache.camel.util.ExchangeHelper	22	1	0	39	59	231	24	15	21	2	358	0	0	0	0.333333333	0	0	15.27272727	4	1.4545	1
camel	1.4	org.apache.camel.component.jpa.DeleteHandler	1	1	0	5	1	0	5	0	1	2	1	0	0	0	1	0	0	0	1	1	0
camel	1.4	org.apache.camel.util.IOHelper	3	1	0	2	7	3	2	0	2	2	22	0	0	0	0.444444444	0	0	6.333333333	1	0.6667	0
camel	1.4	org.apache.camel.NoSuchEndpointException	2	5	0	8	6	0	7	1	2	1	21	1	0	0.944444444	0.75	0	0	8.5	1	0.5	1
camel	1.4	org.apache.camel.component.jms.MessagePropertyNamesAccessException	1	5	0	2	6	0	1	1	1	2	14	1	0	1	1	0	0	12	0	0	0
camel	1.4	org.apache.camel.component.direct.DirectProducer	4	3	0	11	24	0	1	11	3	0.333333333	126	1	1	0.909090909	0.583333333	0	0	30	4	1.25	0
camel	1.4	org.apache.camel.model.language.SqlExpression	3	2	0	1	5	3	0	1	3	2	12	0	0	0.956521739	0.666666667	1	2	3	1	0.3333	0
camel	1.4	org.apache.camel.model.config.package-info	0	1	0	0	0	0	0	0	0	2	0	0	0	0	0	0	0	0	0	0	0
camel	1.4	org.apache.camel.component.cxf.invoker.CxfClientFactoryBean	4	0	0	10	18	4	1	9	3	0.666666667	81	1	0	0	0.4375	0	0	19	6	2.25	0
camel	1.4	org.apache.camel.impl.converter.PropertyEditorTypeConverter	2	1	0	3	11	1	1	2	2	2	54	0	0	0	0.666666667	0	0	26	6	3	0
camel	1.4	org.apache.camel.component.cxf.util.Dummy	1	1	0	0	2	0	0	0	1	2	4	0	0	0	1	0	0	3	0	0	0
camel	1.4	org.apache.camel.component.xmpp.XmppGroupChatProducer	8	3	0	12	32	0	1	12	5	0.642857143	130	1	1	0.769230769	0.314285714	1	1	14.75	2	0.875	0
camel	1.4	org.apache.camel.spring.spi.ApplicationContextRegistry	3	1	0	4	7	0	1	3	3	0	31	1	0	0	0.583333333	0	0	9	1	0.6667	0
camel	1.4	org.apache.camel.component.file.remote.RemoteFileProducer	4	3	2	7	14	6	2	5	0	2	61	0	0	0.869565217	0.4375	0	0	14.25	5	1.75	0
camel	1.4	org.apache.camel.impl.DefaultConsumer	10	2	17	27	21	17	18	9	7	0.777777778	90	1	4	0.590909091	0.28	1	1	7.6	2	1.1	1
camel	1.4	org.apache.camel.component.xmpp.XmppComponent	4	3	0	4	19	6	1	4	3	2	62	0	0	0.944444444	0.375	1	1	14.5	1	0.5	0
camel	1.4	org.apache.camel.component.bean.BeanComponent	9	3	0	13	26	34	0	13	5	0.875	95	1	1	0.829268293	0.333333333	1	2	9.333333333	2	0.8889	0
camel	1.4	org.apache.camel.impl.ProcessorPollingConsumer	6	3	0	7	13	3	1	6	4	0	46	1	1	0.782608696	0.375	1	1	6.5	1	0.8333	0
camel	1.4	org.apache.camel.component.bean.BeanProcessor	15	2	0	24	50	75	8	16	11	0.8	299	0.8	1	0.565217391	0.206349206	1	1	18.6	2	0.7333	2
camel	1.4	org.apache.camel.builder.ConstantProcessorBuilder	2	1	0	3	3	0	1	2	2	0	12	1	1	0	0.75	0	0	4.5	1	0.5	0
camel	1.4	org.apache.camel.CamelTemplate	2	3	0	3	4	1	0	3	2	2	11	0	0	1	0.833333333	0	0	4.5	0	0	1
camel	1.4	org.apache.camel.component.atom.AtomEndpoint	16	4	0	17	29	72	7	14	16	0.813333333	150	0.8	0	0.682926829	0.21875	1	1	8.0625	1	0.8125	0
camel	1.4	org.apache.camel.component.cxf.interceptors.XMLMessageInInterceptor	11	1	0	16	52	43	1	15	1	0.5	248	1	0	0.470588235	0.4	1	4	21.45454545	10	1.9091	0
camel	1.4	org.apache.camel.model.language.PythonExpression	3	2	0	1	5	3	0	1	3	2	12	0	0	0.956521739	0.666666667	1	2	3	1	0.3333	0
camel	1.4	org.apache.camel.component.file.strategy.DeleteFileProcessStrategy	4	2	0	6	16	4	1	5	3	0.666666667	50	1	0	0.857142857	0.466666667	0	0	11.25	1	0.25	1
camel	1.4	org.apache.camel.component.atom.AtomConverter	2	1	0	0	5	1	0	0	1	2	15	0	0	0	0.5	0	0	6	1	0.5	0
camel	1.4	org.apache.camel.Consumer	0	1	0	43	0	0	42	1	0	2	0	0	0	0	0	0	0	0	0	0	0
camel	1.4	org.apache.camel.component.jms.JmsPollingConsumer	12	3	0	8	19	60	1	8	9	0.363636364	101	1	0	0.620689655	0.354166667	1	1	7.333333333	3	1.1667	0
camel	1.4	org.apache.camel.builder.xml.InvalidXPathExpression	2	6	0	2	7	0	1	1	2	0	25	1	0	0.944444444	0.666666667	0	0	11	1	0.5	0
camel	1.4	org.apache.camel.processor.ErrorHandlerSupport	6	2	2	12	19	5	5	7	4	0.4	89	1	1	0.722222222	0.366666667	0	0	13.5	2	1.1667	0
camel	1.4	org.apache.camel.processor.validation.DefaultValidationErrorHandler	9	1	0	8	22	0	2	6	8	0.46875	149	1	0	0	0.333333333	0	0	15.11111111	3	1	1
camel	1.4	org.apache.camel.component.xmpp.XmppMessage	14	3	0	6	29	35	1	6	13	0.153846154	132	1	0	0.744680851	0.339285714	2	7	8.357142857	2	1.1429	0
camel	1.4	org.apache.camel.model.SplitterType	12	4	0	12	29	52	4	9	12	0.818181818	115	1	1	0.946107784	0.214285714	2	3	8.333333333	2	0.8333	3
camel	1.4	org.apache.camel.impl.DefaultMessage	22	2	13	20	38	181	15	5	17	0.714285714	196	1	0	0.4	0.272727273	1	2	7.818181818	3	1.4545	1
camel	1.4	org.apache.camel.component.quartz.QuartzConsumer	5	3	0	4	10	10	1	4	3	2	31	0	0	0.846153846	0.466666667	1	1	5.2	1	0.8	0
camel	1.4	org.apache.camel.component.ibatis.IBatisProducer	5	3	0	7	16	4	1	7	4	0.5	57	1	1	0.833333333	0.533333333	0	0	10.2	1	0.8	0
camel	1.4	org.apache.camel.processor.interceptor.StreamCachingInterceptor	4	4	0	9	12	6	4	6	4	2	47	0	0	0.928571429	0.416666667	0	0	10.75	4	1.25	3
camel	1.4	org.apache.camel.InvalidPayloadException	3	5	0	5	12	1	1	4	3	0	38	1	0	0.95	0.666666667	0	0	11.33333333	1	0.3333	0
camel	1.4	org.apache.camel.component.http.HttpConverter	4	1	0	1	8	6	0	1	4	2	36	0	0	0	0.875	0	0	8	2	1	0
camel	1.4	org.apache.camel.component.event.EventComponent	7	3	0	8	13	19	2	7	5	0.5	59	1	0	0.871794872	0.464285714	1	1	7.285714286	2	0.8571	0
camel	1.4	org.apache.camel.component.jpa.QueryFactory	1	1	0	3	1	0	3	0	1	2	1	0	0	0	1	0	0	0	1	1	0
camel	1.4	org.apache.camel.osgi.CamelContextFactoryBean	4	3	0	6	8	0	0	6	3	0.333333333	27	1	0	0.925	0.625	0	0	5.5	1	0.75	0
camel	1.4	org.apache.camel.component.stream.StreamConsumer	9	3	0	9	43	4	1	9	2	0.803571429	218	1	1	0.75862069	0.325	2	2	22.44444444	1	0.7778	0
camel	1.4	org.apache.camel.builder.DataFormatClause	14	1	0	12	35	89	1	12	13	0.076923077	134	1	2	0	0.205357143	0	0	8.428571429	4	1.1429	0
camel	1.4	org.apache.camel.spring.CamelContextFactoryBean	37	2	1	34	97	562	2	32	32	0.918209877	628	1	3	0.054054054	0.108974359	0	0	15.48648649	5	1.2432	0
camel	1.4	org.apache.camel.processor.Splitter	5	3	0	11	31	4	1	10	3	0.916666667	125	0.333333333	1	0.884615385	0.377777778	1	2	23.4	3	1	1
camel	1.4	org.apache.camel.RuntimeTransformException	3	5	0	2	6	3	1	1	3	1.5	17	1	0	1	0.777777778	0	0	4.333333333	0	0	0
camel	1.4	org.apache.camel.converter.CollectionConverter	10	1	0	0	22	45	0	0	9	2	66	0	0	0	0.25	0	0	5.6	2	1	0
camel	1.4	org.apache.camel.processor.resequencer.Sequence	7	4	0	2	13	0	1	1	7	0.583333333	108	1	1	0.85	0.571428571	0	0	14.14285714	3	2	0
camel	1.4	org.apache.camel.impl.converter.StaticMethodTypeConverter	3	1	0	3	9	0	1	2	3	0	31	1	0	0	0.5	0	0	9	1	0.6667	0
camel	1.4	org.apache.camel.util.ReflectionInjector	2	1	0	4	4	1	2	2	2	2	8	0	0	0	0.75	0	0	3	1	0.5	0
camel	1.4	org.apache.camel.bam.processor.JpaBamProcessorSupport	21	2	1	15	52	142	1	14	12	0.828571429	292	1	1	0.333333333	0.2	1	2	12.57142857	3	1	0
camel	1.4	org.apache.camel.builder.xml.DomResultHandlerFactory	2	1	0	4	4	1	1	3	2	2	9	0	0	0	1	0	0	3.5	1	0.5	0
camel	1.4	org.apache.camel.model.MulticastType	12	4	0	14	24	52	7	7	10	0.818181818	91	1	1	0.932926829	0.226190476	1	5	6.333333333	2	1.0833	3
camel	1.4	org.apache.camel.component.jpa.DefaultTransactionStrategy	6	2	0	4	15	7	0	4	4	0.3	71	1	0	0.764705882	0.375	1	1	10.5	2	1	0
camel	1.4	org.apache.camel.model.Block	1	1	0	7	1	0	7	1	1	2	1	0	0	0	1	0	0	0	1	1	0
camel	1.4	org.apache.camel.management.JmxSystemPropertyKeys	1	1	0	0	2	0	0	0	0	2	12	0	0	0	1	0	0	3	0	0	0
camel	1.4	org.apache.camel.model.ResequencerType	24	3	0	18	56	210	5	15	20	0.713043478	280	1	2	0.872093023	0.244047619	1	2	10.45833333	4	1.0417	3
camel	1.4	org.apache.camel.component.xmpp.XmppPrivateChatProducer	8	3	0	12	29	0	1	12	5	0.642857143	107	1	1	0.769230769	0.314285714	1	1	11.875	2	0.875	0
camel	1.4	org.apache.camel.spring.package-info	0	1	0	0	0	0	0	0	0	2	0	0	0	0	0	0	0	0	0	0	0
camel	1.4	org.apache.camel.impl.DefaultPollingEndpoint	5	3	4	11	11	10	4	7	1	2	33	0	0	0.964285714	0.44	0	0	5.6	1	0.2	0
camel	1.4	org.apache.camel.component.jcr.JcrProducer	6	3	0	7	34	15	1	7	2	2	137	0	0	0.8	0.416666667	0	0	21.83333333	2	1	0
camel	1.4	org.apache.camel.processor.resequencer.ElementComparator	7	1	0	3	12	9	1	2	7	0	59	1	1	0	0.5	0	0	7.285714286	1	0.8571	0
camel	1.4	org.apache.camel.component.cxf.interceptors.SoapMessageOutInterceptor	5	1	0	19	54	4	1	18	3	0.25	274	1	0	0.5	0.5	0	0	53.6	1	0.6	0
camel	1.4	org.apache.camel.language.juel.EL	1	1	0	0	1	0	0	0	1	2	1	0	0	0	1	0	0	0	1	1	0
camel	1.4	org.apache.camel.component.jetty.JettyHttpProducer	3	3	0	18	37	1	2	18	3	0	157	1	0	0.909090909	0.583333333	0	0	50.66666667	5	2	0
camel	1.4	org.apache.camel.language.groovy.GroovyLanguage	7	1	0	5	9	21	0	5	6	2	44	0	0	0	0.857142857	0	0	5.285714286	1	0.8571	0
camel	1.4	org.apache.camel.component.jpa.JpaComponent	5	3	0	6	9	8	1	6	4	0.75	36	1	0	0.894736842	0.4	1	1	6	1	0.8	0
camel	1.4	org.apache.camel.model.dataformat.ArtixDSContentType	4	2	0	3	7	4	2	1	2	0.962962963	111	0.111111111	9	0.857142857	0.444444444	1	1	24.5	1	0.5	0
camel	1.4	org.apache.camel.component.cxf.CxfSoapEndpoint	26	1	0	16	53	235	3	15	24	0.915	182	1	1	0	0.158119658	0	0	5.692307692	2	1	0
camel	1.4	org.apache.camel.impl.DefaultProducerTemplate	47	2	1	20	75	999	7	16	39	0.691304348	529	1	3	0.224137931	0.232269504	1	1	10.14893617	7	1.2128	4
camel	1.4	org.apache.camel.component.jmx.JMXComponent	5	3	0	4	10	8	1	4	4	0.5	36	1	0	0.918918919	0.36	1	2	6	1	0.6	0
camel	1.4	org.apache.camel.ExpectedBodyTypeException	3	5	0	4	10	0	1	3	3	0.5	34	1	1	0.894736842	0.555555556	0	0	9.666666667	1	0.6667	0
camel	1.4	org.apache.camel.component.mock.AssertionClause	10	1	2	10	26	39	4	8	8	0.555555556	108	1	0	0	0.257142857	0	0	9.7	2	1	1
camel	1.4	org.apache.camel.model.config.BatchResequencerConfig	7	1	0	2	12	9	2	0	7	0.333333333	47	1	0	0	0.476190476	0	0	5.428571429	1	0.7143	0
camel	1.4	org.apache.camel.language.Bean	1	1	0	0	1	0	0	0	1	2	1	0	0	0	1	0	0	0	1	1	0
camel	1.4	org.apache.camel.InvalidTypeException	3	5	0	4	10	0	1	3	3	0.5	37	1	0	0.904761905	0.5	0	0	10.66666667	1	0.6667	0
camel	1.4	org.apache.camel.component.jms.requestor.FutureHandler	5	2	1	5	8	8	3	2	4	0.75	29	1	0	0.769230769	0.583333333	0	0	4.6	1	0.6	0
camel	1.4	org.apache.camel.InvalidPayloadRuntimeException	2	6	0	4	10	0	0	4	2	0	27	1	0	0.947368421	0.666666667	0	0	12	1	0.5	0
camel	1.4	org.apache.camel.model.RoutesType	26	2	0	17	54	289	1	16	25	0.875	279	1	2	0.305555556	0.136363636	0	0	9.423076923	3	1.1154	2
camel	1.4	org.apache.camel.component.jms.QueueBrowseStrategy	1	1	0	5	1	0	4	2	1	2	1	0	0	0	1	0	0	0	1	1	0
camel	1.4	org.apache.camel.builder.ErrorHandlerBuilderSupport	4	1	5	8	11	0	5	3	3	0	38	1	0	0	0.5	0	0	8.25	2	1	2
camel	1.4	org.apache.camel.component.cxf.invoker.InvokingContextFactory	2	1	0	5	5	1	1	4	1	2	23	0	0	0	0.5	0	0	10.5	3	1.5	0
camel	1.4	org.apache.camel.model.RouteBuilderRef	6	2	0	6	13	3	1	5	6	0.2	58	1	0	0.333333333	0.5	0	0	8.5	2	0.8333	0
camel	1.4	org.apache.camel.component.file.strategy.FileProcessStrategyFactory	2	1	0	4	9	1	0	4	1	2	68	0	0	0	0.5	0	0	33	8	4	0
camel	1.4	org.apache.camel.component.spring.integration.adapter.config.AbstractCamelContextBeanDefinitionParaser	7	0	2	11	31	21	2	9	1	1.166666667	163	1	0	0	0.6	0	0	22.14285714	5	2.4286	0
camel	1.4	org.apache.camel.component.irc.IrcProducer	7	3	0	12	28	0	1	12	2	0.633333333	227	0.8	1	0.8	0.333333333	1	1	30.71428571	3	1	0
camel	1.4	org.apache.camel.spi.Language	2	1	0	22	2	1	20	2	2	2	2	0	0	0	1	0	0	0	1	1	0
camel	1.4	org.apache.camel.component.cxf.MessageInvoker	1	1	0	4	1	0	3	1	1	2	1	0	0	0	1	0	0	0	1	1	0
camel	1.4	org.apache.camel.language.NamespacePrefix	2	1	0	4	2	1	4	0	2	2	2	0	0	0	1	0	0	0	1	1	0
camel	1.4	org.apache.camel.component.file.strategy.NoOpFileProcessStrategy	2	2	0	2	3	1	1	1	2	2	10	0	0	1	0.75	0	0	4	0	0	1
camel	1.4	org.apache.camel.component.cxf.util.NullDestinationFactory	4	1	0	7	17	6	1	6	4	2	39	0	0	0	0.625	0	0	8.75	1	0.75	0
camel	1.4	org.apache.camel.builder.RouteBuilder	24	2	6	27	55	30	13	14	20	0.652173913	207	1	1	0.568627451	0.128472222	1	3	7.5	2	0.9583	7
camel	1.4	org.apache.camel.component.jpa.JpaProducer	3	3	0	8	9	0	2	8	2	0.5	44	1	3	0.909090909	0.4	0	0	12.66666667	2	1	0
camel	1.4	org.apache.camel.component.mail.MailConfiguration	47	1	0	7	81	829	5	3	45	0.939958592	700	0.857142857	0	0	0.183510638	0	0	13.44680851	9	1.4468	0
camel	1.4	org.apache.camel.util.ExpressionListComparator	3	1	0	4	9	1	1	3	3	0	47	1	0	0	0.5	0	0	14.33333333	2	1	0
camel	1.4	org.apache.camel.model.language.PhpExpression	3	2	0	1	5	3	0	1	3	2	12	0	0	0.956521739	0.666666667	1	2	3	1	0.3333	0
camel	1.4	org.apache.camel.util.IntrospectionSupport	20	1	0	18	86	188	14	4	12	0.894736842	739	1	0	0	0.276315789	0	0	35.9	11	2.5	1
camel	1.4	org.apache.camel.FailedToCreateProducerException	2	5	0	4	7	0	2	2	2	0	25	1	1	0.944444444	0.666666667	0	0	11	1	0.5	0
