# Supplementary material for: Feature selection using a multi-strategy improved parrot optimization algorithm in software defect prediction
Source: PeerJ Comput Sci. 2025 Apr 16;11:e2815. doi: 10.7717/peerj-cs.2815 (PMC12190446; doi:10.7717/peerj-cs.2815)
Supplement: Supplemental Information 1 — Metric data of Java code and a label indicating whether it is defective. [file peerj-cs-11-2815-s001.zip › data/jedit-3.2.csv]

name	version	name	wmc	dit	noc	cbo	rfc	lcom	ca	ce	npm	lcom3	loc	dam	moa	mfa	cam	ic	cbm	amc	max_cc	avg_cc	bug
jEdit	3.2.1	org.gjt.sp.jedit.Registers	14	1	0	9	45	61	3	6	11	0.769230769	425	1	1	0	0.294871795	0	0	29.14285714	8	2.4286	0
jEdit	3.2.1	gnu.regexp.RETokenRepeated	7	2	0	4	21	0	1	3	0	0.541666667	300	1	1	0.538461538	0.333333333	1	3	41.28571429	16	4.7143	0
jEdit	3.2.1	gnu.regexp.REMatchEnumeration	6	1	0	3	11	9	1	3	5	0.6	113	1	3	0	0.333333333	0	0	16.33333333	5	1.5	0
jEdit	3.2.1	bsh.BSHType	6	2	0	16	14	3	8	8	5	0.666666667	92	1	0	0.782608696	0.444444444	0	0	13.83333333	1	0.8333	0
jEdit	3.2.1	gnu.regexp.RETokenOneOf	5	2	0	5	22	0	1	4	0	0.125	206	1	0	0.7	0.35	1	3	39.8	11	4	0
jEdit	3.2.1	bsh.BSHArrayDimensions	4	2	0	10	21	2	2	8	3	0.555555556	174	0.333333333	0	0.857142857	0.5	1	1	41.75	1	0.75	0
jEdit	3.2.1	org.gjt.sp.jedit.options.StyleTableModel	8	2	0	6	19	0	2	4	6	0.285714286	157	1	0	0.695652174	0.40625	1	2	18.5	2	1.375	0
jEdit	3.2.1	gnu.regexp.CharIndexedString	4	1	0	2	7	0	1	1	3	0.222222222	62	1	0	0	0.666666667	0	0	13.75	3	1.75	0
jEdit	3.2.1	org.gjt.sp.jedit.gui.DockableWindowContainer	5	1	0	5	5	10	4	1	5	2	5	0	0	0	1	0	0	0	1	1	0
jEdit	3.2.1	org.gjt.sp.jedit.textarea.TextRendererAWT	4	2	0	1	11	6	1	1	0	2	93	0	0	0.785714286	0.571428571	1	2	22.25	5	1.75	0
jEdit	3.2.1	org.gjt.sp.jedit.EditPlugin	10	1	2	11	13	39	10	3	8	0.777777778	33	1	1	0	0.25	0	0	2.2	1	0.9	1
jEdit	3.2.1	bsh.BSHLHSPrimarySuffix	5	2	0	14	27	10	2	12	1	1.071428571	182	0	0	0.818181818	0.72	0	0	34	1	0.8	0
jEdit	3.2.1	org.gjt.sp.jedit.browser.VFSBrowser	54	5	0	41	175	1183	21	27	25	0.930333817	1425	0.846153846	5	0.926241135	0.122895623	3	12	24.90740741	11	2.1296	18
jEdit	3.2.1	org.gjt.sp.jedit.options.DockingOptionPane	5	6	0	6	51	6	2	5	3	0.75	260	1	1	0.993993994	1	2	4	50	3	1.4	1
jEdit	3.2.1	org.gjt.sp.jedit.options.WindowTableModel	11	2	0	7	30	25	3	6	9	0.833333333	198	1	0	0.615384615	0.386363636	1	2	16.72727273	4	1.8182	0
jEdit	3.2.1	bsh.Interpreter	51	1	0	58	132	925	44	21	42	0.776470588	1458	0.117647059	5	0	0.144	0	0	27.25490196	33	1.6667	0
jEdit	3.2.1	org.gjt.sp.jedit.gui.HelpViewer	18	6	0	21	124	117	7	20	6	0.77124183	762	1	0	0.975794251	0.1875	3	6	40.83333333	7	1.5556	5
jEdit	3.2.1	org.gjt.sp.jedit.msg.CreateDockableWindow	7	2	0	6	15	9	2	4	7	0.722222222	64	1	1	0.454545455	0.357142857	1	1	7.714285714	1	0.8571	0
jEdit	3.2.1	org.gjt.sp.jedit.options.EditingOptionPane	3	6	0	4	23	1	1	3	1	0.5	330	1	0	0.996987952	1	2	4	105.3333333	3	1.3333	3
jEdit	3.2.1	org.gjt.sp.jedit.textarea.JEditTextArea	211	4	0	59	430	11469	40	39	169	0.883277962	7612	0.906976744	10	0.755555556	0.084391534	3	9	34.87203791	25	3.0521	45
jEdit	3.2.1	org.gjt.sp.jedit.GUIUtilities	39	1	0	70	144	725	58	21	34	0.955263158	1492	0.4	1	0	0.135964912	0	0	37	16	2.6923	8
jEdit	3.2.1	org.gjt.sp.jedit.EBComponent	1	1	0	31	1	0	31	1	1	2	1	0	0	0	1	0	0	0	1	1	0
jEdit	3.2.1	org.gjt.sp.jedit.gui.KeyEventWorkaround	4	1	0	5	16	2	5	0	2	1.083333333	179	0.875	0	0	0.333333333	0	0	41.75	20	8.75	5
jEdit	3.2.1	org.gjt.sp.jedit.gui.PastePrevious	12	7	0	7	57	52	1	7	10	0.709090909	279	1	2	0.983433735	0.277777778	0	0	21.83333333	3	1.3333	1
jEdit	3.2.1	org.gjt.sp.jedit.EditPane	19	5	0	31	132	57	16	22	12	0.595238095	828	1	6	0.973174367	0.210526316	1	1	42.21052632	21	3.2105	5
jEdit	3.2.1	org.gjt.sp.jedit.EBMessage	6	1	3	29	14	7	29	1	6	0.6	49	1	1	0	0.583333333	0	0	6.833333333	1	0.8333	0
jEdit	3.2.1	org.gjt.sp.jedit.options.AbbrevsOptionPane	7	6	0	9	58	5	4	8	1	0.733333333	300	1	1	0.991017964	0.5	4	12	41.14285714	5	1.7143	1
jEdit	3.2.1	org.gjt.sp.jedit.gui.CloseDialog	14	7	0	7	54	65	3	7	4	0.846153846	313	1	1	0.98048048	0.285714286	0	0	20.85714286	3	1.0714	3
jEdit	3.2.1	org.gjt.sp.jedit.search.SearchDialog	30	7	0	22	137	315	7	20	4	0.830140485	1603	0.888888889	5	0.958883994	0.233333333	2	2	51.53333333	11	2.0333	7
jEdit	3.2.1	gnu.regexp.RETokenLookAhead	2	2	0	6	8	0	1	6	0	0	69	0	1	0.875	0.571428571	1	1	32.5	7	3.5	0
jEdit	3.2.1	gnu.regexp.RESyntax	9	1	0	4	18	0	4	1	8	1.015957447	361	0.106382979	16	0	0.40625	0	0	33.88888889	2	1	0
jEdit	3.2.1	org.gjt.sp.jedit.search.AllBufferSet	5	2	0	7	22	4	1	6	3	0.625	93	1	0	0.636363636	0.6	0	0	17.2	4	1.4	0
jEdit	3.2.1	bsh.ReturnControl	1	1	0	10	2	0	9	1	1	2	12	0	0	0	1	0	0	9	0	0	0
jEdit	3.2.1	org.gjt.sp.jedit.gui.EditAbbrevDialog	5	6	0	6	39	0	3	5	2	0.8	210	1	1	0.99389313	0.32	0	0	40	2	1	0
jEdit	3.2.1	org.gjt.sp.jedit.gui.SelectLineRange	5	7	0	8	52	2	1	8	4	0.5	364	1	1	0.99391172	0.466666667	0	0	70.8	3	1.6	0
jEdit	3.2.1	bsh.BSHSwitchStatement	2	2	0	10	9	1	1	9	2	2	106	0	0	0.947368421	0.625	2	2	52	1	0.5	0
jEdit	3.2.1	org.gjt.sp.jedit.io.FavoritesVFS	10	2	0	5	28	13	3	4	9	0.722222222	230	0.75	1	0.724137931	0.472222222	1	3	21.6	3	1.2	2
jEdit	3.2.1	org.gjt.sp.jedit.options.GeneralOptionPane	3	6	0	4	34	1	1	3	1	0.5	370	1	0	0.996987952	1	2	4	118	5	2.6667	0
jEdit	3.2.1	org.gjt.sp.jedit.gui.CurrentDirectoryMenu	2	8	0	10	30	1	2	9	2	2	175	0	0	0.998835856	0.75	2	3	86.5	15	7.5	3
jEdit	3.2.1	org.gjt.sp.jedit.gui.JCheckBoxList	8	5	0	4	33	28	2	2	7	2	143	0	0	0.992974239	0.5	1	1	16.875	3	1.125	0
jEdit	3.2.1	bsh.Node	7	1	0	36	7	21	36	0	7	2	7	0	0	0	0.523809524	0	0	0	1	1	0
jEdit	3.2.1	org.gjt.sp.jedit.options.ColorOptionPane	8	6	0	5	31	20	2	4	1	0.761904762	123	0.666666667	1	0.991017964	0.5	4	12	14	2	0.875	2
jEdit	3.2.1	org.gjt.sp.jedit.textarea.Gutter	30	4	0	10	73	337	7	7	25	0.927203065	628	1	3	0.957037037	0.127777778	3	18	19.33333333	20	1.9	8
jEdit	3.2.1	bsh.BSHBinaryExpression	4	2	0	12	21	6	1	11	1	1	279	0	0	0.857142857	0.45	1	1	68.5	4	2.25	0
jEdit	3.2.1	bsh.This	11	1	2	14	30	15	9	8	7	0.566666667	182	0	3	0	0.236363636	0	0	15.27272727	3	1.0909	0
jEdit	3.2.1	bsh.BSHTryStatement	2	2	0	12	22	1	1	11	1	2	185	0	0	0.947368421	0.625	1	2	91.5	1	0.5	0
jEdit	3.2.1	bsh.BSHWhileStatement	2	2	0	10	7	1	1	9	1	1	79	0	0	0.947368421	0.625	1	1	38	1	0.5	0
jEdit	3.2.1	org.gjt.sp.jedit.proto.jeditresource.Handler	2	2	0	1	5	1	0	1	2	2	14	0	0	0.923076923	0.75	0	0	6	1	0.5	0
jEdit	3.2.1	org.gjt.sp.jedit.options.BrowserOptionPane	3	6	0	3	17	1	1	2	3	0.5	263	1	0	0.996987952	1	2	4	84	5	2	2
jEdit	3.2.1	org.gjt.sp.jedit.textarea.TextRenderer	13	1	2	6	32	76	5	2	8	0.972222222	439	0.333333333	0	0	0.318181818	0	0	32.53846154	10	2.4615	0
jEdit	3.2.1	org.gjt.sp.jedit.gui.EnhancedMenuItem	5	6	0	5	33	2	2	3	3	0.458333333	191	1	1	0.996240602	0.4375	2	11	36	8	2.6	2
jEdit	3.2.1	org.gjt.sp.jedit.browser.BrowserListener	2	1	0	4	2	1	3	2	2	2	2	0	0	0	1	0	0	0	1	1	0
jEdit	3.2.1	bsh.Primitive	45	1	0	41	77	898	36	5	28	0.795454545	1472	0.25	2	0	0.083333333	0	0	31.62222222	12	2.0222	0
jEdit	3.2.1	bsh.Reflect	36	1	0	23	109	630	12	14	14	2	1557	0	0	0	0.155982906	0	0	42.25	30	3.1111	0
jEdit	3.2.1	gnu.regexp.CharUnit	1	1	0	1	2	0	1	0	0	2	6	0	0	0	1	0	0	3	0	0	0
jEdit	3.2.1	org.gjt.sp.util.WorkThreadPool	22	1	0	12	51	129	11	6	9	0.873015873	593	0.8	5	0	0.140909091	0	0	25.27272727	11	2.6818	1
jEdit	3.2.1	bsh.Capabilities	7	1	0	5	12	13	5	0	6	0.5	64	1	0	0	0.166666667	0	0	7.857142857	4	1.5714	0
jEdit	3.2.1	org.gjt.sp.jedit.gui.FontSelectorDialog	17	7	0	5	80	98	3	4	4	0.875	662	1	0	0.97754491	0.1875	1	3	37.29411765	5	1.1765	0
jEdit	3.2.1	bsh.ClassPathException	1	4	0	3	2	0	2	1	1	2	5	0	0	1	1	0	0	4	0	0	0
jEdit	3.2.1	org.gjt.sp.jedit.gui.EnhancedDialog	3	6	16	19	13	3	19	3	3	1	59	1	1	0.996937213	0.5	0	0	18.33333333	1	0.6667	0
jEdit	3.2.1	org.gjt.sp.jedit.browser.BrowserView	19	5	0	13	77	71	8	10	8	0.813131313	498	1	3	0.973174367	0.198830409	0	0	24.63157895	9	2.0526	17
jEdit	3.2.1	org.gjt.sp.jedit.options.PrintOptionPane	3	6	0	4	24	1	1	3	1	0.5	253	1	1	0.996987952	1	1	3	80	1	0.6667	1
jEdit	3.2.1	com.microstar.xml.XmlException	5	3	0	5	6	2	5	0	5	0.75	36	1	0	0.80952381	0.466666667	1	1	5.4	1	0.8	0
jEdit	3.2.1	org.gjt.sp.jedit.msg.PropertiesChanged	1	3	0	8	2	0	6	2	1	2	5	0	0	1	1	0	0	4	0	0	0
jEdit	3.2.1	org.gjt.sp.jedit.AbstractOptionPane	10	5	15	17	27	29	15	2	5	0.805555556	258	1	0	0.986404834	0.5	0	0	24.4	2	1.1	1
jEdit	3.2.1	gnu.regexp.REToken	8	1	13	15	9	12	13	2	0	0.761904762	66	1	2	0	0.354166667	0	0	6.875	3	1.25	0
jEdit	3.2.1	org.gjt.sp.jedit.syntax.XModeHandler	19	2	0	11	75	123	1	11	8	0.888888889	1106	1	5	0.419354839	0.233918129	1	1	55.89473684	33	5.5789	2
jEdit	3.2.1	org.gjt.sp.jedit.Macros	24	1	0	29	89	228	11	24	16	0.900621118	534	1	0	0	0.155279503	0	0	20.95833333	6	1.875	6
jEdit	3.2.1	org.gjt.sp.jedit.syntax.TokenMarker	10	1	0	10	46	9	4	8	7	0.951111111	1441	0.48	1	0	0.314285714	0	0	140.6	32	8.5	1
jEdit	3.2.1	org.gjt.sp.jedit.options.ColorTableModel	8	2	0	5	20	0	2	3	6	0.285714286	174	1	0	0.695652174	0.40625	1	2	20.625	2	1.375	0
jEdit	3.2.1	bsh.ParserTreeConstants	1	1	0	2	1	0	2	0	0	2	186	0	0	0	0	0	0	148	0	0	0
jEdit	3.2.1	org.gjt.sp.jedit.search.SearchAndReplace	31	1	0	34	108	197	9	27	28	0.64	1228	1	2	0	0.112903226	0	0	38.29032258	23	3.129	9
jEdit	3.2.1	bsh.ParserTokenManager	50	1	0	5	66	3	1	4	6	0.75170068	6259	0.166666667	1	0	0.5	0	0	123.7	163	8.68	0
jEdit	3.2.1	gnu.regexp.CharIndexedStringBuffer	4	1	0	2	7	0	1	1	3	0	59	1	0	0	0.666666667	0	0	13.25	3	1.75	0
jEdit	3.2.1	org.gjt.sp.jedit.EditBus	11	1	0	22	29	23	19	3	8	0.72	244	1	1	0	0.16	0	0	20.72727273	5	1.7273	0
jEdit	3.2.1	org.gjt.sp.jedit.gui.VariableGridLayout	17	1	0	1	37	100	1	0	16	0.7	691	0.8	0	0	0.323529412	0	0	39.05882353	13	2.1176	0
jEdit	3.2.1	org.gjt.sp.jedit.options.GutterOptionPane	3	6	0	4	27	1	1	3	3	0.5	238	1	1	0.996987952	1	2	4	76	3	1.6667	0
jEdit	3.2.1	org.gjt.sp.jedit.options.StyleOptionPane	8	6	0	6	31	20	4	4	1	0.761904762	123	0.666666667	1	0.991017964	0.5	4	12	14	2	0.875	1
jEdit	3.2.1	bsh.BSHArrayInitializer	4	2	0	10	23	6	3	7	2	2	175	0	0	0.857142857	0.583333333	1	1	42.75	1	0.75	0
jEdit	3.2.1	org.gjt.sp.jedit.pluginmgr.PluginListHandler	12	2	0	7	38	38	1	7	8	0.863636364	470	1	4	0.541666667	0.319444444	1	3	36.5	12	3.3333	1
jEdit	3.2.1	bsh.ASCII_UCodeESC_CharStream	27	1	0	3	40	25	3	0	21	0.529411765	1277	0.705882353	0	0	0.296296296	0	0	45.66666667	7	1.5926	0
jEdit	3.2.1	org.gjt.sp.jedit.BeanShellAction	7	2	0	5	16	3	1	4	7	0.80952381	115	1	0	0.7	0.392857143	1	1	14.42857143	3	1.4286	1
jEdit	3.2.1	org.gjt.sp.jedit.gui.BufferSwitcher	4	5	0	6	16	0	4	5	2	0.5	62	1	1	0.995856354	0.416666667	0	0	14	2	1	0
jEdit	3.2.1	gnu.regexp.RETokenEnd	3	2	0	4	9	1	1	3	0	0.5	71	1	0	0.777777778	0.444444444	1	2	22.33333333	6	2.3333	0
jEdit	3.2.1	org.gjt.sp.jedit.View	55	6	0	109	200	1197	99	30	40	0.892361111	1437	0.875	8	0.922746781	0.0784689	1	1	24.83636364	13	2.5091	5
jEdit	3.2.1	org.gjt.sp.jedit.io.VFS	22	1	4	23	36	175	20	6	22	0.993197279	239	0.142857143	0	0	0.392045455	0	0	9.545454545	4	1.3182	4
jEdit	3.2.1	bsh.LHS	8	1	0	15	31	0	8	9	3	0.766233766	356	0	1	0	0.375	0	0	42.125	1	0.375	0
jEdit	3.2.1	gnu.regexp.RETokenEndSub	3	2	0	4	5	3	1	3	0	2	20	0	0	0.777777778	0.466666667	1	2	5.666666667	1	0.6667	0
jEdit	3.2.1	gnu.regexp.RETokenRange	4	2	0	4	9	0	1	3	0	0.444444444	80	1	0	0.7	0.357142857	1	2	18.25	5	1.75	0
jEdit	3.2.1	org.gjt.sp.jedit.options.ContextAddDialog	10	7	0	7	56	21	2	6	4	0.833333333	384	1	0	0.986404834	0.3	0	0	36.6	5	1.3	0
jEdit	3.2.1	org.gjt.sp.jedit.gui.RecentFilesMenu	2	8	0	11	23	1	3	11	2	2	100	0	0	0.998835856	0.75	1	2	49	7	3.5	1
jEdit	3.2.1	bsh.commands.dir	6	1	0	2	40	13	0	2	5	0.6	374	0	0	0	0.28	0	0	61.16666667	11	3	0
jEdit	3.2.1	gnu.regexp.REException	4	3	0	4	13	0	4	1	3	1.222222222	71	0.133333333	0	0.85	0.5	1	1	13	1	0.75	0
jEdit	3.2.1	bsh.BSHLHSPrimaryExpression	2	2	0	11	9	1	3	8	1	2	65	0	0	0.947368421	0.625	0	0	31.5	1	0.5	0
jEdit	3.2.1	bsh.BshClassManager	25	1	0	10	37	290	7	3	22	0.888888889	161	1	1	0	0.157407407	0	0	5.2	3	1.16	0
jEdit	3.2.1	bsh.Name	19	1	0	19	71	91	6	15	9	0.708333333	1263	0.625	1	0	0.274853801	0	0	65.05263158	5	1.6316	0
jEdit	3.2.1	org.gjt.sp.jedit.gui.OpenWithEncodingMenu	1	8	0	4	15	0	2	4	1	2	83	0	0	1	1	0	0	82	0	0	1
jEdit	3.2.1	gnu.regexp.REMatch	15	1	0	19	28	0	18	1	11	0.669642857	391	0.125	1	0	0.333333333	0	0	24.53333333	6	2.2667	0
jEdit	3.2.1	gnu.regexp.REFilterReader	5	3	0	4	18	8	0	4	5	0.375	173	1	2	0.818181818	0.366666667	2	3	32.4	7	2.6	0
jEdit	3.2.1	org.gjt.sp.jedit.gui.CheckBoxListModel	11	2	0	2	23	25	1	1	7	0.833333333	167	0.666666667	0	0.64	0.303030303	2	2	13.90909091	4	1.5455	0
jEdit	3.2.1	org.gjt.sp.jedit.search.SearchMatcher	2	1	0	4	2	1	4	0	2	2	2	0	0	0	0.666666667	0	0	0	1	1	2
jEdit	3.2.1	bsh.ParseException	6	3	0	3	19	3	2	1	5	0.44	387	0.4	1	0.85	0.333333333	1	1	62.66666667	14	4.3333	0
jEdit	3.2.1	bsh.Token	3	1	0	5	4	3	5	0	2	1.4375	23	0	2	0	0.5	0	0	4	2	1	0
jEdit	3.2.1	bsh.JThis	87	2	0	8	100	3741	0	8	84	2	711	0	0	0.104166667	0.054675365	1	2	7.172413793	3	1.023	0
jEdit	3.2.1	org.gjt.sp.jedit.msg.EditorExitRequested	2	3	0	5	4	1	1	4	2	2	10	0	0	0.857142857	0.75	0	0	4	1	0.5	0
jEdit	3.2.1	org.gjt.sp.jedit.browser.BrowserIORequest	7	2	0	7	27	0	1	7	3	0.616666667	500	0.6	2	0.454545455	0.285714286	0	0	69	5	3.1429	5
jEdit	3.2.1	org.gjt.sp.jedit.gui.DockableWindowManager	18	5	0	16	62	31	5	14	16	0.794117647	551	0.583333333	5	0.976083707	0.317647059	0	0	28.94444444	7	1.9444	8
jEdit	3.2.1	bsh.BSHArguments	2	2	0	10	6	1	5	5	1	2	30	0	0	0.947368421	0.625	0	0	14	1	0.5	0
jEdit	3.2.1	org.gjt.sp.jedit.textarea.ScrollListener	2	1	0	3	2	1	3	1	2	2	2	0	0	0	1	0	0	0	1	1	0
jEdit	3.2.1	org.gjt.sp.jedit.gui.AbbrevEditor	5	5	0	4	26	0	3	1	5	0.25	339	1	0	0.99391172	0.6	0	0	66.4	12	4.2	0
jEdit	3.2.1	org.gjt.sp.jedit.gui.EnhancedButton	3	6	0	3	13	3	1	2	3	2	45	0	0	0.997382199	0.5	2	2	14	1	0.6667	0
jEdit	3.2.1	org.gjt.sp.jedit.options.ToolBarOptionPane	13	6	0	14	75	44	4	13	1	0.814814815	517	1	0	0.982195846	0.5	3	5	38.07692308	12	2.3077	1
jEdit	3.2.1	bsh.ReflectError	2	3	0	7	4	1	7	0	2	2	9	0	0	1	0.75	0	0	3.5	0	0	0
jEdit	3.2.1	org.gjt.sp.jedit.ActionListHandler	11	2	0	5	31	31	1	5	7	0.8	231	1	0	0.565217391	0.4	1	3	19.27272727	8	2.2727	2
jEdit	3.2.1	org.gjt.sp.jedit.gui.MarkersMenu	2	8	0	9	25	1	2	8	2	2	127	0	0	0.998835856	0.75	3	4	62.5	9	4.5	2
jEdit	3.2.1	org.gjt.sp.jedit.browser.VFSFileChooserDialog	10	7	0	15	74	17	4	15	5	0.814814815	477	1	1	0.986404834	0.25	4	7	46.1	9	2.3	4
jEdit	3.2.1	org.gjt.sp.jedit.search.HyperSearchResult	6	1	0	8	23	3	4	4	5	0.68	128	0	1	0	0.458333333	0	0	19.5	2	1.3333	1
jEdit	3.2.1	org.gjt.sp.jedit.gui.HistoryTextField	21	6	0	17	83	64	13	7	9	0.691666667	589	1	1	0.978986403	0.224489796	3	7	26.76190476	13	2.7619	2
jEdit	3.2.1	bsh.BSHImportDeclaration	2	2	0	10	9	1	1	9	1	1	36	0	0	0.947368421	0.625	1	1	16	1	0.5	0
jEdit	3.2.1	bsh.BSHAssignment	3	2	0	11	18	3	1	10	1	1	273	0	0	0.9	0.533333333	1	1	89.66666667	1	0.6667	0
jEdit	3.2.1	org.gjt.sp.jedit.gui.BeanShellErrorDialog	3	7	0	5	33	3	2	4	3	2	162	0	0	0.996946565	0.555555556	0	0	53	1	0.6667	1
jEdit	3.2.1	org.gjt.sp.jedit.options.LoadSaveOptionPane	5	6	0	4	35	0	2	3	3	0.711538462	386	1	0	0.993993994	0.5	3	5	73.6	6	2	1
jEdit	3.2.1	bsh.SimpleNode	19	1	35	50	30	147	46	7	19	0.888888889	240	0.5	4	0	0.233082707	0	0	11.31578947	6	1.6316	0
jEdit	3.2.1	bsh.BSHForStatement	2	2	0	12	10	1	1	11	1	1.125	137	0.625	4	0.947368421	0.625	1	1	63.5	1	0.5	0
jEdit	3.2.1	bsh.BSHVariableDeclarator	2	2	0	10	9	1	2	8	1	2	40	0	0	0.947368421	0.6	1	2	18.5	1	0.5	0
jEdit	3.2.1	org.gjt.sp.util.WorkThreadProgressListener	1	1	0	5	1	0	5	1	1	2	1	0	0	0	1	0	0	0	1	1	0
jEdit	3.2.1	org.gjt.sp.jedit.syntax.ParserRuleSet	17	1	0	8	22	100	5	3	17	0.91875	199	1	4	0	0.183823529	0	0	10.11764706	4	1.4118	1
jEdit	3.2.1	org.gjt.sp.jedit.gui.IOProgressMonitor	5	6	0	10	33	4	4	8	2	0.666666667	152	1	2	0.99389313	0.4	1	1	28.8	1	0.8	1
jEdit	3.2.1	org.gjt.sp.jedit.pluginmgr.PluginListDownloadProgress	7	6	0	7	33	11	4	6	0	0.777777778	145	1	3	0.99086758	0.285714286	0	0	19.28571429	1	0.8571	1
jEdit	3.2.1	org.gjt.sp.jedit.msg.BufferUpdate	6	3	0	14	14	5	11	5	5	0.927272727	81	0.181818182	1	0.6	0.4	1	1	10.66666667	1	0.6667	0
jEdit	3.2.1	org.gjt.sp.jedit.search.SearchFileSet	5	1	0	9	5	10	7	2	5	2	5	0	0	0	0.6	0	0	0	1	1	0
jEdit	3.2.1	bsh.Parser	399	1	0	47	487	0	1	47	82	0.71839196	23350	0.8	8	0	0.183375104	0	0	57.45864662	46	5.5439	0
jEdit	3.2.1	org.gjt.sp.jedit.syntax.ParserRuleFactory	11	1	0	3	16	55	2	1	9	2	456	0	0	0	0.363636364	0	0	40.45454545	6	3.5455	0
jEdit	3.2.1	bsh.TokenMgrError	6	3	0	2	19	15	2	0	4	1.12	184	0	0	0.85	0.5	1	1	28.83333333	14	2.8333	0
jEdit	3.2.1	org.gjt.sp.jedit.BufferHistory	13	1	0	11	61	44	4	10	6	0.833333333	488	1	0	0	0.180555556	0	0	36.15384615	6	2.5385	1
jEdit	3.2.1	bsh.BSHThrowStatement	2	2	0	7	7	1	1	6	1	2	30	0	0	0.947368421	0.625	1	1	14	1	0.5	0
jEdit	3.2.1	org.gjt.sp.jedit.options.ToolBarAddDialog	13	7	0	10	72	44	2	9	4	0.782051282	631	1	0	0.981954887	0.217948718	0	0	46.53846154	7	1.7692	0
jEdit	3.2.1	bsh.BSHTernaryExpression	2	2	0	7	6	1	1	6	1	2	36	0	0	0.947368421	0.625	1	1	17	1	0.5	0
jEdit	3.2.1	org.gjt.sp.jedit.search.DirectoryListSet	8	2	0	8	34	12	2	6	5	0.714285714	223	1	0	0.5	0.291666667	0	0	26.375	8	2	0
jEdit	3.2.1	org.gjt.sp.jedit.gui.StatusBar	14	5	0	20	72	37	17	11	8	0.857142857	533	0.928571429	3	0.98048048	0.257142857	2	5	36.07142857	6	1.7857	4
jEdit	3.2.1	bsh.XThis	5	2	0	4	18	8	1	4	2	0.75	106	0	0	0.714285714	0.333333333	1	2	20	3	1.2	0
jEdit	3.2.1	org.gjt.sp.jedit.Mode	12	1	0	19	32	36	15	6	12	0.745454545	236	1	3	0	0.416666667	0	0	18.25	5	2	1
jEdit	3.2.1	bsh.BSHLiteral	5	2	0	7	20	4	1	6	2	0.5	153	0	0	0.818181818	0.366666667	0	0	29.4	10	4	0
jEdit	3.2.1	org.gjt.sp.jedit.browser.FileCellRenderer	4	5	0	5	32	0	1	4	2	0.575757576	313	0.909090909	0	0.995601173	0.375	0	0	74.5	11	4	4
jEdit	3.2.1	org.gjt.sp.jedit.options.AbbrevsModel	10	2	0	8	29	3	4	5	8	0.333333333	189	0	0	0.666666667	0.425	1	2	17.8	4	1.9	0
jEdit	3.2.1	org.gjt.sp.jedit.TextUtilities	9	1	0	8	39	36	5	4	9	2	904	0	0	0	0.301587302	0	0	99.44444444	20	6	5
jEdit	3.2.1	org.gjt.sp.jedit.options.TextAreaOptionPane	3	6	0	4	24	1	1	3	3	0.5	321	1	1	0.996987952	1	2	4	102	3	1.6667	0
jEdit	3.2.1	gnu.regexp.CharIndexedReader	5	1	0	3	12	0	2	1	3	0.46875	269	1	0	0	0.6	0	0	51.2	10	3.8	0
jEdit	3.2.1	org.gjt.sp.util.Log	13	1	0	64	55	36	64	1	7	0.886904762	433	0.571428571	0	0	0.178571429	0	0	31.23076923	7	2.3077	0
jEdit	3.2.1	bsh.EvalError	11	3	2	51	20	0	51	1	9	0.1	137	0	1	0.653846154	0.575757576	1	1	11.36363636	2	1.1818	0
jEdit	3.2.1	org.gjt.sp.jedit.syntax.KeywordMap	8	1	0	5	15	0	4	2	6	0.428571429	139	1	1	0	0.395833333	0	0	16	5	1.375	0
jEdit	3.2.1	org.gjt.sp.jedit.browser.BrowserPopupMenu	5	5	0	14	45	6	4	11	1	0.833333333	458	1	3	0.994436718	0.32	0	0	90	3	1.4	0
jEdit	3.2.1	org.gjt.sp.jedit.JARClassLoader	14	2	0	11	88	35	6	7	8	0.673076923	889	1	1	0.842105263	0.619047619	1	7	62.21428571	10	2.0714	4
jEdit	3.2.1	org.gjt.sp.jedit.gui.DefaultInputHandler	12	3	0	6	52	8	2	5	10	0.672727273	501	1	0	0.666666667	0.303030303	1	4	40.33333333	17	4.3333	5
jEdit	3.2.1	org.gjt.sp.jedit.gui.GrabKeyDialog	21	6	0	7	71	170	4	6	5	0.9	508	1	2	0.970193741	0.169312169	1	1	22.71428571	8	1.8571	1
jEdit	3.2.1	bsh.ConsoleInterface	6	1	0	1	6	15	1	0	6	2	6	0	0	0	0.75	0	0	0	1	1	0
jEdit	3.2.1	bsh.BSHBlock	3	2	0	14	10	3	5	9	2	2	63	0	0	0.9	0.6	1	1	20	1	0.6667	0
jEdit	3.2.1	bsh.BSHFormalParameters	2	2	0	9	6	1	3	6	1	1	54	0	0	0.947368421	0.666666667	1	2	24.5	1	0.5	0
jEdit	3.2.1	bsh.ReflectManager	4	1	0	3	12	6	1	2	4	0.666666667	37	1	1	0	0.5	0	0	8	2	1	0
jEdit	3.2.1	org.gjt.sp.jedit.pluginmgr.PluginManager	11	6	0	11	64	27	6	9	1	0.775	595	1	0	0.984871407	0.363636364	0	0	52.36363636	12	1.9091	3
jEdit	3.2.1	bsh.BSHPrimaryExpression	2	2	0	8	8	1	1	7	1	2	50	0	0	0.947368421	0.625	1	1	24	1	0.5	0
jEdit	3.2.1	org.gjt.sp.jedit.search.CurrentBufferSet	6	1	0	6	8	15	3	3	6	2	24	0	0	0	0.555555556	0	0	3	2	1	0
jEdit	3.2.1	org.gjt.sp.jedit.search.SearchBar	13	5	0	14	65	14	4	14	4	0.633333333	398	1	2	0.981954887	0.323076923	2	5	29.23076923	8	1.6154	3
jEdit	3.2.1	org.gjt.sp.jedit.textarea.MarkerHighlight	8	1	0	8	28	6	1	7	8	0.678571429	160	1	2	0	0.234375	0	0	18.5	6	2	0
jEdit	3.2.1	org.gjt.sp.jedit.gui.AboutDialog	3	7	0	4	33	3	1	4	3	1	176	1	0	0.996946565	0.666666667	0	0	57.33333333	1	0.6667	2
jEdit	3.2.1	org.gjt.sp.jedit.BeanShell	15	1	0	26	75	73	9	19	12	0.785714286	736	1	3	0	0.247619048	0	0	47.66666667	13	4.4	4
jEdit	3.2.1	org.gjt.sp.jedit.msg.EditPaneUpdate	5	3	0	5	13	4	2	4	4	0.875	50	0.25	0	0.666666667	0.5	1	1	8.2	1	0.6	0
jEdit	3.2.1	bsh.BSHTypedVariableDeclaration	3	2	0	11	13	3	1	10	1	1	101	0	0	0.9	0.444444444	1	1	32.33333333	6	2.3333	0
jEdit	3.2.1	org.gjt.sp.jedit.EditAction	16	1	2	23	25	106	21	2	15	0.8	128	1	0	0	0.205357143	0	0	6.875	3	1.1875	0
jEdit	3.2.1	org.gjt.sp.jedit.EditServer	6	2	0	6	50	9	3	5	3	0.8	305	1	0	0.924242424	0.305555556	0	0	49.16666667	8	2	4
jEdit	3.2.1	org.gjt.sp.jedit.gui.MacrosMenu	6	8	0	10	24	15	1	10	4	2	144	0	0	0.994206257	0.333333333	1	7	23	5	2.1667	0
jEdit	3.2.1	org.gjt.sp.jedit.options.ModeOptionPane	12	6	0	6	38	28	3	5	1	0.392344498	645	1	2	0.983655275	0.5	1	3	51.16666667	5	1.4167	3
jEdit	3.2.1	org.gjt.sp.jedit.gui.OptionsDialog	14	7	0	24	106	69	3	24	8	0.869230769	708	1	2	0.98048048	0.174603175	0	0	48.85714286	9	2.2143	2
jEdit	3.2.1	org.gjt.sp.jedit.ModeCatalogHandler	6	2	0	5	28	3	1	5	4	0.771428571	230	1	0	0.722222222	0.722222222	1	3	36.16666667	7	3	1
jEdit	3.2.1	org.gjt.sp.jedit.textarea.TextAreaHighlight	3	1	0	5	3	3	4	1	3	2	3	0	0	0	0.444444444	0	0	0	1	1	0
jEdit	3.2.1	org.gjt.sp.jedit.EBPlugin	2	2	0	4	3	1	1	3	1	2	6	0	0	0.9	0.75	0	0	2	1	0.5	0
jEdit	3.2.1	org.gjt.sp.jedit.MiscUtilities	28	1	0	45	60	378	43	2	24	2	950	0	0	0	0.183673469	0	0	32.92857143	14	3.7143	4
jEdit	3.2.1	gnu.regexp.RETokenStart	3	2	0	4	9	1	1	3	0	0.5	106	1	0	0.777777778	0.444444444	1	2	34	11	4	0
jEdit	3.2.1	org.gjt.sp.jedit.textarea.TextRenderer2D	6	2	0	1	23	1	0	1	2	0.6	141	1	0	0.6875	0.476190476	1	2	22.16666667	3	1.3333	0
jEdit	3.2.1	org.gjt.sp.jedit.search.BoyerMooreSearchMatcher	7	1	0	5	16	0	1	4	4	0.666666667	416	1	1	0	0.265306122	0	0	57.14285714	14	4.1429	3
jEdit	3.2.1	org.gjt.sp.jedit.options.StyleEditor	5	7	0	5	52	2	1	4	4	0.642857143	380	1	0	0.99391172	0.4	0	0	73.6	6	2.6	0
jEdit	3.2.1	org.gjt.sp.jedit.proto.jeditresource.PluginResURLConnection	5	2	0	5	28	2	1	4	4	0.5625	199	1	0	0.935483871	0.466666667	1	7	38	8	2.2	1
jEdit	3.2.1	org.gjt.sp.jedit.Buffer	126	3	0	102	316	6941	79	40	90	0.95255814	5047	0.790697674	7	0.324324324	0.068783069	1	1	38.71428571	25	3.5317	25
jEdit	3.2.1	org.gjt.sp.jedit.gui.BufferOptions	15	7	0	12	91	47	2	11	3	0.808035714	1186	1	3	0.979010495	0.283333333	1	1	77	7	1.3333	6
jEdit	3.2.1	gnu.regexp.CharIndexed	3	1	0	24	3	3	24	0	3	1.5	4	0	0	0	0.833333333	0	0	0	1	1	0
jEdit	3.2.1	bsh.InterpreterError	1	4	0	16	2	0	16	0	1	2	5	0	0	1	1	0	0	4	0	0	0
jEdit	3.2.1	org.gjt.sp.jedit.gui.HistoryModel	10	1	0	10	47	17	8	3	8	0.622222222	299	1	0	0	0.35	0	0	28.4	10	2.8	0
jEdit	3.2.1	com.microstar.xml.XmlHandler	13	1	0	6	13	78	6	0	13	2	13	0	0	0	0.430769231	0	0	0	1	1	0
jEdit	3.2.1	org.gjt.sp.jedit.syntax.ParserRule	1	1	0	6	2	0	6	0	0	2	21	0	1	0	1	0	0	15	0	0	0
jEdit	3.2.1	org.gjt.sp.jedit.gui.SplashScreen	3	5	0	4	37	1	2	3	2	0.5	138	1	0	0.996710526	0.5	0	0	44.66666667	2	1	0
jEdit	3.2.1	org.gjt.sp.jedit.options.ShortcutsOptionPane	13	6	0	11	60	50	5	10	1	0.816666667	361	1	1	0.982195846	0.243589744	4	12	26.38461538	5	1.9231	0
jEdit	3.2.1	org.gjt.sp.jedit.gui.ViewRegisters	6	7	0	8	47	9	3	8	3	0.8	311	1	0	0.992401216	0.388888889	0	0	50.33333333	1	0.8333	0
jEdit	3.2.1	org.gjt.sp.jedit.gui.EnhancedMenu	1	7	6	8	21	0	7	2	1	2	93	0	0	1	1	0	0	92	0	0	0
jEdit	3.2.1	org.gjt.sp.jedit.gui.DockableWindow	2	1	0	12	2	1	12	0	2	2	3	0	0	0	1	0	0	0	1	1	0
jEdit	3.2.1	org.gjt.sp.jedit.Autosave	4	1	0	2	11	4	1	2	3	0.666666667	58	1	0	0	0.333333333	0	0	13.25	4	2	0
jEdit	3.2.1	org.gjt.sp.jedit.gui.CompleteWord	6	5	0	5	34	0	3	5	2	0.4	129	1	1	0.991816694	0.277777778	0	0	20	1	0.8333	1
jEdit	3.2.1	bsh.BSHMethodDeclaration	3	2	0	11	14	1	2	10	2	0.875	134	0	2	0.9	0.555555556	1	3	42.33333333	1	0.6667	0
jEdit	3.2.1	org.gjt.sp.jedit.options.ContextOptionPane	13	6	0	13	65	46	7	9	1	0.785714286	438	1	0	0.982195846	0.333333333	2	4	32.15384615	9	2.2308	1
jEdit	3.2.1	bsh.BSHSwitchLabel	2	2	0	7	5	1	2	5	2	1	22	0	0	0.947368421	0.625	1	1	9.5	1	0.5	0
jEdit	3.2.1	org.gjt.sp.jedit.io.UrlVFS	6	2	0	4	19	15	1	4	6	2	93	0	0	0.807692308	0.5	1	3	14.5	2	1	1
jEdit	3.2.1	org.gjt.sp.util.WorkThread	14	2	0	8	34	37	5	4	11	0.760683761	324	1	1	0.824324324	0.224489796	0	0	21.5	8	1.7143	1
jEdit	3.2.1	bsh.BSHPrimarySuffix	5	2	0	16	35	10	2	14	1	1.142857143	256	0	0	0.818181818	0.72	0	0	48.8	1	0.8	0
jEdit	3.2.1	org.gjt.sp.jedit.Abbrevs	18	1	0	12	96	47	4	10	9	0.773109244	730	1	0	0	0.104575163	0	0	39.16666667	16	2.7222	0
jEdit	3.2.1	bsh.BSHPrimitiveType	2	2	0	4	3	1	3	1	1	1	10	0	0	0.947368421	0.75	0	0	3.5	1	0.5	0
jEdit	3.2.1	org.gjt.sp.jedit.io.BufferIORequest	11	2	0	10	96	21	2	10	3	0.828571429	1272	0.5	3	0.333333333	0.236363636	0	0	113.3636364	17	4.9091	9
jEdit	3.2.1	org.gjt.sp.jedit.search.BufferListSet	9	1	2	9	24	6	4	7	8	0.375	174	1	0	0	0.296296296	0	0	18.22222222	6	1.8889	0
jEdit	3.2.1	org.gjt.sp.jedit.gui.FontSelector	3	6	0	5	18	3	4	2	1	2	71	0	0	0.997382199	0.444444444	0	0	22.66666667	2	1	0
jEdit	3.2.1	org.gjt.sp.jedit.textarea.Selection	10	1	2	15	17	23	14	1	7	0.777777778	80	0	0	0	0.4	0	0	6.6	1	0.7	1
jEdit	3.2.1	org.gjt.sp.jedit.syntax.Token	2	1	0	4	7	0	4	0	2	1.8	48	0	2	0	0.666666667	0	0	13	1	0.5	1
jEdit	3.2.1	org.gjt.sp.jedit.textarea.TextAreaPainter	45	4	0	15	122	462	8	8	39	0.899521531	1143	1	3	0.936231884	0.136752137	3	18	23.97777778	12	2.0889	16
jEdit	3.2.1	bsh.BSHIfStatement	3	2	0	11	10	3	4	7	2	2	79	0	0	0.9	0.533333333	1	1	25.33333333	1	0.6667	0
jEdit	3.2.1	org.gjt.sp.jedit.syntax.SyntaxStyle	4	1	0	10	5	0	10	0	4	0.666666667	28	1	0	0	0.5	0	0	5.25	1	0.75	0
jEdit	3.2.1	org.gjt.sp.jedit.Marker	6	1	0	8	10	0	7	2	3	0.65	57	1	1	0	0.416666667	0	0	7.833333333	2	1	2
jEdit	3.2.1	gnu.regexp.RE	45	2	0	34	107	928	13	25	26	0.93006993	2533	0.461538462	2	0.152173913	0.231060606	1	2	55	9	1.7778	0
jEdit	3.2.1	org.gjt.sp.jedit.msg.EditorExiting	1	3	0	3	2	0	1	2	1	2	5	0	0	1	1	0	0	4	0	0	0
jEdit	3.2.1	gnu.regexp.RETokenPOSIX	6	2	0	4	22	3	1	3	0	1.0625	288	0	0	0.636363636	0.285714286	1	2	44.33333333	25	5.1667	0
jEdit	3.2.1	gnu.regexp.REFilterInputStream	5	3	0	4	18	8	0	4	5	0.375	173	1	2	0.818181818	0.366666667	2	3	32.4	7	2.6	0
jEdit	3.2.1	org.gjt.sp.jedit.msg.SearchSettingsChanged	1	3	0	4	2	0	2	2	1	2	5	0	0	1	1	0	0	4	0	0	0
jEdit	3.2.1	gnu.regexp.RETokenAny	4	2	0	4	8	4	1	3	0	0.666666667	55	1	0	0.7	0.375	1	2	12.25	6	2	0
jEdit	3.2.1	bsh.NameSpace	51	1	1	44	135	1139	34	18	35	0.949090909	1644	0.818181818	4	0	0.111764706	0	0	30.80392157	6	1.5882	0
jEdit	3.2.1	bsh.ParserConstants	1	1	0	12	1	0	12	0	0	2	617	0	0	0	0	0	0	496	0	0	0
jEdit	3.2.1	org.gjt.sp.jedit.msg.MacrosChanged	1	3	0	4	2	0	2	2	1	2	5	0	0	1	1	0	0	4	0	0	0
jEdit	3.2.1	org.gjt.sp.jedit.search.CharIndexedSegment	4	1	0	2	5	0	1	1	3	0	63	1	0	0	0.666666667	0	0	14.25	2	1.5	0
jEdit	3.2.1	org.gjt.sp.jedit.pluginmgr.PluginManagerProgress	17	6	0	14	59	94	13	9	8	0.8984375	334	1	1	0.976011994	0.213235294	3	6	18.17647059	5	1.3529	1
jEdit	3.2.1	gnu.regexp.RETokenWordBoundary	3	2	0	4	8	0	1	3	0	0.75	151	0.5	0	0.777777778	0.444444444	1	2	48	18	7.3333	0
jEdit	3.2.1	org.gjt.sp.jedit.gui.AddAbbrevDialog	6	6	0	7	35	5	3	6	1	0.833333333	229	1	2	0.992378049	0.333333333	0	0	36.16666667	1	0.8333	0
jEdit	3.2.1	bsh.BSHFormalParameter	3	2	0	9	7	1	3	6	1	1	30	0	0	0.947368421	0.666666667	1	2	8	1	0.3333	0
jEdit	3.2.1	com.microstar.xml.XmlParser	118	1	0	6	180	6075	5	1	27	0.921125975	5223	0.717391304	1	0	0.138067061	0	0	42.48305085	9	1.4492	0
jEdit	3.2.1	org.gjt.sp.jedit.io.VFSManager	23	1	0	39	64	159	33	13	16	0.858585859	300	1	3	0	0.103896104	0	0	11.65217391	9	1.4783	2
jEdit	3.2.1	org.gjt.sp.jedit.OptionGroup	9	1	0	5	20	0	3	2	9	0.5	111	1	0	0	0.259259259	0	0	11.11111111	3	1.5556	0
jEdit	3.2.1	bsh.JJTParserState	12	1	0	3	25	0	2	1	0	0.436363636	218	1	0	0	0.395833333	0	0	16.75	3	1.3333	0
jEdit	3.2.1	bsh.StringUtil	5	1	0	1	24	10	1	0	5	2	206	0	0	0	0.3	0	0	40.2	6	3	0
jEdit	3.2.1	org.gjt.sp.jedit.options.Abbrev	2	1	0	2	3	1	2	0	0	1	16	0	0	0	0.75	0	0	6	0	0	0
jEdit	3.2.1	org.gjt.sp.jedit.OptionPane	4	1	0	5	4	6	5	0	4	2	4	0	0	0	1	0	0	0	1	1	0
jEdit	3.2.1	gnu.regexp.RETokenChar	5	2	0	5	12	0	2	3	0	0.375	127	1	0	0.636363636	0.3	1	2	24	4	1.6	0
jEdit	3.2.1	org.gjt.sp.util.WorkRequest	6	1	3	4	12	15	3	1	6	2	49	0	0	0	0.416666667	0	0	7.166666667	2	1.5	0
jEdit	3.2.1	org.gjt.sp.jedit.pluginmgr.InstallPluginsDialog	12	7	0	9	72	40	3	8	2	0.943181818	687	0.875	1	0.983433735	0.222222222	1	3	54.91666667	5	1.25	4
jEdit	3.2.1	bsh.BSHCastExpression	6	2	0	16	45	15	3	13	6	2	280	0	0	0.782608696	0.229166667	1	1	45.66666667	1	0.8333	0
jEdit	3.2.1	com.microstar.xml.HandlerBase	14	1	6	8	16	91	6	2	14	2	38	0	0	0	0.414285714	0	0	1.714285714	1	0.9286	0
jEdit	3.2.1	org.gjt.sp.jedit.msg.ViewUpdate	5	3	0	6	13	4	2	4	4	0.833333333	47	0.333333333	0	0.666666667	0.5	1	1	7.8	1	0.6	0
jEdit	3.2.1	org.gjt.sp.jedit.gui.TipOfTheDay	6	7	0	6	18	13	3	4	3	0.8	55	1	0	0.992401216	0.25	0	0	8	1	0.8333	2
jEdit	3.2.1	org.gjt.sp.jedit.gui.PluginsMenu	1	8	0	9	22	0	1	9	1	2	111	0	0	1	1	0	0	110	0	0	0
jEdit	3.2.1	bsh.BSHUnaryExpression	5	2	0	11	33	6	1	10	1	0.625	204	0	0	0.818181818	0.433333333	1	1	39.4	1	0.8	0
jEdit	3.2.1	bsh.BSHReturnStatement	2	2	0	9	7	1	1	8	1	1	28	0	0	0.947368421	0.625	1	1	12.5	1	0.5	0
jEdit	3.2.1	gnu.regexp.RETokenBackRef	3	2	0	4	8	0	1	3	0	0.5	77	1	0	0.777777778	0.444444444	1	2	24	5	2	0
jEdit	3.2.1	org.gjt.sp.jedit.pluginmgr.PluginList	5	1	0	11	26	0	4	8	0	0.5	155	0	0	0	0.466666667	0	0	29.4	5	1.8	2
jEdit	3.2.1	gnu.regexp.CharIndexedCharArray	4	1	0	2	5	0	1	1	3	0	59	1	0	0	0.666666667	0	0	13.25	3	1.75	0
jEdit	3.2.1	bsh.TargetError	11	4	0	18	26	13	14	5	11	0.1	171	0	0	0.764705882	0.545454545	2	2	14.45454545	2	0.9091	0
jEdit	3.2.1	gnu.regexp.CharIndexedInputStream	5	1	0	3	12	0	2	1	3	0.53125	251	1	0	0	0.6	0	0	47.6	10	3.8	0
jEdit	3.2.1	bsh.BSHAllocationExpression	8	2	0	18	37	28	1	17	1	2	271	0	0	0.72	0.363636364	1	1	32.875	1	0.875	0
jEdit	3.2.1	bsh.BSHMethodInvocation	2	2	0	12	17	1	1	11	1	2	63	0	0	0.947368421	0.625	1	1	30.5	1	0.5	0
jEdit	3.2.1	org.gjt.sp.jedit.msg.VFSUpdate	3	2	0	6	9	0	4	2	3	0	34	1	0	0.714285714	0.666666667	1	1	10	1	0.6667	0
jEdit	3.2.1	bsh.BSHReturnType	2	2	0	8	5	1	2	6	1	1	19	0	0	0.947368421	0.666666667	0	0	8	1	0.5	0
jEdit	3.2.1	bsh.BSHStatementExpressionList	2	2	0	7	6	1	1	6	1	2	28	0	0	0.947368421	0.625	1	1	13	1	0.5	0
jEdit	3.2.1	bsh.BshMethod	4	1	0	13	20	0	5	10	4	0.555555556	301	0.333333333	2	0	0.357142857	0	0	73.5	2	1	0
jEdit	3.2.1	org.gjt.sp.jedit.gui.LogViewer	3	5	0	5	14	3	1	4	3	2	55	0	0	0.996946565	1	0	0	17.33333333	1	0.6667	0
jEdit	3.2.1	gnu.regexp.IntPair	1	1	0	1	2	0	1	0	0	2	6	0	0	0	1	0	0	3	0	0	0
jEdit	3.2.1	org.gjt.sp.jedit.io.FileVFS	21	2	0	12	94	198	5	9	19	0.94	981	0.6	0	0.525	0.375	2	4	45.47619048	16	3.1905	6
jEdit	3.2.1	org.gjt.sp.jedit.gui.EnhancedCheckBoxMenuItem	7	7	0	5	38	9	2	4	4	0.611111111	210	1	1	0.993811881	0.3	3	13	28.14285714	8	2.1429	2
jEdit	3.2.1	org.gjt.sp.jedit.jEdit	99	1	0	162	325	4043	137	48	67	0.915102041	4367	1	7	0	0.059417706	0	0	42.85858586	56	4.0707	23
jEdit	3.2.1	org.gjt.sp.jedit.msg.EditorStarted	1	3	0	3	2	0	1	2	1	2	5	0	0	1	1	0	0	4	0	0	0
jEdit	3.2.1	bsh.BSHAmbiguousName	7	2	0	16	17	19	8	8	6	0.333333333	53	0	0	0.75	0.457142857	1	1	6.428571429	1	0.8571	0
jEdit	3.2.1	org.gjt.sp.jedit.io.FileRootsVFS	6	2	0	4	20	13	1	3	5	0.95	126	0.75	0	0.807692308	0.541666667	1	3	19.33333333	4	1.3333	0
jEdit	3.2.1	org.gjt.sp.jedit.search.RESearchMatcher	4	1	0	11	25	0	2	9	3	0.611111111	145	0.833333333	3	0	0.583333333	0	0	33.75	3	1	4
jEdit	3.2.1	org.gjt.sp.jedit.search.HyperSearchRequest	6	2	0	14	40	3	3	14	2	0.72	252	1	3	0.5	0.305555556	1	1	40.16666667	10	2.3333	3
jEdit	3.2.1	bsh.BlockNameSpace	3	2	0	4	10	3	2	2	2	2	40	0	0	0.96	0.583333333	0	0	12.33333333	2	1	0
jEdit	3.2.1	org.gjt.sp.jedit.gui.InputHandler	16	2	1	13	47	48	8	10	14	0.780952381	443	1	2	0.166666667	0.241071429	0	0	26.25	14	2.625	6
jEdit	3.2.1	bsh.NameSource	2	1	0	2	2	1	2	1	2	2	2	0	0	0	0.75	0	0	0	1	1	0
jEdit	3.2.1	org.gjt.sp.jedit.pluginmgr.Roster	5	1	0	9	14	0	8	2	0	0	82	1	0	0	0.466666667	0	0	15.2	4	2	0
jEdit	3.2.1	bsh.CommandLineReader	4	3	0	1	8	4	1	0	4	1	82	0	0	0.857142857	0.35	2	2	18.5	1	0.75	0
jEdit	3.2.1	bsh.CallStack	11	1	0	39	25	0	38	2	11	0	135	1	0	0	0.484848485	0	0	11.18181818	2	1.1818	0
jEdit	3.2.1	org.gjt.sp.jedit.search.HyperSearchResults	13	5	0	17	53	54	8	12	9	0.875	303	0.833333333	1	0.981954887	0.261538462	3	12	21.84615385	10	1.6923	2
