# Supplementary material for: Feature selection using a multi-strategy improved parrot optimization algorithm in software defect prediction
Source: PeerJ Comput Sci. 2025 Apr 16;11:e2815. doi: 10.7717/peerj-cs.2815 (PMC12190446; doi:10.7717/peerj-cs.2815)
Supplement: Supplemental Information 1 — Metric data of Java code and a label indicating whether it is defective. [file peerj-cs-11-2815-s001.zip › data/jedit-4.0.csv]

name	version	name	wmc	dit	noc	cbo	rfc	lcom	ca	ce	npm	lcom3	loc	dam	moa	mfa	cam	ic	cbm	amc	max_cc	avg_cc	bug
jEdit	4	org.gjt.sp.jedit.gui.MacrosMenu	6	8	0	10	22	15	1	10	4	2	128	0	0	0.994206257	0.333333333	1	7	20.33333333	5	2.1667	0
jEdit	4	org.gjt.sp.jedit.options.ModeOptionPane	12	6	0	7	39	28	3	6	1	0.397727273	573	1	2	0.983655275	0.5	1	3	45.41666667	2	1.1667	1
jEdit	4	org.gjt.sp.jedit.gui.OptionsDialog	14	7	0	28	108	69	3	28	8	0.869230769	732	1	2	0.98048048	0.174603175	0	0	50.57142857	9	2.1429	2
jEdit	4	org.gjt.sp.jedit.buffer.ExplicitFoldHandler	2	2	0	2	6	1	1	2	2	2	85	0	0	0.875	0.625	0	0	41.5	5	2.5	0
jEdit	4	org.gjt.sp.jedit.options.GeneralOptionPane	5	6	0	5	28	0	2	4	1	0.708333333	337	1	0	0.993993994	0.5	2	4	64	3	1.6	1
jEdit	4	bsh.reflect.ReflectManagerImpl	2	2	0	1	4	1	0	1	2	2	16	0	0	0.75	0.75	1	1	7	2	1	0
jEdit	4	org.gjt.sp.jedit.gui.CurrentDirectoryMenu	2	8	0	11	33	1	3	11	2	2	206	0	0	0.998835856	0.75	2	4	102	16	8	0
jEdit	4	org.gjt.sp.jedit.gui.JCheckBoxList	8	5	0	3	33	28	1	2	7	2	143	0	0	0.992974239	0.5	1	1	16.875	3	1.125	1
jEdit	4	bsh.Node	7	1	0	36	7	21	36	0	7	2	7	0	0	0	0.523809524	0	0	0	1	1	0
jEdit	4	org.gjt.sp.jedit.options.ColorOptionPane	8	6	0	5	31	20	2	4	1	0.761904762	119	0.666666667	1	0.991017964	0.5	4	12	13.5	1	0.75	0
jEdit	4	org.gjt.sp.jedit.search.BoyerMooreSearchMatcher	7	1	0	6	20	0	1	5	4	0.703703704	347	1	1	0	0.371428571	0	0	47.28571429	8	3	1
jEdit	4	org.gjt.sp.jedit.options.StyleEditor	5	7	0	4	50	2	1	3	4	0.611111111	533	1	0	0.99391172	0.4	0	0	103.8	7	3	0
jEdit	4	org.gjt.sp.jedit.proto.jeditresource.PluginResURLConnection	5	2	0	5	29	2	1	4	4	0.5625	197	1	0	0.935483871	0.466666667	1	7	37.6	8	2.2	1
jEdit	4	org.gjt.sp.jedit.Buffer	150	1	0	117	337	10339	93	46	116	0.936533411	4593	0.760869565	13	0	0.080909091	0	0	29.31333333	30	3.44	18
jEdit	4	org.gjt.sp.jedit.JARClassLoader	14	2	0	14	95	21	8	9	8	0.692307692	973	1	1	0.853333333	0.58974359	1	6	68.07142857	11	2.0714	1
jEdit	4	org.gjt.sp.jedit.gui.DefaultInputHandler	11	3	0	8	54	0	2	7	10	0.625	541	1	0	0.666666667	0.303030303	1	4	47.81818182	21	5.0909	1
jEdit	4	org.gjt.sp.jedit.options.EditingOptionPane	3	6	0	5	24	1	1	4	1	0.5	371	1	0	0.996987952	1	2	4	118.6666667	3	1.3333	1
jEdit	4	bsh.ConsoleInterface	6	1	0	1	6	15	1	0	6	2	6	0	0	0	0.75	0	0	0	1	1	0
jEdit	4	org.gjt.sp.jedit.textarea.JEditTextArea	248	4	0	70	482	16336	53	37	193	0.879170739	9106	0.775862069	10	0.724215247	0.076315789	3	14	35.48387097	29	3.2581	23
jEdit	4	bsh.BSHFormalParameters	2	2	0	9	6	1	3	6	1	1	54	0	0	0.947368421	0.666666667	1	2	24.5	1	0.5	0
jEdit	4	bsh.ReflectManager	4	1	1	4	11	6	2	2	4	0.666666667	36	1	1	0	0.5	0	0	7.75	2	1	0
jEdit	4	org.gjt.sp.jedit.pluginmgr.PluginManager	11	6	0	12	63	27	8	8	1	0.775	559	1	0	0.984871407	0.363636364	0	0	49.09090909	9	1.6364	0
jEdit	4	bsh.BSHPrimaryExpression	2	2	0	8	8	1	1	7	1	2	50	0	0	0.947368421	0.625	1	1	24	1	0.5	0
jEdit	4	org.gjt.sp.jedit.Java14	3	1	0	9	19	3	0	9	2	1	54	1	0	0	0.333333333	0	0	16.66666667	3	1.3333	2
jEdit	4	org.gjt.sp.jedit.EBMessage	6	1	3	31	14	7	31	1	6	0.6	49	1	1	0	0.583333333	0	0	6.833333333	1	0.8333	1
jEdit	4	org.gjt.sp.jedit.options.AbbrevsOptionPane	14	6	0	11	77	51	5	10	1	0.817307692	516	1	1	0.980740741	0.5	4	12	35.28571429	3	1.4286	0
jEdit	4	org.gjt.sp.jedit.gui.AboutDialog	3	7	0	5	27	3	1	5	3	1	110	1	0	0.996946565	0.666666667	0	0	35.33333333	1	0.6667	0
jEdit	4	org.gjt.sp.jedit.search.SearchDialog	39	7	0	28	155	517	7	26	8	0.828007519	1788	0.892857143	5	0.947750363	0.210526316	4	8	44.12820513	14	2.1282	1
jEdit	4	gnu.regexp.RETokenLookAhead	3	2	0	5	11	0	1	4	0	0	87	0	1	0.777777778	0.444444444	1	2	27.33333333	7	3	0
jEdit	4	gnu.regexp.RESyntax	9	1	0	4	18	0	4	1	8	1.015625	368	0.104166667	17	0	0.40625	0	0	34.55555556	2	1	0
jEdit	4	org.gjt.sp.jedit.search.AllBufferSet	5	2	0	7	24	0	1	6	3	0.625	99	1	0	0.636363636	0.6	0	0	18.4	4	1.4	0
jEdit	4	org.gjt.sp.jedit.textarea.FoldVisibilityManager	21	1	0	14	53	0	9	7	21	0.492857143	1726	1	3	0	0.25170068	0	0	80.85714286	31	8.5714	1
jEdit	4	bsh.ReturnControl	1	1	0	10	2	0	9	1	1	2	12	0	0	0	1	0	0	9	0	0	0
jEdit	4	org.gjt.sp.jedit.gui.BufferSwitcher	4	5	0	6	16	0	4	5	2	0.5	54	1	1	0.995856354	0.416666667	0	0	12	2	1	0
jEdit	4	org.gjt.sp.jedit.buffer.OffsetManager	28	1	0	7	39	46	3	6	21	0.902777778	1223	1	3	0	0.254464286	0	0	42.10714286	16	3.0714	7
jEdit	4	org.gjt.sp.jedit.options.FirewallOptionPane	9	6	0	4	27	10	2	3	3	0.75	181	1	0	0.988059701	0.5	2	4	18.44444444	1	0.8889	0
jEdit	4	org.gjt.sp.jedit.View	57	6	0	132	209	1298	118	37	42	0.948891626	1532	0.482758621	9	0.920114123	0.083102493	1	1	25.36842105	19	2.5439	14
jEdit	4	org.gjt.sp.jedit.io.VFS	32	1	4	31	70	400	24	14	26	0.961876833	504	0.454545455	0	0	0.261290323	0	0	14.40625	5	1.5938	0
jEdit	4	org.gjt.sp.jedit.gui.JEditMetalTheme	8	3	0	1	14	16	1	1	8	0.714285714	49	1	0	0.911392405	1	0	0	4.875	1	0.875	0
jEdit	4	org.gjt.sp.jedit.buffer.BufferChangeAdapter	5	1	0	2	6	10	0	2	5	2	12	0	0	0	0.8	0	0	1.4	1	0.8	0
jEdit	4	gnu.regexp.RETokenEndSub	3	2	0	4	5	3	1	3	0	2	20	0	0	0.777777778	0.466666667	1	2	5.666666667	1	0.6667	0
jEdit	4	gnu.regexp.RETokenRange	4	2	0	4	9	0	1	3	0	0.444444444	80	1	0	0.7	0.357142857	1	2	18.25	5	1.75	0
jEdit	4	org.gjt.sp.jedit.options.ContextAddDialog	11	7	0	10	62	29	2	9	4	0.814285714	392	1	0	0.984917044	0.363636364	0	0	34	4	1.3636	0
jEdit	4	com.microstar.xml.XmlParser	118	1	0	7	180	6075	6	1	27	0.921125975	5223	0.717391304	1	0	0.138067061	0	0	42.48305085	9	1.4492	0
jEdit	4	org.gjt.sp.jedit.io.VFSManager	26	1	0	41	73	217	34	16	18	0.872727273	370	1	3	0	0.108571429	0	0	12.80769231	8	1.5	1
jEdit	4	org.gjt.sp.jedit.gui.BufferOptions	14	7	0	15	81	49	3	14	3	0.884615385	864	1	3	0.98048048	0.285714286	1	1	59.42857143	12	1.7143	1
jEdit	4	gnu.regexp.CharIndexed	3	1	0	29	3	3	29	0	3	1.5	4	0	0	0	0.833333333	0	0	0	1	1	0
jEdit	4	bsh.InterpreterError	1	4	0	17	2	0	17	0	1	2	5	0	0	1	1	0	0	4	0	0	0
jEdit	4	org.gjt.sp.jedit.Registers	13	1	0	9	38	48	4	5	11	0.25	300	1	1	0	0.305555556	0	0	22	8	2.5385	3
jEdit	4	bsh.BSHTernaryExpression	2	2	0	7	6	1	1	6	1	2	36	0	0	0.947368421	0.625	1	1	17	1	0.5	0
jEdit	4	org.gjt.sp.jedit.search.DirectoryListSet	6	2	0	4	13	0	2	2	5	0.4	62	1	0	0.583333333	0.444444444	0	0	8.833333333	1	0.8333	0
jEdit	4	org.gjt.sp.jedit.gui.StatusBar	19	5	0	33	76	119	26	16	11	0.904761905	618	0.857142857	3	0.973174367	0.203007519	3	18	30.78947368	6	1.4211	3
jEdit	4	bsh.XThis	4	2	0	4	16	4	1	4	2	0.833333333	108	0	0	0.769230769	0.4	0	0	25.5	3	1.75	0
jEdit	4	org.gjt.sp.jedit.Mode	13	1	0	19	33	40	15	6	13	0.733333333	268	1	3	0	0.338461538	0	0	19.23076923	5	2.1538	2
jEdit	4	bsh.BSHLiteral	5	2	0	7	20	4	1	6	2	0.5	155	0	0	0.818181818	0.366666667	0	0	29.8	10	3.8	0
jEdit	4	org.gjt.sp.jedit.browser.FileCellRenderer	6	6	0	12	35	3	7	5	3	0.711111111	248	0.333333333	0	0.994482759	0.342857143	1	2	38.83333333	10	3	0
jEdit	4	org.gjt.sp.jedit.options.AbbrevsModel	12	2	0	8	32	0	4	5	7	0.272727273	176	0	0	0.615384615	0.35	1	2	13.58333333	4	1.4167	0
jEdit	4	org.gjt.sp.jedit.TextUtilities	12	1	0	10	42	66	7	4	12	1.090909091	957	0.428571429	0	0	0.239583333	0	0	78.16666667	27	8.4167	3
jEdit	4	org.gjt.sp.jedit.options.TextAreaOptionPane	3	6	0	4	18	1	1	3	3	0.5	302	1	1	0.996987952	1	2	4	95.33333333	2	1.3333	0
jEdit	4	gnu.regexp.CharIndexedReader	5	1	0	3	12	0	2	1	3	0.46875	269	1	0	0	0.6	0	0	51.2	10	3.8	0
jEdit	4	org.gjt.sp.util.Log	13	1	0	69	53	38	69	1	7	0.892857143	437	0.571428571	0	0	0.178571429	0	0	31.53846154	7	2.3077	0
jEdit	4	bsh.EvalError	15	3	3	53	23	43	53	1	11	0.5	154	0	1	0.566666667	0.577777778	1	2	9.133333333	3	1.3333	1
jEdit	4	org.gjt.sp.jedit.syntax.KeywordMap	10	1	0	8	28	3	7	2	8	0.583333333	226	1	1	0	0.35	0	0	21.2	5	1.8	0
jEdit	4	org.gjt.sp.jedit.options.WindowTableModel	11	2	0	8	29	25	3	7	9	0.75	185	1	0	0.615384615	0.386363636	1	2	15.63636364	3	1.6364	0
jEdit	4	org.gjt.sp.jedit.options.ContextOptionPane	11	6	0	7	50	25	3	6	1	0.716666667	333	1	0	0.985119048	0.5	3	5	28.72727273	6	1.9091	0
jEdit	4	bsh.BSHSwitchLabel	2	2	0	7	5	1	2	5	2	1	22	0	0	0.947368421	0.625	1	1	9.5	1	0.5	0
jEdit	4	org.gjt.sp.jedit.io.UrlVFS	5	2	0	3	17	10	1	3	5	2	88	0	0	0.84	0.52	1	3	16.6	2	1	0
jEdit	4	com.microstar.xml.XmlException	5	3	0	6	6	2	6	0	5	0.75	36	1	0	0.80952381	0.466666667	1	1	5.4	1	0.8	0
jEdit	4	bsh.BSHPrimarySuffix	6	2	0	17	38	15	3	14	1	1.114285714	283	0	0	0.782608696	0.611111111	0	0	45	1	0.8333	0
jEdit	4	org.gjt.sp.jedit.Abbrevs	18	1	0	12	95	43	4	10	9	0.661764706	747	1	0	0	0.104575163	0	0	40.05555556	17	3.0556	2
jEdit	4	bsh.BSHPrimitiveType	2	2	0	4	3	1	3	1	1	1	10	0	0	0.947368421	0.75	0	0	3.5	1	0.5	0
jEdit	4	org.gjt.sp.jedit.syntax.XModeHandler	17	2	0	11	72	98	1	11	8	0.879807692	1115	1	5	0.448275862	0.264705882	1	2	63.05882353	35	6.2353	3
jEdit	4	gnu.regexp.UncheckedRE	3	3	0	3	7	3	0	3	3	2	33	0	0	1	0.75	0	0	10	0	0	0
jEdit	4	org.gjt.sp.jedit.gui.FloatingWindowContainer	8	6	0	5	25	24	3	5	8	0.857142857	74	1	2	0.989263804	0.625	1	1	8	1	0.875	1
jEdit	4	org.gjt.sp.jedit.search.BufferListSet	7	1	2	5	11	9	2	3	6	0.5	140	1	0	0	0.523809524	0	0	18.85714286	9	3.1429	0
jEdit	4	org.gjt.sp.jedit.syntax.TokenMarker	10	1	0	10	47	21	4	8	7	0.97008547	1529	0.5	2	0	0.2875	0	0	149.3	32	8.6	4
jEdit	4	org.gjt.sp.jedit.options.ColorTableModel	8	2	0	7	20	0	2	5	6	0.285714286	179	1	0	0.695652174	0.40625	1	2	21.25	2	1.375	0
jEdit	4	org.gjt.sp.jedit.textarea.Selection	11	1	2	17	20	33	16	1	8	0.8	90	0	0	0	0.386363636	0	0	6.818181818	1	0.7273	1
jEdit	4	org.gjt.sp.jedit.syntax.Token	2	1	0	6	7	0	5	1	2	1.761904762	52	0	3	0	0.625	0	0	14.5	1	0.5	1
jEdit	4	org.gjt.sp.jedit.textarea.TextAreaPainter	54	4	0	22	144	1059	13	15	47	0.963481436	1085	0.677419355	4	0.924177396	0.103009259	3	25	18.51851852	7	1.5741	2
jEdit	4	bsh.BSHIfStatement	3	2	0	11	10	3	4	7	2	2	79	0	0	0.9	0.533333333	1	1	25.33333333	1	0.6667	0
jEdit	4	org.gjt.sp.jedit.options.BrowserColorsOptionPane	9	6	0	8	45	18	4	7	1	0.71875	205	1	1	0.988059701	0.5	4	12	21.33333333	2	1	0
jEdit	4	org.gjt.sp.jedit.EditBus	11	1	0	27	32	23	22	6	8	0.72	240	1	1	0	0.16	0	0	20.36363636	5	1.7273	0
jEdit	4	org.gjt.sp.jedit.gui.VariableGridLayout	17	1	0	2	37	100	2	0	16	0.7	679	0.8	0	0	0.323529412	0	0	38.35294118	12	2	1
jEdit	4	org.gjt.sp.jedit.options.GutterOptionPane	3	6	0	4	24	1	1	3	3	0.5	230	1	1	0.996987952	1	2	4	73	3	1.6667	1
jEdit	4	org.gjt.sp.jedit.options.StyleOptionPane	8	6	0	7	31	20	5	4	1	0.761904762	119	0.666666667	1	0.991017964	0.5	4	12	13.5	1	0.75	0
jEdit	4	bsh.BSHArrayInitializer	4	2	0	10	24	6	3	7	2	2	171	0	0	0.857142857	0.583333333	1	1	41.75	1	0.75	0
jEdit	4	org.gjt.sp.jedit.buffer.DummyFoldHandler	2	2	0	2	3	1	2	2	2	2	8	0	0	0.875	0.625	0	0	3	1	0.5	0
jEdit	4	org.gjt.sp.jedit.gui.RecentDirectoriesMenu	2	8	0	13	28	1	3	13	2	2	120	0	0	0.998835856	0.75	3	4	59	8	4	0
jEdit	4	org.gjt.sp.jedit.buffer.RootElement	11	1	0	2	16	35	1	2	11	0.6	52	1	1	0	0.424242424	0	0	3.636363636	1	0.9091	0
jEdit	4	org.gjt.sp.jedit.buffer.IndentFoldHandler	2	2	0	2	6	1	1	2	2	2	65	0	0	0.875	0.625	0	0	31.5	5	2.5	0
jEdit	4	org.gjt.sp.jedit.BeanShellAction	7	2	0	7	19	5	1	6	7	0.80952381	146	1	0	0.7	0.392857143	1	1	18.85714286	2	1.2857	0
jEdit	4	org.gjt.sp.jedit.textarea.ChunkCache	18	1	0	14	71	27	6	10	5	0.705882353	1598	1	2	0	0.155555556	0	0	87.38888889	33	7.2222	9
jEdit	4	bsh.BshMethod	4	1	0	14	21	0	5	11	3	0.555555556	298	0.333333333	2	0	0.357142857	0	0	72.75	2	1	0
jEdit	4	org.gjt.sp.util.ReadWriteLock	9	1	0	2	17	2	1	1	6	0.678571429	236	1	0	0	1	0	0	24.44444444	5	2.8889	0
jEdit	4	gnu.regexp.REException	4	3	0	6	13	0	6	1	3	1.222222222	71	0.133333333	0	0.85	0.5	1	1	13	1	0.75	0
jEdit	4	bsh.BSHLHSPrimaryExpression	2	2	0	11	9	1	3	8	1	2	65	0	0	0.947368421	0.625	0	0	31.5	1	0.5	0
jEdit	4	bsh.StringUtil	5	1	0	1	24	10	1	0	5	2	206	0	0	0	0.3	0	0	40.2	6	3	0
jEdit	4	bsh.Name	19	1	0	19	72	91	6	15	9	0.708333333	1245	0.75	1	0	0.274853801	0	0	64.10526316	5	1.6316	0
jEdit	4	org.gjt.sp.jedit.gui.OpenWithEncodingMenu	1	8	0	4	15	0	2	4	1	2	79	0	0	1	1	0	0	78	0	0	0
jEdit	4	gnu.regexp.REMatch	14	1	0	19	27	0	18	1	10	0.653846154	386	0.125	1	0	0.342857143	0	0	26	6	2.3571	0
jEdit	4	org.gjt.sp.util.WorkRequest	6	1	3	4	12	15	3	1	6	2	49	0	0	0	0.416666667	0	0	7.166666667	2	1.5	0
jEdit	4	org.gjt.sp.jedit.pluginmgr.InstallPluginsDialog	12	7	0	12	92	28	4	11	2	0.843434343	1013	0.888888889	1	0.983433735	0.214285714	0	0	81.91666667	9	2.6667	0
jEdit	4	com.microstar.xml.XmlHandler	13	1	0	7	13	78	7	0	13	2	13	0	0	0	0.430769231	0	0	0	1	1	0
jEdit	4	org.gjt.sp.jedit.syntax.ParserRule	1	1	0	6	2	0	6	0	0	2	21	0	1	0	1	0	0	15	0	0	1
jEdit	4	org.gjt.sp.jedit.gui.SplashScreen	5	3	0	2	41	4	1	1	5	0.65	213	1	0	0.987987988	0.7	2	5	40.6	2	1	0
jEdit	4	org.gjt.sp.jedit.options.ShortcutsOptionPane	12	6	0	12	58	38	5	11	1	0.8	306	1	1	0.983655275	0.25	4	12	24.08333333	3	1.5833	0
jEdit	4	org.gjt.sp.jedit.gui.ViewRegisters	6	7	0	8	46	9	3	8	3	0.8	299	1	0	0.992401216	0.388888889	0	0	48.33333333	1	0.8333	0
jEdit	4	org.gjt.sp.jedit.browser.BrowserCommandsMenu	6	5	0	11	33	7	5	7	2	0.85	397	1	3	0.993055556	0.3	0	0	64.5	2	1	2
jEdit	4	org.gjt.sp.jedit.gui.EnhancedMenu	1	7	6	9	22	0	7	3	1	2	95	0	0	1	1	0	0	94	0	0	0
jEdit	4	bsh.Capabilities	7	1	0	5	12	13	5	0	6	0.5	64	1	0	0	0.166666667	0	0	7.857142857	4	1.5714	0
jEdit	4	org.gjt.sp.jedit.Autosave	4	1	0	3	13	4	1	3	3	0.666666667	62	1	0	0	0.333333333	0	0	14.25	4	2.25	1
jEdit	4	org.gjt.sp.jedit.gui.CompleteWord	17	5	0	15	90	108	3	15	3	0.75	539	1	3	0.974276527	0.22875817	3	4	30.41176471	15	2.5294	1
jEdit	4	bsh.ClassPathException	1	4	0	3	2	0	2	1	1	2	5	0	0	1	1	0	0	4	0	0	0
jEdit	4	org.gjt.sp.jedit.search.SearchMatcher	2	1	0	5	2	1	4	1	2	2	2	0	0	0	0.625	0	0	0	1	1	0
jEdit	4	bsh.ParseException	11	4	0	4	24	23	2	2	10	0.533333333	504	0.333333333	1	0.764705882	0.272727273	2	4	44.27272727	14	3.2727	0
jEdit	4	bsh.Token	3	1	0	5	4	3	5	0	2	1.4375	23	0	2	0	0.5	0	0	4	2	1	0
jEdit	4	bsh.JThis	86	2	0	8	95	3655	0	8	84	2	686	0	0	0.105263158	0.05620155	0	0	6.976744186	3	1.0233	0
jEdit	4	org.gjt.sp.jedit.msg.EditorExitRequested	2	3	0	5	4	1	1	4	2	2	10	0	0	0.857142857	0.75	0	0	4	1	0.5	0
jEdit	4	org.gjt.sp.jedit.browser.BrowserIORequest	7	2	0	7	28	0	1	7	3	0.621212121	559	0.636363636	2	0.454545455	0.265306122	0	0	77.28571429	5	3.2857	0
jEdit	4	org.gjt.sp.jedit.gui.PanelWindowContainer	21	1	0	17	78	102	11	15	8	0.861538462	528	1	3	0	0.238095238	0	0	23.52380952	5	1.5714	7
jEdit	4	gnu.regexp.RETokenBackRef	3	2	0	4	8	0	1	3	0	0.5	77	1	0	0.777777778	0.444444444	1	2	24	5	2	0
jEdit	4	org.gjt.sp.jedit.textarea.ScrollListener	2	1	0	3	2	1	3	1	2	2	2	0	0	0	1	0	0	0	1	1	0
jEdit	4	gnu.regexp.CharIndexedCharArray	4	1	0	2	5	0	1	1	3	0	59	1	0	0	0.666666667	0	0	13.25	3	1.75	0
jEdit	4	bsh.TargetError	11	4	0	18	26	33	14	5	11	0.45	141	0	0	0.764705882	0.363636364	1	2	11.63636364	2	1	0
jEdit	4	gnu.regexp.CharIndexedInputStream	5	1	0	3	12	0	2	1	3	0.53125	251	1	0	0	0.6	0	0	47.6	10	3.8	0
jEdit	4	bsh.BSHAllocationExpression	8	2	0	18	38	28	1	17	1	2	269	0	0	0.72	0.363636364	1	1	32.625	1	0.875	0
jEdit	4	bsh.BSHMethodInvocation	2	2	0	12	19	1	1	11	1	2	89	0	0	0.947368421	0.625	1	1	43.5	1	0.5	0
jEdit	4	org.gjt.sp.jedit.msg.VFSUpdate	3	2	0	6	9	0	4	2	3	0	34	1	0	0.714285714	0.666666667	1	1	10	1	0.6667	0
jEdit	4	bsh.BSHReturnType	2	2	0	8	5	1	2	6	1	1	19	0	0	0.947368421	0.666666667	0	0	8	1	0.5	0
jEdit	4	org.gjt.sp.jedit.print.BufferPrintable	5	1	0	10	47	0	1	9	1	0.710526316	563	1	2	0	0.416666667	0	0	107.8	1	0.6	3
jEdit	4	org.gjt.sp.jedit.search.HyperSearchResult	5	1	0	6	17	0	3	3	5	0.65625	96	0	1	0	0.533333333	0	0	16.6	2	1	0
jEdit	4	bsh.BSHImportDeclaration	2	2	0	10	9	1	1	9	1	1	36	0	0	0.947368421	0.625	1	1	16	1	0.5	0
jEdit	4	bsh.BSHAssignment	3	2	0	11	18	3	1	10	1	1	273	0	0	0.9	0.533333333	1	1	89.66666667	1	0.6667	0
jEdit	4	org.gjt.sp.jedit.gui.BeanShellErrorDialog	3	7	0	6	33	3	3	4	3	2	180	0	0	0.996946565	0.555555556	0	0	59	1	0.6667	0
jEdit	4	org.gjt.sp.jedit.ActionSet	13	1	0	13	26	0	12	1	12	0.458333333	112	1	0	0	0.384615385	0	0	7.461538462	2	1	3
jEdit	4	org.gjt.sp.jedit.SettingsReloader	3	1	0	6	20	3	1	6	1	2	103	0	0	0	0.555555556	0	0	33.33333333	14	5.3333	1
jEdit	4	org.gjt.sp.jedit.gui.EnhancedCheckBoxMenuItem	7	7	0	6	40	9	3	5	4	0.611111111	214	1	1	0.993811881	0.3	3	13	28.71428571	8	2.1429	0
jEdit	4	org.gjt.sp.jedit.jEdit	114	1	0	184	374	5427	157	59	79	0.923830594	5109	1	8	0	0.051769912	0	0	43.57017544	68	4.0614	15
jEdit	4	bsh.BSHForStatement	2	2	0	12	10	1	1	11	1	1.125	138	0.625	4	0.947368421	0.625	1	1	64	1	0.5	0
jEdit	4	bsh.BSHAmbiguousName	7	2	0	16	17	19	8	8	6	0.333333333	52	0	0	0.75	0.457142857	1	1	6.285714286	1	0.8571	0
jEdit	4	org.gjt.sp.jedit.io.FileRootsVFS	6	2	0	4	22	13	1	3	5	0.88	150	0.8	0	0.807692308	0.541666667	1	3	23.16666667	4	1.6667	2
jEdit	4	org.gjt.sp.jedit.search.RESearchMatcher	4	1	0	11	28	0	2	9	3	0.611111111	201	0.833333333	3	0	0.666666667	0	0	47.75	9	2.5	0
jEdit	4	org.gjt.sp.jedit.search.HyperSearchRequest	9	2	0	18	44	14	4	18	2	0.75	352	1	4	0.384615385	0.234567901	1	1	37.44444444	11	2.7778	0
jEdit	4	org.gjt.sp.jedit.textarea.ExtensionManager	6	1	0	5	18	0	2	3	0	0	176	1	0	0	0.583333333	0	0	28.16666667	3	2.1667	0
jEdit	4	bsh.BlockNameSpace	7	2	0	6	18	21	2	4	5	2	63	0	0	0.888888889	0.4	0	0	8	2	1	0
jEdit	4	org.gjt.sp.jedit.gui.InputHandler	18	2	1	15	53	71	9	10	16	0.789915966	466	1	2	0.15	0.208333333	0	0	24.5	14	2.5556	0
jEdit	4	org.gjt.sp.jedit.print.BufferPrinter	4	1	0	6	22	4	0	6	3	0.833333333	118	1	0	0	0.3	0	0	28	5	2.25	0
jEdit	4	bsh.Parser	407	1	0	47	494	0	1	47	83	0.722068966	23683	0.8	8	0	0.183865684	0	0	57.12776413	28	4.8894	0
jEdit	4	org.gjt.sp.jedit.syntax.ParserRuleFactory	11	1	0	3	16	55	2	1	9	2	456	0	0	0	0.363636364	0	0	40.45454545	6	3.5455	0
jEdit	4	bsh.CommandLineReader	4	3	0	1	8	4	1	0	4	1	83	0	0	0.857142857	0.35	2	2	18.75	1	0.75	0
jEdit	4	org.gjt.sp.jedit.BufferHistory	13	1	0	11	61	44	4	10	6	0.833333333	488	1	0	0	0.180555556	0	0	36.15384615	6	2.6154	1
jEdit	4	bsh.BSHThrowStatement	2	2	0	7	7	1	1	6	1	2	30	0	0	0.947368421	0.625	1	1	14	1	0.5	0
jEdit	4	org.gjt.sp.jedit.gui.EditAbbrevDialog	7	6	0	6	38	0	4	4	3	0.766666667	196	1	1	0.99086758	0.285714286	0	0	26.28571429	2	1.1429	0
jEdit	4	org.gjt.sp.jedit.gui.SelectLineRange	5	7	0	8	49	2	1	8	4	0.5	362	1	1	0.99391172	0.466666667	0	0	70.4	4	1.8	0
jEdit	4	bsh.BSHSwitchStatement	2	2	0	10	9	1	1	9	2	2	107	0	0	0.947368421	0.625	2	2	52.5	1	0.5	0
jEdit	4	org.gjt.sp.jedit.io.FavoritesVFS	11	2	0	6	31	11	4	4	10	0.725	232	0.75	1	0.7	0.425	1	3	19.72727273	3	1.5455	0
jEdit	4	org.gjt.sp.jedit.ModeCatalogHandler	6	2	0	5	25	3	1	5	4	0.771428571	215	1	0	0.722222222	0.722222222	1	3	33.66666667	7	3	0
jEdit	4	org.gjt.sp.jedit.textarea.TextAreaHighlight	2	1	0	2	2	1	2	0	2	2	2	0	0	0	0.625	0	0	0	1	1	0
jEdit	4	org.gjt.sp.jedit.gui.ToolBarManager	5	1	0	3	23	0	1	2	3	0.375	239	1	0	0	0.5	0	0	46	6	3	0
jEdit	4	org.gjt.sp.jedit.EBPlugin	2	2	0	4	3	1	1	3	1	2	6	0	0	0.9	0.75	0	0	2	1	0.5	0
jEdit	4	org.gjt.sp.jedit.MiscUtilities	37	1	0	69	102	660	64	10	33	0.944444444	1578	1	0	0	0.122850123	0	0	41.62162162	17	4.2162	5
jEdit	4	gnu.regexp.RETokenStart	3	2	0	4	9	1	1	3	0	0.5	106	1	0	0.777777778	0.444444444	1	2	34	11	4	0
jEdit	4	org.gjt.sp.jedit.textarea.Gutter	43	4	0	15	111	759	6	14	37	0.956190476	981	0.88	3	0.938953488	0.121645796	3	17	21.23255814	31	1.8837	2
jEdit	4	bsh.BSHBinaryExpression	4	2	0	12	21	6	1	11	1	1	279	0	0	0.857142857	0.45	1	1	68.5	4	2.25	0
jEdit	4	bsh.This	10	1	2	15	26	15	10	8	7	0.555555556	163	0	3	0	0.266666667	0	0	15	3	1.1	0
jEdit	4	bsh.BSHTryStatement	2	2	0	12	22	1	1	11	1	2	186	0	0	0.947368421	0.625	1	2	92	1	0.5	0
jEdit	4	bsh.BSHWhileStatement	2	2	0	10	7	1	1	9	1	1	80	0	0	0.947368421	0.625	1	1	38.5	1	0.5	0
jEdit	4	org.gjt.sp.jedit.gui.HelpViewer	18	6	0	22	131	113	8	22	6	0.764705882	844	1	0	0.977272727	0.194444444	3	6	45.33333333	8	1.6111	0
jEdit	4	org.gjt.sp.jedit.msg.CreateDockableWindow	7	2	0	5	15	9	1	4	7	0.722222222	64	1	1	0.454545455	0.357142857	1	1	7.714285714	1	0.8571	0
jEdit	4	org.gjt.sp.jedit.gui.GrabKeyDialog	25	6	0	9	75	258	4	8	8	0.818181818	530	1	3	0.96731055	0.152727273	1	1	19.76	8	1.64	1
jEdit	4	bsh.BSHBlock	3	2	0	14	10	3	5	9	2	2	63	0	0	0.9	0.6	1	1	20	1	0.6667	0
jEdit	4	org.gjt.sp.jedit.GUIUtilities	41	1	0	86	152	802	74	23	35	0.94375	1670	0.375	1	0	0.119642857	0	0	39.53658537	16	3.122	2
jEdit	4	org.gjt.sp.jedit.EBComponent	1	1	0	36	1	0	36	1	1	2	1	0	0	0	1	0	0	0	1	1	0
jEdit	4	org.gjt.sp.jedit.gui.KeyEventWorkaround	4	1	0	6	16	0	5	1	3	1.095238095	222	1	0	0	0.333333333	0	0	52.75	60	20	0
jEdit	4	org.gjt.sp.jedit.gui.PastePrevious	12	7	0	7	58	52	1	7	10	0.709090909	284	1	2	0.983433735	0.277777778	0	0	22.25	3	1.3333	0
jEdit	4	org.gjt.sp.jedit.EditPane	19	5	0	30	126	53	17	20	12	0.537037037	781	1	5	0.973174367	0.210526316	1	1	39.78947368	22	3.0526	3
jEdit	4	org.gjt.sp.jedit.search.CurrentBufferSet	6	1	0	6	9	15	4	3	6	2	34	0	0	0	0.555555556	0	0	4.666666667	2	1	0
jEdit	4	org.gjt.sp.jedit.search.SearchBar	17	5	0	16	73	76	5	16	4	0.78125	412	1	2	0.976083707	0.341176471	2	5	22.76470588	9	1.4118	2
jEdit	4	org.gjt.sp.jedit.gui.CloseDialog	15	7	0	7	55	77	3	7	4	0.888888889	359	0.888888889	1	0.979010495	0.283333333	0	0	22.33333333	3	1.0667	0
jEdit	4	org.gjt.sp.util.SegmentBuffer	4	2	0	2	6	6	2	0	3	2	83	0	0	0.842105263	0.5625	1	11	19.75	3	1.25	0
jEdit	4	org.gjt.sp.jedit.BeanShell	22	1	0	29	94	139	10	21	17	0.785714286	853	1	3	0	0.227272727	0	0	37.5	14	2.0909	2
jEdit	4	org.gjt.sp.jedit.msg.EditPaneUpdate	5	3	0	6	13	4	3	4	4	0.875	50	0.25	0	0.666666667	0.5	1	1	8.2	1	0.6	0
jEdit	4	bsh.BSHTypedVariableDeclaration	3	2	0	11	13	3	1	10	1	1	102	0	0	0.9	0.444444444	1	1	32.66666667	6	2.3333	0
jEdit	4	org.gjt.sp.jedit.buffer.UndoManager	13	1	0	8	31	14	6	7	11	0.666666667	485	1	3	0	0.230769231	0	0	35.69230769	11	3.3077	3
jEdit	4	org.gjt.sp.jedit.EditAction	12	1	4	28	18	54	27	3	12	0.727272727	49	1	0	0	0.3125	0	0	3	1	0.9167	2
jEdit	4	org.gjt.sp.jedit.EditServer	6	2	0	8	54	7	3	7	3	0.75	336	1	0	0.924242424	0.305555556	0	0	54.33333333	12	3.6667	2
jEdit	4	bsh.ParserConstants	1	1	0	13	1	0	13	0	0	2	617	0	0	0	0	0	0	496	0	0	0
jEdit	4	gnu.regexp.RETokenEnd	3	2	0	4	9	1	1	3	0	0.5	71	1	0	0.777777778	0.444444444	1	2	22.33333333	6	2.3333	0
jEdit	4	org.gjt.sp.jedit.msg.MacrosChanged	1	3	0	4	2	0	2	2	1	2	5	0	0	1	1	0	0	4	0	0	0
jEdit	4	org.gjt.sp.jedit.search.CharIndexedSegment	4	1	0	3	5	0	2	1	3	0.111111111	94	1	0	0	0.5	0	0	21.75	4	2.5	0
jEdit	4	org.gjt.sp.jedit.pluginmgr.PluginManagerProgress	19	6	0	14	64	125	13	9	8	0.916666667	342	1	1	0.97309417	0.203947368	3	6	16.47368421	3	1.0526	1
jEdit	4	bsh.LHS	8	1	0	15	32	0	8	9	3	0.766233766	351	0	1	0	0.375	0	0	41.5	1	0.375	0
jEdit	4	gnu.regexp.RETokenWordBoundary	3	2	0	4	8	0	1	3	0	0.75	151	0.5	0	0.777777778	0.444444444	1	2	48	18	7.3333	0
jEdit	4	org.gjt.sp.jedit.gui.AddAbbrevDialog	5	6	0	7	32	2	3	6	1	0.8	202	1	2	0.99389313	0.35	0	0	38.4	1	0.8	0
jEdit	4	bsh.BSHFormalParameter	3	2	0	9	7	1	3	6	1	1	30	0	0	0.947368421	0.666666667	1	2	8	1	0.3333	0
jEdit	4	org.gjt.sp.jedit.options.AppearanceOptionPane	5	6	0	6	34	4	2	5	1	0.464285714	239	1	2	0.993993994	0.5	2	4	45.4	4	1.8	1
jEdit	4	org.gjt.sp.jedit.gui.RecentFilesMenu	2	8	0	14	28	1	3	14	2	2	133	0	0	0.998835856	0.75	2	3	65.5	8	4	0
jEdit	4	bsh.commands.dir	6	1	0	2	41	13	0	2	5	0.6	372	0	0	0	0.28	0	0	60.83333333	11	3	0
jEdit	4	org.gjt.sp.jedit.proto.jeditresource.Handler	2	2	0	1	5	1	0	1	2	2	14	0	0	0.923076923	0.75	0	0	6	1	0.5	0
jEdit	4	org.gjt.sp.jedit.options.BrowserOptionPane	3	6	0	3	17	1	1	2	3	0.5	307	1	0	0.996987952	1	2	4	98	5	2	1
jEdit	4	org.gjt.sp.jedit.buffer.FoldHandler	9	1	3	10	25	22	9	5	6	0.583333333	121	1	0	0	0.208333333	0	0	12.11111111	3	1.3333	0
jEdit	4	org.gjt.sp.jedit.gui.HistoryModel	10	1	0	12	46	17	10	3	8	0.622222222	296	1	0	0	0.35	0	0	28.1	10	2.8	0
jEdit	4	gnu.regexp.RETokenRepeated	7	2	0	4	21	0	1	3	0	0.541666667	300	1	1	0.538461538	0.333333333	1	3	41.28571429	16	4.7143	0
jEdit	4	gnu.regexp.REMatchEnumeration	6	1	0	3	11	9	1	3	5	0.488888889	135	1	3	0	0.333333333	0	0	20	6	1.6667	0
jEdit	4	bsh.BSHType	6	2	0	16	14	3	8	8	5	0.666666667	93	1	0	0.782608696	0.444444444	0	0	14	1	0.8333	0
jEdit	4	gnu.regexp.RETokenOneOf	5	2	0	5	22	0	1	4	0	0.125	206	1	0	0.7	0.35	1	3	39.8	11	4	0
jEdit	4	bsh.BSHArrayDimensions	4	2	0	10	22	2	2	8	3	0.555555556	173	0.333333333	0	0.857142857	0.5	1	1	41.5	1	0.75	0
jEdit	4	org.gjt.sp.jedit.options.StyleTableModel	8	2	0	9	21	0	2	7	6	0.285714286	163	1	0	0.695652174	0.40625	1	2	19.25	2	1.375	0
jEdit	4	gnu.regexp.CharIndexedString	4	1	0	2	7	0	1	1	3	0.222222222	62	1	0	0	0.666666667	0	0	13.75	3	1.75	0
jEdit	4	org.gjt.sp.jedit.gui.DockableWindowContainer	6	1	0	4	6	15	4	1	6	2	6	0	0	0	1	0	0	0	1	1	0
jEdit	4	org.gjt.sp.jedit.msg.MultiSelectStatusChanged	1	3	0	4	2	0	2	2	1	2	5	0	0	1	1	0	0	4	0	0	1
jEdit	4	org.gjt.sp.jedit.EditPlugin	9	1	2	10	12	30	10	2	7	0.75	31	1	1	0	0.266666667	0	0	2.333333333	1	0.8889	0
jEdit	4	bsh.BSHLHSPrimarySuffix	5	2	0	15	24	10	2	13	1	1.071428571	159	0	0	0.818181818	0.72	0	0	29.4	1	0.8	0
jEdit	4	org.gjt.sp.jedit.browser.VFSBrowser	65	5	0	52	205	1652	26	37	27	0.941761364	1871	0.878787879	5	0.910739191	0.115384615	3	12	27.27692308	12	2.2462	9
jEdit	4	org.gjt.sp.jedit.options.DockingOptionPane	5	6	0	6	42	6	2	5	3	0.75	206	1	1	0.993993994	1	2	4	39.4	2	1	0
jEdit	4	org.gjt.sp.jedit.options.BrowserColorsModel	12	2	0	5	36	24	3	2	7	0.818181818	253	0.666666667	0	0.592592593	0.395833333	1	2	19.83333333	4	1.5833	0
jEdit	4	bsh.Interpreter	54	1	0	59	139	1019	45	21	45	0.785793563	1472	0.117647059	5	0	0.134433962	0	0	25.94444444	33	1.6296	0
jEdit	4	org.gjt.sp.jedit.browser.BrowserView	25	5	0	18	123	122	11	14	11	0.818452381	797	1	3	0.964549483	0.195555556	1	4	30.32	12	2.28	4
jEdit	4	org.gjt.sp.jedit.options.PrintOptionPane	3	6	0	4	21	1	1	3	1	0.5	159	1	1	0.996987952	1	1	3	50	1	0.6667	1
jEdit	4	org.gjt.sp.util.WorkThread	14	2	0	7	35	37	4	4	11	0.760683761	304	1	1	0.824324324	0.224489796	0	0	20.07142857	8	1.7143	1
jEdit	4	org.gjt.sp.jedit.msg.PropertiesChanged	1	3	0	9	2	0	7	2	1	2	5	0	0	1	1	0	0	4	0	0	0
jEdit	4	org.gjt.sp.jedit.AbstractOptionPane	10	5	20	23	27	29	21	2	8	0.805555556	285	1	0	0.986404834	0.5	0	0	27.1	2	1.1	0
jEdit	4	gnu.regexp.REToken	8	1	13	15	9	12	13	2	0	0.761904762	65	1	2	0	0.354166667	0	0	6.75	3	1.25	0
jEdit	4	org.gjt.sp.jedit.gui.ErrorListCellRenderer	4	4	0	2	24	0	1	1	3	0.444444444	195	1	0	0.995377504	0.375	1	3	46.25	2	1.25	0
jEdit	4	org.gjt.sp.jedit.io.BufferIORequest	11	2	0	13	104	11	2	13	3	0.914285714	1460	0.333333333	3	0.333333333	0.236363636	0	0	129.8181818	19	5.4545	0
jEdit	4	org.gjt.sp.jedit.Macros	28	1	0	25	104	312	7	21	22	0.875	721	1	2	0	0.114478114	0	0	24.46428571	8	2.25	4
jEdit	4	org.gjt.sp.jedit.buffer.BufferChangeListener	4	1	0	4	4	6	4	1	4	2	4	0	0	0	0.916666667	0	0	0	1	1	0
jEdit	4	org.gjt.sp.jedit.options.OverviewOptionPane	3	6	0	3	16	3	1	2	3	2	50	0	0	0.996987952	1	2	4	15.66666667	1	0.6667	0
jEdit	4	org.gjt.sp.jedit.gui.FontSelector	3	6	0	6	18	3	5	2	1	2	67	0	0	0.997382199	0.444444444	0	0	21.33333333	2	1	0
jEdit	4	org.gjt.sp.jedit.textarea.TextAreaExtension	4	1	5	9	5	6	9	0	4	2	11	0	0	0	0.75	0	0	1.75	1	0.75	0
jEdit	4	bsh.ParserTreeConstants	1	1	0	2	1	0	2	0	0	2	186	0	0	0	0	0	0	148	0	0	0
jEdit	4	org.gjt.sp.jedit.search.SearchAndReplace	33	1	0	36	121	228	10	29	30	0.646875	1520	1	2	0	0.136363636	0	0	44.75757576	27	3.7879	1
jEdit	4	bsh.ParserTokenManager	50	1	0	5	66	3	1	4	6	0.75170068	6336	0.166666667	1	0	0.5	0	0	125.24	84	6.72	0
jEdit	4	gnu.regexp.CharIndexedStringBuffer	4	1	0	2	7	0	1	1	3	0	59	1	0	0	0.666666667	0	0	13.25	3	1.75	0
jEdit	4	org.gjt.sp.jedit.syntax.SyntaxStyle	4	1	0	11	5	0	11	0	4	0.666666667	28	1	0	0	0.5	0	0	5.25	1	0.75	1
jEdit	4	org.gjt.sp.jedit.Marker	7	1	0	7	10	0	7	1	2	0.625	64	1	1	0	0.428571429	0	0	7.571428571	2	1.1429	0
jEdit	4	gnu.regexp.RE	47	2	1	38	109	1019	16	25	26	0.944816054	2553	0.461538462	2	0.14893617	0.230072464	1	2	53.04255319	11	1.766	0
jEdit	4	org.gjt.sp.jedit.msg.EditorExiting	1	3	0	3	2	0	1	2	1	2	5	0	0	1	1	0	0	4	0	0	0
jEdit	4	gnu.regexp.RETokenPOSIX	6	2	0	4	22	3	1	3	0	1.0625	288	0	0	0.636363636	0.285714286	1	2	44.33333333	25	5.1667	0
jEdit	4	gnu.regexp.REFilterInputStream	5	3	0	4	18	8	0	4	5	0.375	173	1	2	0.818181818	0.366666667	2	3	32.4	7	2.6	0
jEdit	4	org.gjt.sp.jedit.pluginmgr.PluginListHandler	12	2	0	7	36	36	1	7	8	0.869565217	492	1	4	0.541666667	0.319444444	1	3	38.08333333	13	3.5833	0
jEdit	4	org.gjt.sp.jedit.msg.SearchSettingsChanged	1	3	0	5	2	0	3	2	1	2	5	0	0	1	1	0	0	4	0	0	0
jEdit	4	bsh.ASCII_UCodeESC_CharStream	27	1	0	3	40	25	3	0	21	0.529411765	1278	0.705882353	0	0	0.296296296	0	0	45.7037037	7	1.5556	0
jEdit	4	gnu.regexp.RETokenAny	4	2	0	4	8	4	1	3	0	0.666666667	55	1	0	0.7	0.375	1	2	12.25	6	2	0
jEdit	4	bsh.NameSpace	54	1	1	47	138	1259	37	18	38	0.938903863	1694	0.80952381	4	0	0.110987791	0	0	29.98148148	6	1.6296	0
jEdit	4	org.gjt.sp.jedit.gui.HistoryTextField	28	6	0	19	89	206	16	6	15	0.772486772	614	1	1	0.970588235	0.219387755	3	7	20.67857143	12	2.25	1
jEdit	4	org.gjt.sp.util.IntegerArray	6	1	0	4	8	0	4	0	6	0.5	66	1	0	0	0.75	0	0	9.666666667	2	1	0
jEdit	4	org.gjt.sp.jedit.OptionGroup	9	1	0	5	20	0	3	2	9	0.5	111	1	0	0	0.259259259	0	0	11.11111111	3	1.5556	0
jEdit	4	bsh.JJTParserState	12	1	0	3	25	0	2	1	0	0.436363636	212	1	0	0	0.395833333	0	0	16.25	3	1.3333	0
jEdit	4	bsh.BshClassManager	26	1	0	10	38	311	7	3	23	0.873333333	177	1	1	0	0.16	0	0	5.576923077	3	1.1923	0
jEdit	4	org.gjt.sp.jedit.options.Abbrev	2	1	0	2	3	1	2	0	0	1	16	0	0	0	0.75	0	0	6	0	0	0
jEdit	4	org.gjt.sp.jedit.OptionPane	4	1	0	5	4	6	5	0	4	2	4	0	0	0	1	0	0	0	1	1	0
jEdit	4	gnu.regexp.RETokenChar	5	2	0	5	12	0	2	3	0	0.375	127	1	0	0.636363636	0.3	1	2	24	4	1.6	0
jEdit	4	org.gjt.sp.jedit.gui.ErrorListDialog	5	7	0	6	39	6	3	4	3	0.75	214	1	0	0.99391172	0.3	3	6	41.4	1	0.8	0
jEdit	4	gnu.regexp.REFilterReader	5	3	0	4	18	8	0	4	5	0.375	173	1	2	0.818181818	0.366666667	2	3	32.4	7	2.6	0
jEdit	4	org.gjt.sp.jedit.gui.CheckBoxListModel	11	2	0	2	24	35	1	1	7	0.866666667	163	0.666666667	0	0.64	0.303030303	2	3	13.54545455	4	1.4545	0
jEdit	4	org.gjt.sp.jedit.gui.EnhancedMenuItem	6	6	0	6	36	3	3	4	3	0.533333333	203	1	1	0.994993742	0.32	2	11	31.83333333	8	2.3333	0
jEdit	4	org.gjt.sp.jedit.browser.BrowserListener	2	1	0	4	2	1	3	2	2	2	2	0	0	0	1	0	0	0	1	1	0
jEdit	4	bsh.Primitive	45	1	0	41	77	898	36	5	28	0.795454545	1473	0.5	2	0	0.083333333	0	0	31.64444444	12	1.7111	0
jEdit	4	bsh.Reflect	37	1	0	24	112	666	12	15	14	2	1583	0	0	0	0.153846154	0	0	41.78378378	28	3.0811	0
jEdit	4	org.gjt.sp.jedit.buffer.ContentManager	10	1	0	2	16	0	2	0	8	0.222222222	388	1	0	0	0.44	0	0	37.4	6	2.3	0
jEdit	4	gnu.regexp.CharUnit	1	1	0	1	2	0	1	0	0	2	6	0	0	0	1	0	0	3	0	0	0
jEdit	4	org.gjt.sp.util.WorkThreadPool	22	1	0	14	52	107	13	5	9	0.866071429	648	0.8125	5	0	0.166666667	0	0	27.72727273	12	2.9545	0
jEdit	4	org.gjt.sp.jedit.gui.DockableWindow	2	1	0	3	2	1	3	0	2	2	3	0	0	0	1	0	0	0	1	1	0
jEdit	4	org.gjt.sp.jedit.gui.FontSelectorDialog	17	7	0	5	76	98	3	4	4	0.875	629	1	0	0.97754491	0.1875	1	3	35.35294118	5	1.1765	0
jEdit	4	bsh.BSHMethodDeclaration	3	2	0	11	15	1	2	10	2	0.875	132	0	2	0.9	0.555555556	1	3	41.66666667	1	0.6667	0
jEdit	4	org.gjt.sp.jedit.gui.EnhancedDialog	3	6	17	20	13	3	20	3	3	1	43	1	1	0.996937213	0.5	0	0	13	1	0.6667	0
jEdit	4	com.microstar.xml.HandlerBase	14	1	7	9	16	91	7	2	14	2	38	0	0	0	0.414285714	0	0	1.714285714	1	0.9286	0
jEdit	4	org.gjt.sp.jedit.msg.ViewUpdate	5	3	0	8	13	4	4	4	4	0.833333333	47	0.333333333	0	0.666666667	0.5	1	1	7.8	1	0.6	0
jEdit	4	org.gjt.sp.jedit.gui.TipOfTheDay	8	7	0	6	58	20	2	6	3	0.8	293	1	0	0.989393939	0.375	3	6	35	5	1.375	0
jEdit	4	org.gjt.sp.jedit.OperatingSystem	11	1	0	18	24	11	17	1	9	0.977777778	170	1	0	0	0.1	0	0	13.63636364	3	1.7273	0
jEdit	4	bsh.BSHUnaryExpression	5	2	0	11	33	6	1	10	1	0.625	204	0	0	0.818181818	0.433333333	1	1	39.4	1	0.8	0
jEdit	4	bsh.BSHReturnStatement	2	2	0	9	7	1	1	8	1	1	28	0	0	0.947368421	0.625	1	1	12.5	1	0.5	0
jEdit	4	org.gjt.sp.jedit.gui.DockableWindowManager	28	5	0	27	78	230	17	17	20	0.925925926	697	0.642857143	5	0.961708395	0.206349206	0	0	23.39285714	11	2.2143	6
jEdit	4	bsh.BSHArguments	2	2	0	10	6	1	5	5	1	2	30	0	0	0.947368421	0.625	0	0	14	1	0.5	0
jEdit	4	org.gjt.sp.jedit.pluginmgr.PluginList	5	1	0	11	27	0	4	8	0	0.5	158	0	0	0	0.466666667	0	0	30	5	1.8	2
jEdit	4	org.gjt.sp.jedit.gui.AbbrevEditor	8	5	0	5	31	0	4	1	8	0.571428571	418	1	0	0.989393939	0.625	0	0	50.875	12	3	0
jEdit	4	org.gjt.sp.jedit.gui.EnhancedButton	3	6	0	4	13	1	2	3	2	0.5	54	1	1	0.997382199	0.4	1	1	16.66666667	1	0.6667	0
jEdit	4	org.gjt.sp.jedit.options.ToolBarOptionPane	12	6	0	10	65	34	3	9	1	0.784090909	448	1	0	0.983655275	0.5	3	5	35.66666667	8	2.0833	2
jEdit	4	bsh.ReflectError	2	3	0	7	4	1	7	0	2	2	9	0	0	1	0.75	0	0	3.5	0	0	0
jEdit	4	org.gjt.sp.jedit.ActionListHandler	11	2	0	6	28	31	1	5	7	0.8	222	1	1	0.565217391	0.333333333	1	3	18.45454545	8	2.2727	0
jEdit	4	org.gjt.sp.jedit.gui.MarkersMenu	2	8	0	8	24	1	2	8	2	2	126	0	0	0.998835856	0.75	3	4	62	9	4.5	0
jEdit	4	org.gjt.sp.jedit.browser.VFSFileChooserDialog	13	7	0	17	86	48	5	17	7	0.869047619	530	1	1	0.981954887	0.241758242	4	7	39.23076923	10	2.0769	6
jEdit	4	bsh.BSHStatementExpressionList	2	2	0	7	6	1	1	6	1	2	28	0	0	0.947368421	0.625	1	1	13	1	0.5	0
jEdit	4	org.gjt.sp.jedit.gui.LogViewer	4	5	0	5	26	0	2	5	1	0.666666667	112	1	0	0.995426829	0.416666667	0	0	26.25	1	0.75	3
jEdit	4	gnu.regexp.IntPair	1	1	0	1	2	0	1	0	0	2	6	0	0	0	1	0	0	3	0	0	0
jEdit	4	org.gjt.sp.jedit.io.FileVFS	21	2	0	12	94	210	5	9	20	1	760	0.5	0	0.512195122	0.380952381	1	3	35.0952381	16	3.381	0
jEdit	4	org.gjt.sp.jedit.options.LoadSaveOptionPane	5	6	0	4	35	0	2	3	3	0.714285714	404	1	0	0.993993994	0.5	3	5	77	5	1.8	0
jEdit	4	org.gjt.sp.jedit.options.ToolBarEditDialog	14	7	0	13	78	55	2	12	4	0.788461538	660	1	0	0.98048048	0.214285714	0	0	45.28571429	6	1.7857	0
jEdit	4	bsh.SimpleNode	19	1	35	50	31	147	46	7	19	0.888888889	239	0.5	4	0	0.233082707	0	0	11.26315789	4	1.5263	0
jEdit	4	org.gjt.sp.jedit.msg.EditorStarted	1	3	0	3	2	0	1	2	1	2	5	0	0	1	1	0	0	4	0	0	0
jEdit	4	bsh.BSHVariableDeclarator	2	2	0	10	9	1	2	8	1	2	40	0	0	0.947368421	0.6	1	2	18.5	1	0.5	0
jEdit	4	org.gjt.sp.util.WorkThreadProgressListener	2	1	0	5	2	1	5	1	2	2	2	0	0	0	1	0	0	0	1	1	0
jEdit	4	org.gjt.sp.jedit.syntax.ParserRuleSet	20	1	0	11	30	152	7	4	20	0.935222672	212	1	5	0	0.155	0	0	8.95	3	1.2	1
jEdit	4	org.gjt.sp.jedit.gui.IOProgressMonitor	5	6	0	10	33	4	5	7	2	0.666666667	142	1	2	0.993836672	0.5	1	1	26.8	1	0.8	0
jEdit	4	org.gjt.sp.jedit.pluginmgr.PluginListDownloadProgress	7	6	0	7	32	11	4	6	0	0.777777778	137	1	3	0.99086758	0.285714286	0	0	18.14285714	1	0.8571	0
jEdit	4	org.gjt.sp.jedit.buffer.LineElement	11	1	0	2	14	49	2	1	11	0.8	50	1	1	0	0.454545455	0	0	3.363636364	1	0.9091	0
jEdit	4	org.gjt.sp.jedit.msg.BufferUpdate	6	3	0	12	14	5	9	5	5	0.938461538	87	0.153846154	1	0.6	0.4	1	1	11.33333333	1	0.6667	0
jEdit	4	org.gjt.sp.jedit.search.SearchFileSet	5	1	0	8	5	10	8	1	5	2	5	0	0	0	0.6	0	0	0	1	1	0
jEdit	4	bsh.NameSource	2	1	0	2	2	1	2	1	2	2	2	0	0	0	0.75	0	0	0	1	1	0
jEdit	4	org.gjt.sp.jedit.pluginmgr.Roster	5	1	0	9	14	0	8	2	0	0	82	1	0	0	0.466666667	0	0	15.2	4	2	1
jEdit	4	bsh.TokenMgrError	6	3	0	2	20	15	2	0	4	1.12	183	0	0	0.85	0.5	1	1	28.66666667	14	2.8333	0
jEdit	4	bsh.CallStack	11	1	0	39	25	0	38	2	11	0	135	1	0	0	0.484848485	0	0	11.18181818	2	1.1818	0
jEdit	4	org.gjt.sp.jedit.search.HyperSearchResults	14	5	0	19	67	55	10	16	8	0.820512821	361	0.833333333	1	0.98048048	0.257142857	3	12	24.35714286	10	1.8571	2
jEdit	4	bsh.BSHCastExpression	6	2	0	16	46	15	3	13	6	2	279	0	0	0.782608696	0.229166667	1	1	45.5	1	0.8333	0
