# Supplementary material for: Feature selection using a multi-strategy improved parrot optimization algorithm in software defect prediction
Source: PeerJ Comput Sci. 2025 Apr 16;11:e2815. doi: 10.7717/peerj-cs.2815 (PMC12190446; doi:10.7717/peerj-cs.2815)
Supplement: Supplemental Information 1 — Metric data of Java code and a label indicating whether it is defective. [file peerj-cs-11-2815-s001.zip › data/jedit-4.1.csv]

name	version	name	wmc	dit	noc	cbo	rfc	lcom	ca	ce	npm	lcom3	loc	dam	moa	mfa	cam	ic	cbm	amc	max_cc	avg_cc	bug
jEdit	4.1	org.gjt.sp.jedit.syntax.SoftWrapTokenHandler	4	3	0	8	12	0	2	6	4	0.625	182	1	1	0.833333333	0.325	1	4	42.5	12	3.5	0
jEdit	4.1	org.gjt.sp.jedit.gui.GrabKeyDialog	23	6	0	8	74	217	4	7	6	0.842975207	521	0.909090909	3	0.96875	0.166007905	3	4	21.17391304	8	1.9565	4
jEdit	4.1	bsh.BSHBlock	3	2	0	14	10	3	5	9	2	2	71	0	0	0.9	0.6	1	1	22.66666667	1	0.6667	0
jEdit	4.1	org.gjt.sp.jedit.GUIUtilities	47	1	0	101	173	1049	88	23	41	0.949275362	2031	0.222222222	1	0	0.118012422	0	0	42.0212766	16	3.7021	3
jEdit	4.1	org.gjt.sp.jedit.EBComponent	1	1	0	32	1	0	32	1	1	2	1	0	0	0	1	0	0	0	1	1	0
jEdit	4.1	org.gjt.sp.jedit.gui.KeyEventWorkaround	4	1	0	6	16	0	5	1	3	1.095238095	218	1	0	0	0.333333333	0	0	51.75	62	20.5	4
jEdit	4.1	bsh.BSHPrimaryExpression	2	2	0	8	8	1	1	7	1	2	50	0	0	0.947368421	0.625	1	1	24	1	0.5	0
jEdit	4.1	org.gjt.sp.jedit.EditPane	21	5	0	36	139	74	23	21	14	0.566666667	785	1	5	0.970282318	0.206349206	1	1	36.0952381	29	3.2381	4
jEdit	4.1	org.gjt.sp.jedit.options.SyntaxHiliteOptionPane	8	6	0	6	31	20	4	4	1	0.761904762	121	0.666666667	1	0.991111111	0.5	4	12	13.75	1	0.75	0
jEdit	4.1	org.gjt.sp.jedit.EBMessage	6	1	11	31	13	9	31	1	6	0.4	45	1	1	0	0.583333333	0	0	6.333333333	1	0.8333	0
jEdit	4.1	org.gjt.sp.jedit.options.AbbrevsOptionPane	14	6	0	14	87	51	5	13	1	0.817307692	497	1	1	0.980938416	0.5	4	12	33.92857143	3	1.4286	2
jEdit	4.1	org.gjt.sp.jedit.gui.AboutDialog	3	7	0	5	27	3	1	5	3	1	110	1	0	0.996960486	0.666666667	0	0	35.33333333	1	0.6667	1
jEdit	4.1	org.gjt.sp.util.SegmentBuffer	4	2	0	2	6	0	2	0	3	2	83	0	0	0.842105263	0.5625	1	11	19.75	3	1.25	0
jEdit	4.1	org.gjt.sp.jedit.BeanShell	22	1	0	29	95	137	9	22	16	0.785714286	1219	0.666666667	2	0	0.20952381	0	0	54.13636364	14	2.0455	2
jEdit	4.1	org.gjt.sp.jedit.msg.EditPaneUpdate	5	2	0	6	13	4	4	3	4	0.875	52	0.25	0	0.5	0.5	1	1	8.6	1	0.6	0
jEdit	4.1	org.gjt.sp.jedit.help.HelpTOCPanel	7	5	0	15	59	5	4	15	2	0.633333333	389	1	1	0.990895296	0.371428571	0	0	53.85714286	8	2	0
jEdit	4.1	org.gjt.sp.jedit.search.AllBufferSet	4	2	0	7	20	0	1	6	3	0	79	1	0	0.7	0.5	1	1	18.5	3	1.25	0
jEdit	4.1	org.gjt.sp.jedit.buffer.UndoManager	14	1	0	8	32	29	6	7	11	0.653846154	485	1	3	0	0.223214286	0	0	33.07142857	8	3.5	1
jEdit	4.1	bsh.ReturnControl	1	1	0	10	2	0	9	1	1	2	12	0	0	0	1	0	0	9	0	0	0
jEdit	4.1	org.gjt.sp.jedit.gui.BufferSwitcher	4	5	0	6	17	0	4	5	2	0.5	61	1	1	0.995856354	0.416666667	0	0	13.75	2	1	0
jEdit	4.1	org.gjt.sp.jedit.buffer.OffsetManager	27	1	0	7	39	87	3	6	19	0.873931624	1342	1	3	0	0.230452675	0	0	48.03703704	15	3.9259	1
jEdit	4.1	org.gjt.sp.jedit.syntax.TokenHandler	1	1	0	8	1	0	7	1	1	2	1	0	0	0	1	0	0	0	1	1	0
jEdit	4.1	org.gjt.sp.jedit.msg.MacrosChanged	1	2	0	4	2	0	2	2	1	2	5	0	0	1	1	0	0	4	0	0	0
jEdit	4.1	org.gjt.sp.jedit.search.CharIndexedSegment	6	1	0	4	7	0	3	1	6	0.133333333	118	1	0	0	0.5	0	0	18.16666667	4	2	0
jEdit	4.1	org.gjt.sp.jedit.pluginmgr.PluginManagerProgress	19	6	0	12	60	125	11	8	7	0.916666667	336	1	1	0.97309417	0.197368421	3	6	16.15789474	3	1.0526	0
jEdit	4.1	bsh.LHS	8	1	0	15	32	0	8	9	3	0.766233766	356	0	1	0	0.375	0	0	42.125	1	0.375	0
jEdit	4.1	gnu.regexp.RETokenWordBoundary	3	2	0	4	8	0	1	3	0	0.75	151	0.5	0	0.777777778	0.444444444	1	2	48	18	7.3333	0
jEdit	4.1	org.gjt.sp.jedit.gui.AddAbbrevDialog	5	6	0	7	34	2	3	6	1	0.8	202	1	2	0.99389313	0.35	0	0	38.4	1	0.8	0
jEdit	4.1	bsh.BSHFormalParameter	3	2	0	9	7	1	3	6	1	1	30	0	0	0.947368421	0.666666667	1	2	8	1	0.3333	0
jEdit	4.1	bsh.BSHWhileStatement	2	2	0	10	7	1	1	9	1	1	79	0	0	0.947368421	0.625	1	1	38	1	0.5	0
jEdit	4.1	org.gjt.sp.jedit.proto.jeditresource.Handler	2	2	0	1	5	1	0	1	2	2	14	0	0	0.923076923	0.75	0	0	6	1	0.5	0
jEdit	4.1	gnu.regexp.CharIndexed	3	1	0	29	3	3	29	0	3	1.5	4	0	0	0	0.833333333	0	0	0	1	1	0
jEdit	4.1	org.gjt.sp.jedit.buffer.FoldHandler	11	1	3	7	29	33	6	5	8	0.633333333	141	0.666666667	0	0	0.185714286	0	0	11.54545455	3	1.4545	1
jEdit	4.1	org.gjt.sp.jedit.gui.HistoryModel	9	1	0	12	45	8	10	3	8	0.6875	294	0.833333333	0	0	0.333333333	0	0	31	10	3	2
jEdit	4.1	gnu.regexp.RETokenRepeated	7	2	0	4	21	0	1	3	0	0.541666667	300	1	1	0.538461538	0.333333333	1	3	41.28571429	16	4.7143	0
jEdit	4.1	gnu.regexp.REMatchEnumeration	6	1	0	3	11	9	1	3	5	0.488888889	135	1	3	0	0.333333333	0	0	20	6	1.6667	0
jEdit	4.1	bsh.BSHType	6	2	0	16	14	3	8	8	5	0.666666667	92	1	0	0.782608696	0.444444444	0	0	13.83333333	1	0.8333	0
jEdit	4.1	gnu.regexp.RETokenOneOf	5	2	0	5	22	0	1	4	0	0.125	206	1	0	0.7	0.35	1	3	39.8	11	4	0
jEdit	4.1	bsh.BSHArrayDimensions	4	2	0	10	21	2	2	8	3	0.555555556	176	0.333333333	0	0.857142857	0.5	1	1	42.25	1	0.75	0
jEdit	4.1	org.gjt.sp.jedit.options.StyleTableModel	8	2	0	9	21	0	2	7	6	0.285714286	167	1	0	0.695652174	0.40625	1	2	19.75	4	1.875	0
jEdit	4.1	gnu.regexp.CharIndexedString	4	1	0	2	7	0	1	1	3	0.222222222	62	1	0	0	0.666666667	0	0	13.75	3	1.75	0
jEdit	4.1	org.gjt.sp.jedit.options.AbbrevsModel	12	2	0	8	32	0	4	5	7	0.272727273	176	0	0	0.615384615	0.35	1	2	13.58333333	4	1.75	0
jEdit	4.1	org.gjt.sp.jedit.TextUtilities	15	1	0	12	50	105	8	5	14	1.071428571	913	0.428571429	0	0	0.237037037	0	0	59.4	29	7.2667	0
jEdit	4.1	org.gjt.sp.jedit.EditPlugin	8	1	2	11	11	26	10	2	7	0.857142857	28	1	1	0	0.275	0	0	2.375	1	0.875	0
jEdit	4.1	bsh.BSHLHSPrimarySuffix	5	2	0	15	25	10	2	13	1	1.071428571	162	0	0	0.818181818	0.72	0	0	30	1	0.8	0
jEdit	4.1	org.gjt.sp.jedit.browser.VFSBrowser	64	5	0	51	212	1606	26	36	29	0.94235589	1917	0.684210526	5	0.913286713	0.1390625	3	12	28.359375	21	2.3594	8
jEdit	4.1	org.gjt.sp.jedit.options.DockingOptionPane	12	6	0	8	49	40	3	7	3	0.858585859	342	1	1	0.983823529	0.5	4	10	26.75	5	1.5	1
jEdit	4.1	org.gjt.sp.jedit.syntax.KeywordMap	10	1	0	8	28	3	7	2	8	0.666666667	230	1	1	0	0.35	0	0	21.5	5	1.8	1
jEdit	4.1	org.gjt.sp.jedit.options.WindowTableModel	11	2	0	7	28	25	3	6	9	0.75	161	0.5	0	0.615384615	0.386363636	1	2	13.45454545	5	2.2727	0
jEdit	4.1	org.gjt.sp.jedit.JARClassLoader	16	2	0	14	111	24	8	9	8	0.818181818	1304	0.636363636	1	0.831168831	0.373333333	1	7	79.8125	14	2.6875	1
jEdit	4.1	org.gjt.sp.jedit.gui.EnhancedDialog	5	6	19	22	16	10	22	3	4	0.5	56	1	1	0.995412844	0.44	0	0	10	1	0.6	0
jEdit	4.1	org.gjt.sp.jedit.browser.BrowserView	28	5	0	25	136	184	14	20	12	0.831908832	868	1	4	0.960294118	0.145604396	1	4	29.53571429	15	2.3571	4
jEdit	4.1	bsh.BSHSwitchLabel	2	2	0	7	5	1	2	5	2	1	22	0	0	0.947368421	0.625	1	1	9.5	1	0.5	0
jEdit	4.1	com.microstar.xml.XmlException	5	3	0	6	6	2	6	0	5	0.75	36	1	0	0.80952381	0.466666667	1	1	5.4	1	0.8	0
jEdit	4.1	org.gjt.sp.jedit.msg.PropertiesChanged	1	2	0	8	2	0	6	2	1	2	5	0	0	1	1	0	0	4	0	0	0
jEdit	4.1	org.gjt.sp.jedit.AbstractOptionPane	14	5	17	20	32	67	18	2	12	0.711538462	395	1	0	0.98048048	0.446428571	0	0	26.92857143	2	1.2143	0
jEdit	4.1	gnu.regexp.REToken	8	1	13	15	9	12	13	2	0	0.761904762	65	1	2	0	0.354166667	0	0	6.75	3	1.25	0
jEdit	4.1	org.gjt.sp.jedit.gui.ErrorListCellRenderer	4	4	0	2	24	0	1	1	3	0.444444444	195	1	0	0.995377504	0.375	1	3	46.25	2	1.25	1
jEdit	4.1	gnu.regexp.UncheckedRE	3	3	0	3	7	3	0	3	3	2	33	0	0	1	0.75	0	0	10	0	0	0
jEdit	4.1	org.gjt.sp.jedit.Macros	27	1	0	20	102	291	6	17	22	0.875	755	0.875	2	0	0.125874126	0	0	26.66666667	12	2.5185	1
jEdit	4.1	org.gjt.sp.jedit.search.BufferListSet	8	1	2	5	12	8	2	3	7	0.428571429	149	1	0	0	0.4375	0	0	17.5	9	2.875	1
jEdit	4.1	org.gjt.sp.jedit.syntax.DefaultTokenHandler	7	1	2	9	10	15	4	5	4	0.583333333	81	1	2	0	0.457142857	0	0	10.28571429	3	1.4286	0
jEdit	4.1	org.gjt.sp.jedit.textarea.TextAreaExtension	4	1	5	9	5	6	9	0	4	2	11	0	0	0	0.75	0	0	1.75	1	0.75	0
jEdit	4.1	bsh.ParserTreeConstants	1	1	0	2	1	0	2	0	0	2	191	0	0	0	0	0	0	152	0	0	0
jEdit	4.1	org.gjt.sp.jedit.search.SearchAndReplace	32	1	0	38	123	210	11	31	29	0.683870968	1566	0.9	2	0	0.13671875	0	0	47.625	31	4.25	3
jEdit	4.1	org.gjt.sp.jedit.help.HelpViewer	15	6	0	13	97	65	9	11	6	0.738095238	512	1	1	0.98173516	0.253333333	1	1	32.53333333	8	1.2667	0
jEdit	4.1	bsh.BSHIfStatement	3	2	0	11	10	3	4	7	2	2	79	0	0	0.9	0.533333333	1	1	25.33333333	1	0.6667	0
jEdit	4.1	org.gjt.sp.jedit.options.BrowserColorsOptionPane	9	6	0	10	48	18	4	9	1	0.71875	210	1	1	0.988183161	0.5	4	12	21.88888889	2	1	0
jEdit	4.1	org.gjt.sp.jedit.EditBus	7	1	0	21	19	9	18	3	4	0.611111111	141	0.666666667	1	0	0.208333333	0	0	18.71428571	5	1.4286	0
jEdit	4.1	org.gjt.sp.jedit.gui.VariableGridLayout	17	1	0	4	36	100	4	0	16	0.7	679	0.8	0	0	0.323529412	0	0	38.35294118	13	2.4118	0
jEdit	4.1	org.gjt.sp.jedit.options.GutterOptionPane	4	6	0	5	39	0	1	4	3	0.7	507	1	10	0.997019374	1	3	5	120.75	6	2	0
jEdit	4.1	gnu.regexp.RETokenPOSIX	6	2	0	4	22	3	1	3	0	1.0625	283	0	0	0.636363636	0.285714286	1	2	43.5	24	5	0
jEdit	4.1	gnu.regexp.REFilterInputStream	5	3	0	4	18	8	0	4	5	0.375	176	1	2	0.818181818	0.366666667	2	3	33	7	2.6	0
jEdit	4.1	org.gjt.sp.jedit.buffer.DummyFoldHandler	2	2	0	2	3	1	2	2	2	2	8	0	0	0.888888889	0.625	0	0	3	1	0.5	0
jEdit	4.1	org.gjt.sp.jedit.gui.RecentDirectoriesMenu	4	8	0	13	30	6	3	13	4	2	119	0	0	0.996515679	0.875	0	0	28.75	7	2.25	0
jEdit	4.1	org.gjt.sp.jedit.buffer.RootElement	11	1	0	2	16	35	1	2	11	0.6	52	1	1	0	0.424242424	0	0	3.636363636	1	0.9091	0
jEdit	4.1	org.gjt.sp.jedit.options.StatusBarOptionPane	5	6	0	5	22	4	2	4	1	0.25	353	1	2	0.994056464	0.5	1	3	67.2	5	1.6	0
jEdit	4.1	gnu.regexp.RETokenAny	4	2	0	4	8	4	1	3	0	0.666666667	55	1	0	0.7	0.375	1	2	12.25	6	2	0
jEdit	4.1	org.gjt.sp.jedit.options.AppearanceOptionPane	5	6	0	7	36	4	2	6	1	0.464285714	247	1	2	0.994056464	0.5	2	4	47	4	1.8	0
jEdit	4.1	org.gjt.sp.jedit.gui.RecentFilesMenu	4	8	0	14	30	6	3	14	4	2	132	0	0	0.996515679	0.875	0	0	32	7	2.25	0
jEdit	4.1	org.gjt.sp.jedit.io.VFSManager	25	1	0	48	72	200	41	16	18	0.871212121	375	0.909090909	3	0	0.113095238	0	0	13.56	8	1.56	1
jEdit	4.1	bsh.commands.dir	6	1	0	2	40	13	0	2	5	0.6	375	0	0	0	0.28	0	0	61.33333333	11	3	0
jEdit	4.1	gnu.regexp.REException	4	3	0	8	13	0	8	1	3	1.222222222	71	0.133333333	0	0.85	0.5	1	1	13	1	0.75	0
jEdit	4.1	bsh.BSHLHSPrimaryExpression	2	2	0	11	9	1	3	8	1	2	65	0	0	0.947368421	0.625	0	0	31.5	1	0.5	0
jEdit	4.1	bsh.StringUtil	5	1	0	1	24	10	1	0	5	2	206	0	0	0	0.3	0	0	40.2	6	3	0
jEdit	4.1	bsh.Name	19	1	0	19	71	91	6	15	9	0.708333333	1313	0.625	1	0	0.274853801	0	0	67.68421053	5	1.6316	0
jEdit	4.1	gnu.regexp.RETokenChar	5	2	0	5	12	0	2	3	0	0.375	127	1	0	0.636363636	0.3	1	2	24	4	1.6	0
jEdit	4.1	org.gjt.sp.jedit.gui.ErrorListDialog	5	7	0	6	40	6	3	4	3	0.75	214	1	0	0.993939394	0.3	2	5	41.4	1	0.8	0
jEdit	4.1	gnu.regexp.REFilterReader	5	3	0	4	18	8	0	4	5	0.375	176	1	2	0.818181818	0.366666667	2	3	33	7	2.6	0
jEdit	4.1	com.microstar.xml.XmlHandler	13	1	0	7	13	78	7	0	13	2	13	0	0	0	0.430769231	0	0	0	1	1	0
jEdit	4.1	org.gjt.sp.jedit.gui.EnhancedMenuItem	6	6	0	7	37	3	3	5	3	0.533333333	214	1	1	0.994993742	0.32	2	11	33.66666667	8	2.5	0
jEdit	4.1	org.gjt.sp.jedit.syntax.ParserRule	11	1	0	9	20	53	5	6	10	0.782608696	477	0.043478261	2	0	0.373737374	0	0	40.27272727	7	3.0909	0
jEdit	4.1	org.gjt.sp.jedit.gui.SplashScreen	5	3	0	3	56	2	1	2	5	0.642857143	289	1	0	0.987987988	0.7	2	6	55.4	2	1	2
jEdit	4.1	org.gjt.sp.jedit.options.ShortcutsOptionPane	12	6	0	12	59	38	5	11	1	0.8	307	1	1	0.983823529	0.25	4	12	24.16666667	3	1.5833	1
jEdit	4.1	org.gjt.sp.jedit.gui.ViewRegisters	6	7	0	8	47	9	3	8	3	0.8	299	1	0	0.992435703	0.388888889	0	0	48.33333333	1	0.8333	0
jEdit	4.1	org.gjt.sp.jedit.browser.BrowserCommandsMenu	6	5	0	12	45	5	6	7	2	0.828571429	536	1	3	0.993055556	0.3	0	0	87.16666667	3	1.5	0
jEdit	4.1	org.gjt.sp.jedit.gui.EnhancedMenu	5	7	5	8	27	8	6	3	5	0.625	121	1	0	0.995359629	0.6	2	2	22.8	6	1.8	0
jEdit	4.1	bsh.Capabilities	7	1	0	5	12	13	5	0	6	0.5	65	1	0	0	0.166666667	0	0	8	4	1.5714	0
jEdit	4.1	org.gjt.sp.jedit.gui.FontSelectorDialog	19	7	0	5	80	133	3	4	5	0.797979798	646	1	0	0.976190476	0.180555556	3	5	32.42105263	5	1.1053	0
jEdit	4.1	bsh.BSHMethodDeclaration	3	2	0	11	14	1	2	10	2	0.875	134	0	2	0.9	0.555555556	1	3	42.33333333	1	0.6667	0
jEdit	4.1	org.gjt.sp.jedit.options.GlobalOptions	6	8	0	27	35	13	3	24	4	0.933333333	233	1	3	0.997028232	0.5	1	1	37.33333333	3	0.6667	0
jEdit	4.1	org.gjt.sp.jedit.search.SearchMatcher	2	1	0	5	2	1	4	1	2	2	2	0	0	0	0.625	0	0	0	1	1	0
jEdit	4.1	bsh.ParseException	11	4	0	4	23	23	2	2	10	0.533333333	492	0.333333333	1	0.764705882	0.272727273	2	4	43.18181818	14	3.2727	0
jEdit	4.1	bsh.Token	3	1	0	5	4	3	5	0	2	1.4375	23	0	2	0	0.5	0	0	4	2	1	0
jEdit	4.1	bsh.JThis	86	2	0	8	96	3649	0	8	84	2	696	0	0	0.105263158	0.05620155	0	0	7.093023256	3	1.0233	0
jEdit	4.1	org.gjt.sp.jedit.msg.EditorExitRequested	2	2	0	4	4	1	1	3	2	2	10	0	0	0.75	0.75	0	0	4	1	0.5	0
jEdit	4.1	org.gjt.sp.jedit.browser.BrowserIORequest	7	2	0	9	29	0	2	8	3	0.625	879	0.666666667	2	0.5	0.25	0	0	122.8571429	3	1.4286	2
jEdit	4.1	org.gjt.sp.jedit.buffer.BufferIORequest	11	2	0	12	108	11	2	12	3	0.914285714	1839	0.333333333	3	0.375	0.236363636	0	0	164.2727273	20	5.0909	4
jEdit	4.1	org.gjt.sp.jedit.gui.DirectoryMenu	4	8	0	13	39	4	3	13	4	0.666666667	237	1	0	0.996515679	0.666666667	0	0	58	19	5.25	0
jEdit	4.1	org.gjt.sp.jedit.gui.ColorWellButton	3	6	0	8	14	3	6	3	3	2	46	0	0	0.997382199	0.833333333	0	0	14.33333333	1	0.6667	0
jEdit	4.1	bsh.BSHArguments	2	2	0	10	6	1	5	5	1	2	30	0	0	0.947368421	0.625	0	0	14	1	0.5	0
jEdit	4.1	org.gjt.sp.jedit.pluginmgr.PluginList	5	1	0	12	27	0	5	8	0	0.5	158	0	0	0	0.466666667	0	0	30	5	1.8	0
jEdit	4.1	org.gjt.sp.jedit.gui.AbbrevEditor	8	5	0	5	33	0	4	1	8	0.571428571	419	1	0	0.989393939	0.625	0	0	51	12	3.375	0
jEdit	4.1	org.gjt.sp.jedit.gui.EnhancedButton	3	7	0	5	10	1	2	4	2	0.5	40	1	1	0.99739922	0.4	1	1	12	1	0.6667	0
jEdit	4.1	org.gjt.sp.jedit.print.BufferPrinter1_4	7	1	0	7	52	1	0	7	4	0.714285714	343	0.285714286	0	0	0.2	0	0	47	11	3.5714	0
jEdit	4.1	org.gjt.sp.jedit.options.ToolBarOptionPane	13	6	0	11	68	42	3	10	1	0.796296296	512	1	5	0.982378855	0.5	3	5	37.69230769	9	2.1538	1
jEdit	4.1	bsh.ReflectError	2	3	0	7	4	1	7	0	2	2	9	0	0	1	0.75	0	0	3.5	0	0	0
jEdit	4.1	org.gjt.sp.jedit.ActionListHandler	11	2	0	6	28	31	1	5	7	0.8	223	1	1	0.565217391	0.333333333	1	3	18.54545455	8	2.2727	0
jEdit	4.1	org.gjt.sp.jedit.gui.MarkersMenu	4	8	0	8	28	6	2	8	4	2	129	0	0	0.996515679	0.875	0	0	31.25	8	2.5	0
jEdit	4.1	org.gjt.sp.jedit.browser.VFSFileChooserDialog	10	7	0	19	90	15	6	18	5	0.793650794	606	1	2	0.986466165	0.25	3	6	58.9	17	3.4	1
jEdit	4.1	bsh.BSHStatementExpressionList	2	2	0	7	6	1	1	6	1	2	28	0	0	0.947368421	0.625	1	1	13	1	0.5	0
jEdit	4.1	bsh.NameSpace	56	1	1	47	140	1358	37	18	39	0.94025974	1757	0.380952381	4	0	0.110160428	0	0	30	7	1.6964	1
jEdit	4.1	org.gjt.sp.jedit.gui.HistoryTextField	28	6	0	21	91	206	18	6	15	0.772486772	615	1	1	0.970588235	0.219387755	3	7	20.71428571	13	2.3571	0
jEdit	4.1	org.gjt.sp.util.IntegerArray	6	1	0	4	8	0	4	0	6	0.5	66	1	0	0	0.75	0	0	9.666666667	2	1	0
jEdit	4.1	org.gjt.sp.jedit.gui.LogViewer	5	5	0	5	28	0	2	5	2	0.666666667	119	1	0	0.99391172	0.4	0	0	22.2	1	0.8	1
jEdit	4.1	gnu.regexp.IntPair	1	1	0	1	2	0	1	0	0	2	6	0	0	0	1	0	0	3	0	0	0
jEdit	4.1	org.gjt.sp.jedit.io.FileVFS	20	2	0	11	91	190	4	9	19	1	690	0	0	0.672413793	0.4	2	3	33.4	8	3	4
jEdit	4.1	org.gjt.sp.jedit.options.LoadSaveOptionPane	5	6	0	4	35	0	2	3	3	0.714285714	406	1	0	0.994056464	0.5	3	5	77.4	5	1.8	0
jEdit	4.1	org.gjt.sp.jedit.options.ToolBarEditDialog	14	7	0	14	96	51	2	13	4	0.782051282	774	1	0	0.980568012	0.214285714	0	0	53.42857143	6	1.7857	0
jEdit	4.1	bsh.SimpleNode	19	1	36	51	30	147	47	7	19	0.888888889	240	0.5	4	0	0.233082707	0	0	11.31578947	6	1.6316	0
jEdit	4.1	org.gjt.sp.jedit.msg.EditorStarted	1	2	0	3	2	0	1	2	1	2	5	0	0	1	1	0	0	4	0	0	0
jEdit	4.1	bsh.BSHVariableDeclarator	2	2	0	10	9	1	2	8	1	2	40	0	0	0.947368421	0.6	1	2	18.5	1	0.5	0
jEdit	4.1	org.gjt.sp.util.WorkThreadProgressListener	2	1	0	6	2	1	6	1	2	2	2	0	0	0	1	0	0	0	1	1	0
jEdit	4.1	org.gjt.sp.jedit.syntax.ParserRuleSet	27	1	0	14	36	293	11	4	26	0.925339367	293	1	7	0	0.136363636	0	0	9.222222222	4	1.1481	1
jEdit	4.1	org.gjt.sp.jedit.search.RESearchMatcher	4	1	0	14	29	0	4	10	3	0.619047619	207	0.857142857	4	0	0.6	0	0	49	9	2.5	0
jEdit	4.1	org.gjt.sp.jedit.search.HyperSearchRequest	9	2	0	19	52	16	4	19	2	0.770833333	404	1	4	0.428571429	0.24691358	0	0	43.22222222	11	2.7778	0
jEdit	4.1	org.gjt.sp.jedit.textarea.ExtensionManager	7	1	0	5	19	0	2	3	0	0	204	1	0	0	0.535714286	0	0	28	3	2.1429	1
jEdit	4.1	bsh.BlockNameSpace	8	2	0	7	19	26	3	4	6	0.857142857	72	0	0	0.872727273	0.333333333	0	0	7.875	2	1	0
jEdit	4.1	org.gjt.sp.jedit.gui.InputHandler	18	2	1	14	54	71	8	10	16	0.789915966	460	1	2	0.15	0.208333333	0	0	24.16666667	14	2.5556	1
jEdit	4.1	bsh.NameSource	2	1	0	2	2	1	2	1	2	2	2	0	0	0	0.75	0	0	0	1	1	0
jEdit	4.1	org.gjt.sp.jedit.pluginmgr.Roster	6	1	0	9	16	0	8	2	1	0	89	1	0	0	0.375	0	0	13.66666667	4	1.8333	1
jEdit	4.1	bsh.TokenMgrError	6	3	0	2	19	15	2	0	4	1.12	184	0	0	0.85	0.5	1	1	28.83333333	14	2.8333	0
jEdit	4.1	bsh.CallStack	11	1	0	40	25	0	39	2	11	0	135	1	0	0	0.484848485	0	0	11.18181818	2	1.1818	0
jEdit	4.1	org.gjt.sp.jedit.search.HyperSearchResults	17	5	0	25	77	60	14	20	10	0.794642857	429	0.857142857	1	0.976083707	0.235294118	3	12	23.82352941	9	1.8824	3
jEdit	4.1	org.gjt.sp.jedit.gui.MacrosMenu	7	8	0	11	31	21	1	11	5	2	157	0	0	0.993055556	0.314285714	1	7	21.42857143	6	2.2857	0
jEdit	4.1	bsh.BSHSwitchStatement	2	2	0	10	9	1	1	9	2	2	106	0	0	0.947368421	0.625	2	2	52	1	0.5	0
jEdit	4.1	org.gjt.sp.jedit.io.FavoritesVFS	10	2	0	6	30	1	4	4	9	0.694444444	246	0.75	1	0.829787234	0.444444444	1	1	23.2	3	1.6	0
jEdit	4.1	org.gjt.sp.jedit.ModeCatalogHandler	6	2	0	5	25	3	1	5	4	0.771428571	215	0.857142857	0	0.722222222	0.722222222	1	3	33.66666667	7	3	0
jEdit	4.1	bsh.reflect.ReflectManagerImpl	2	2	0	1	4	1	0	1	2	2	16	0	0	0.75	0.75	1	1	7	2	1	0
jEdit	4.1	org.gjt.sp.jedit.EBPlugin	2	2	0	6	9	1	1	5	1	2	24	0	0	0.954545455	0.75	0	0	11	1	0.5	0
jEdit	4.1	org.gjt.sp.jedit.gui.JCheckBoxList	10	5	0	7	42	43	4	5	9	0.666666667	219	1	0	0.990654206	0.375	1	1	20.8	4	1.6	0
jEdit	4.1	gnu.regexp.RETokenStart	3	2	0	4	9	1	1	3	0	0.5	106	1	0	0.777777778	0.444444444	1	2	34	11	4	0
jEdit	4.1	org.gjt.sp.jedit.search.BoyerMooreSearchMatcher	7	1	0	7	20	0	1	6	4	0.736111111	392	1	2	0	0.404761905	0	0	53.28571429	11	4.2857	1
jEdit	4.1	org.gjt.sp.jedit.options.StyleEditor	5	7	0	6	47	2	1	5	4	0.611111111	461	1	2	0.993939394	0.4	0	0	89.4	6	2.6	0
jEdit	4.1	org.gjt.sp.jedit.proto.jeditresource.PluginResURLConnection	5	2	0	5	29	2	1	4	4	0.5625	198	0.75	0	0.935483871	0.466666667	1	7	37.8	8	2.2	0
jEdit	4.1	org.gjt.sp.jedit.options.EditingOptionPane	12	6	0	7	44	26	3	6	1	0.449197861	650	1	3	0.983823529	0.5	1	3	51.75	3	1.3333	1
jEdit	4.1	bsh.ConsoleInterface	6	1	0	1	6	15	1	0	6	2	6	0	0	0	0.75	0	0	0	1	1	0
jEdit	4.1	org.gjt.sp.jedit.textarea.JEditTextArea	239	4	0	66	478	13445	52	34	195	0.887105662	9017	0.639344262	10	0.731596829	0.080053074	3	19	36.47280335	32	3.5774	15
jEdit	4.1	bsh.BSHFormalParameters	2	2	0	9	6	1	3	6	1	1	54	0	0	0.947368421	0.666666667	1	2	24.5	1	0.5	0
jEdit	4.1	bsh.ReflectManager	4	1	1	4	12	6	2	2	4	0.666666667	37	1	1	0	0.5	0	0	8	2	1	0
jEdit	4.1	org.gjt.sp.jedit.pluginmgr.PluginManager	15	7	0	14	71	77	8	11	3	0.849206349	584	1	1	0.979104478	0.355555556	0	0	37.33333333	9	1.5333	0
jEdit	4.1	org.gjt.sp.jedit.gui.PastePrevious	12	7	0	7	59	52	1	7	10	0.709090909	284	1	2	0.983508246	0.277777778	0	0	22.25	3	1.3333	0
jEdit	4.1	org.gjt.sp.jedit.Java14	3	1	0	9	19	3	0	9	1	1	54	0	0	0	0.333333333	0	0	16.66666667	3	1.3333	9
jEdit	4.1	org.gjt.sp.jedit.search.CurrentBufferSet	6	1	0	6	9	15	4	3	6	2	34	0	0	0	0.611111111	0	0	4.666666667	2	1	0
jEdit	4.1	org.gjt.sp.jedit.search.SearchBar	19	5	0	20	83	105	8	17	4	0.822222222	477	1	3	0.973174367	0.336842105	2	5	23.57894737	10	1.4211	1
jEdit	4.1	org.gjt.sp.jedit.gui.CloseDialog	14	7	0	7	55	67	3	7	4	0.888888889	356	0.888888889	1	0.980568012	0.285714286	0	0	23.78571429	3	1.0714	0
jEdit	4.1	org.gjt.sp.jedit.gui.AnimatedIcon	13	2	0	1	20	30	1	1	9	0.805555556	115	1	0	0.571428571	0.269230769	0	0	7.384615385	2	1.0769	0
jEdit	4.1	org.gjt.sp.jedit.search.SearchDialog	40	7	0	28	162	542	8	26	9	0.831501832	1807	0.892857143	5	0.946608947	0.186813187	2	3	43.475	15	2.175	7
jEdit	4.1	gnu.regexp.RETokenLookAhead	3	2	0	5	11	0	1	4	0	0	87	0	1	0.777777778	0.444444444	1	2	27.33333333	7	3	0
jEdit	4.1	gnu.regexp.RESyntax	9	1	0	6	18	0	6	1	8	1.015625	368	0.104166667	17	0	0.40625	0	0	34.55555556	2	1	0
jEdit	4.1	bsh.BSHTypedVariableDeclaration	3	2	0	11	13	3	1	10	1	1	102	0	0	0.9	0.444444444	1	1	32.66666667	6	2.3333	0
jEdit	4.1	org.gjt.sp.jedit.textarea.FoldVisibilityManager	21	1	0	14	52	0	9	7	21	0.492857143	1738	1	3	0	0.25170068	0	0	81.42857143	35	9.0952	0
jEdit	4.1	org.gjt.sp.jedit.EditAction	12	1	5	29	18	54	28	3	12	0.727272727	49	1	0	0	0.3125	0	0	3	1	0.9167	0
jEdit	4.1	org.gjt.sp.jedit.EditServer	6	2	0	8	54	5	3	7	2	0.72	377	1	0	0.924242424	0.305555556	0	0	61	13	3.8333	0
jEdit	4.1	bsh.ParserConstants	1	1	0	12	1	0	12	0	0	2	617	0	0	0	0	0	0	496	0	0	0
jEdit	4.1	gnu.regexp.RETokenEnd	3	2	0	4	9	1	1	3	0	0.5	71	1	0	0.777777778	0.444444444	1	2	22.33333333	6	2.3333	0
jEdit	4.1	org.gjt.sp.jedit.options.FirewallOptionPane	12	6	0	4	31	28	2	3	3	0.818181818	269	1	0	0.983823529	0.5	2	4	20.66666667	1	0.9167	0
jEdit	4.1	org.gjt.sp.jedit.View	60	6	0	138	221	1420	125	37	45	0.949152542	1722	0.515151515	9	0.916193182	0.08245614	2	3	27.15	20	2.8	6
jEdit	4.1	org.gjt.sp.jedit.io.VFS	34	1	4	37	83	471	29	15	28	0.96969697	679	0.333333333	0	0	0.242424242	0	0	18.61764706	5	1.5588	1
jEdit	4.1	org.gjt.sp.jedit.gui.JEditMetalTheme	8	3	0	1	14	16	1	1	8	0.714285714	49	1	0	0.911392405	1	0	0	4.875	1	0.875	0
jEdit	4.1	org.gjt.sp.jedit.buffer.BufferChangeAdapter	5	1	0	2	6	10	0	2	5	2	12	0	0	0	0.8	0	0	1.4	1	0.8	2
jEdit	4.1	gnu.regexp.RETokenEndSub	3	2	0	4	5	3	1	3	0	2	20	0	0	0.777777778	0.466666667	1	2	5.666666667	1	0.6667	0
jEdit	4.1	gnu.regexp.RETokenRange	4	2	0	4	9	0	1	3	0	0.444444444	80	1	0	0.7	0.357142857	1	2	18.25	5	1.75	0
jEdit	4.1	org.gjt.sp.jedit.Buffer	147	1	0	127	346	9847	99	51	118	0.929969248	5007	0.714285714	12	0	0.077947846	0	0	32.72789116	39	3.7959	10
jEdit	4.1	org.gjt.sp.jedit.gui.BufferOptions	12	7	0	10	72	32	2	9	3	0.872727273	720	1	3	0.983508246	0.291666667	1	1	57.75	8	1.5	2
jEdit	4.1	org.gjt.sp.jedit.options.BrowserOptionPane	3	6	0	3	17	1	1	2	3	0.5	263	1	0	0.997019374	1	2	4	84	5	2	0
jEdit	4.1	bsh.InterpreterError	1	4	0	17	2	0	17	0	1	2	5	0	0	1	1	0	0	4	0	0	0
jEdit	4.1	org.gjt.sp.jedit.Registers	14	1	0	11	39	61	4	7	12	0.307692308	314	1	1	0	0.320512821	0	0	21.35714286	8	2.5	1
jEdit	4.1	bsh.BSHTernaryExpression	2	2	0	7	6	1	1	6	1	2	36	0	0	0.947368421	0.625	1	1	17	1	0.5	0
jEdit	4.1	org.gjt.sp.jedit.search.DirectoryListSet	7	2	0	9	22	0	4	6	5	0.444444444	123	1	0	0.538461538	0.285714286	1	1	16.14285714	3	1.1429	0
jEdit	4.1	org.gjt.sp.jedit.gui.StatusBar	23	5	0	37	128	153	29	18	12	0.897306397	1181	0.888888889	3	0.967407407	0.173913043	1	7	49.17391304	18	2.913	3
jEdit	4.1	bsh.XThis	4	2	0	4	16	4	1	4	2	0.833333333	109	0	0	0.769230769	0.4	0	0	25.75	3	1.75	0
jEdit	4.1	org.gjt.sp.jedit.Mode	13	1	0	19	30	26	15	6	13	0.733333333	274	1	3	0	0.338461538	0	0	19.69230769	5	2.1538	0
jEdit	4.1	bsh.BSHLiteral	5	2	0	7	20	4	1	6	2	0.5	153	0	0	0.818181818	0.366666667	0	0	29.4	10	4	0
jEdit	4.1	org.gjt.sp.jedit.browser.FileCellRenderer	6	6	0	12	36	3	7	5	4	0.7	263	0.3	0	0.994482759	0.314285714	2	2	41.16666667	11	3.3333	1
jEdit	4.1	org.gjt.sp.jedit.help.HelpIndex	11	1	0	12	56	23	3	9	7	0.65	479	1	1	0	0.4	0	0	42.18181818	3	1.0909	1
jEdit	4.1	org.gjt.sp.jedit.gui.DockableWindowContainer	6	1	0	4	6	15	4	1	6	2	6	0	0	0	1	0	0	0	1	1	0
jEdit	4.1	org.gjt.sp.jedit.options.TextAreaOptionPane	3	6	0	5	28	1	1	4	3	0.5	435	1	9	0.997019374	1	3	5	137.3333333	2	1.3333	0
jEdit	4.1	gnu.regexp.CharIndexedReader	5	1	0	3	12	0	2	1	3	0.46875	273	1	0	0	0.6	0	0	52	10	3.8	0
jEdit	4.1	org.gjt.sp.util.Log	13	1	0	76	55	38	76	1	7	0.892857143	446	0.5	0	0	0.178571429	0	0	32.23076923	7	2.3846	0
jEdit	4.1	org.gjt.sp.jedit.syntax.DummyTokenHandler	3	1	0	3	4	3	1	2	2	1	13	0	1	0	0.625	0	0	3	1	0.3333	0
jEdit	4.1	bsh.EvalError	15	3	3	53	23	43	53	1	11	0.5	154	0	1	0.566666667	0.577777778	1	2	9.133333333	3	1.3333	0
jEdit	4.1	org.gjt.sp.jedit.options.BrowserColorsModel	12	2	0	5	36	24	3	2	7	0.818181818	253	0	0	0.592592593	0.395833333	1	2	19.83333333	6	2.0833	0
jEdit	4.1	bsh.Interpreter	55	1	0	59	148	1039	45	21	45	0.778867102	1684	0.117647059	5	0	0.126361656	0	0	29.30909091	32	1.6	1
jEdit	4.1	org.gjt.sp.jedit.gui.DefaultInputHandler	16	3	0	9	65	38	3	7	13	0.666666667	670	0.777777778	0	0.729166667	0.185185185	2	5	40.3125	24	4.875	3
jEdit	4.1	org.gjt.sp.jedit.options.ContextOptionPane	11	6	0	9	53	25	3	8	1	0.716666667	349	1	0	0.985272459	0.5	3	5	30.18181818	6	1.9091	1
jEdit	4.1	org.gjt.sp.jedit.options.PrintOptionPane	3	6	0	4	21	1	1	3	1	0.5	159	1	1	0.997019374	1	1	3	50	1	0.6667	0
jEdit	4.1	org.gjt.sp.jedit.io.UrlVFS	4	2	0	3	17	6	1	3	4	2	86	0	0	0.928571429	0.6	1	1	20.5	2	1	0
jEdit	4.1	org.gjt.sp.util.WorkThread	14	2	0	7	35	37	4	4	11	0.760683761	429	0.888888889	1	0.824324324	0.224489796	0	0	29	5	1.5	0
jEdit	4.1	bsh.BSHPrimarySuffix	6	2	0	17	40	15	3	14	1	1.114285714	286	0	0	0.782608696	0.611111111	0	0	45.5	1	0.8333	0
jEdit	4.1	org.gjt.sp.jedit.Abbrevs	18	1	0	13	102	43	4	11	9	0.661764706	785	0.875	0	0	0.104575163	0	0	42.16666667	18	3.1111	0
jEdit	4.1	bsh.BSHPrimitiveType	2	2	0	4	3	1	3	1	1	1	10	0	0	0.947368421	0.75	0	0	3.5	1	0.5	0
jEdit	4.1	org.gjt.sp.jedit.syntax.XModeHandler	16	2	0	15	77	78	1	15	8	0.875268817	1296	1	5	0.464285714	0.265625	1	3	78.0625	35	6	1
jEdit	4.1	org.gjt.sp.jedit.gui.FloatingWindowContainer	9	6	0	6	26	34	3	6	9	0.9375	91	1	2	0.987748851	0.592592593	3	3	8.888888889	1	0.8889	1
jEdit	4.1	org.gjt.sp.jedit.buffer.BufferChangeListener	4	1	0	4	4	6	4	1	4	2	4	0	0	0	0.916666667	0	0	0	1	1	2
jEdit	4.1	org.gjt.sp.jedit.syntax.TokenMarker	13	1	0	15	65	30	5	13	7	0.796875	1525	0.9375	4	0	0.215384615	0	0	115.0769231	42	8.8462	2
jEdit	4.1	org.gjt.sp.jedit.gui.FontSelector	3	6	0	6	18	3	5	2	1	2	66	0	0	0.997382199	0.444444444	0	0	21	2	1	0
jEdit	4.1	org.gjt.sp.jedit.textarea.Selection	14	1	2	18	23	59	17	1	9	0.807692308	117	0	0	0	0.297619048	0	0	7.071428571	5	1.0714	2
jEdit	4.1	org.gjt.sp.jedit.syntax.Token	3	1	1	10	9	1	9	1	3	1.347826087	138	0	2	0	0.4	0	0	37.33333333	15	5.3333	0
jEdit	4.1	org.gjt.sp.jedit.textarea.TextAreaPainter	53	4	0	22	145	988	14	14	46	0.960918114	1107	0.677419355	5	0.925501433	0.101415094	3	25	19.30188679	7	1.6038	5
jEdit	4.1	bsh.ParserTokenManager	50	1	0	5	66	3	1	4	6	0.75170068	6280	0.166666667	1	0	0.5	0	0	124.12	167	8.76	0
jEdit	4.1	gnu.regexp.CharIndexedStringBuffer	4	1	0	2	7	0	1	1	3	0	59	1	0	0	0.666666667	0	0	13.25	3	1.75	0
jEdit	4.1	org.gjt.sp.jedit.syntax.SyntaxStyle	4	1	0	14	5	0	14	0	4	0.666666667	28	1	0	0	0.5	0	0	5.25	1	0.75	0
jEdit	4.1	org.gjt.sp.jedit.Marker	7	1	0	7	10	0	7	1	2	0.625	64	1	1	0	0.428571429	0	0	7.571428571	2	1.1429	0
jEdit	4.1	gnu.regexp.RE	47	2	1	41	109	1019	19	25	26	0.946488294	2549	0.461538462	2	0.14893617	0.230072464	1	2	52.95744681	11	1.766	0
jEdit	4.1	org.gjt.sp.jedit.msg.EditorExiting	1	2	0	3	2	0	1	2	1	2	5	0	0	1	1	0	0	4	0	0	0
jEdit	4.1	bsh.BSHArrayInitializer	4	2	0	10	23	6	3	7	2	2	176	0	0	0.857142857	0.583333333	1	1	43	1	0.75	0
jEdit	4.1	org.gjt.sp.jedit.gui.RolloverButton	6	6	1	11	22	13	11	1	5	0.8	75	1	0	0.996078431	0.4	3	12	11.33333333	2	0.6667	0
jEdit	4.1	org.gjt.sp.jedit.pluginmgr.PluginListHandler	12	2	0	7	36	36	1	7	8	0.865612648	505	1	4	0.541666667	0.319444444	1	3	39.16666667	14	3.6667	0
jEdit	4.1	org.gjt.sp.jedit.msg.SearchSettingsChanged	1	2	0	5	2	0	3	2	1	2	5	0	0	1	1	0	0	4	0	0	0
jEdit	4.1	bsh.ASCII_UCodeESC_CharStream	27	1	0	3	40	25	3	0	21	0.529411765	1277	0.705882353	0	0	0.296296296	0	0	45.66666667	7	1.5926	0
jEdit	4.1	org.gjt.sp.jedit.buffer.IndentFoldHandler	2	2	0	2	6	1	1	2	2	2	65	0	0	0.888888889	0.625	0	0	31.5	7	3.5	0
jEdit	4.1	org.gjt.sp.jedit.options.ContextAddDialog	11	7	0	11	64	29	2	10	4	0.814285714	396	1	0	0.984984985	0.363636364	0	0	34.36363636	4	1.3636	0
jEdit	4.1	com.microstar.xml.XmlParser	118	1	0	7	180	6075	6	1	27	0.921125975	5207	0.717391304	1	0	0.138067061	0	0	42.34745763	9	1.5678	2
jEdit	4.1	bsh.BSHFormalComment	1	2	0	2	2	0	1	1	1	2	6	0	0	1	1	0	0	4	0	0	0
jEdit	4.1	org.gjt.sp.util.ReadWriteLock	9	1	0	2	17	2	1	1	6	0.678571429	236	1	0	0	1	0	0	24.44444444	5	2.8889	0
jEdit	4.1	org.gjt.sp.jedit.OptionGroup	9	1	0	6	20	0	4	2	9	0.5	112	1	0	0	0.259259259	0	0	11.22222222	3	1.5556	0
jEdit	4.1	bsh.JJTParserState	12	1	0	3	25	0	2	1	0	0.436363636	218	1	0	0	0.395833333	0	0	16.75	3	1.3333	0
jEdit	4.1	bsh.BshClassManager	26	1	0	10	39	311	7	3	23	0.873333333	179	1	1	0	0.16	0	0	5.653846154	3	1.1923	0
jEdit	4.1	org.gjt.sp.jedit.options.Abbrev	2	1	0	2	3	1	2	0	0	1	16	0	0	0	0.75	0	0	6	0	0	0
jEdit	4.1	org.gjt.sp.jedit.OptionPane	4	1	0	6	4	6	6	0	4	2	4	0	0	0	1	0	0	0	1	1	0
jEdit	4.1	gnu.regexp.REMatch	14	1	0	20	27	0	19	1	10	0.653846154	386	0.125	1	0	0.342857143	0	0	26	6	2.4286	0
jEdit	4.1	org.gjt.sp.util.WorkRequest	5	1	4	5	11	10	4	1	5	2	48	0	0	0	0.45	0	0	8.6	2	1.6	0
jEdit	4.1	org.gjt.sp.jedit.pluginmgr.InstallPluginsDialog	14	7	0	12	98	43	4	11	2	0.866396761	1049	0.894736842	1	0.980568012	0.204081633	0	0	72.57142857	9	2.4286	0
jEdit	4.1	org.gjt.sp.jedit.gui.CheckBoxListModel	11	2	0	3	24	25	2	1	7	0.833333333	177	0	0	0.64	0.303030303	2	3	14.81818182	6	2	0
jEdit	4.1	org.gjt.sp.jedit.syntax.DisplayTokenHandler	5	2	1	8	11	6	2	6	4	0.75	81	1	1	0.666666667	0.288888889	1	2	14	2	1	0
jEdit	4.1	org.gjt.sp.jedit.browser.BrowserListener	2	1	0	4	2	1	3	2	2	2	2	0	0	0	1	0	0	0	1	1	0
jEdit	4.1	bsh.Primitive	45	1	0	41	77	898	36	5	28	0.795454545	1472	0.25	2	0	0.083333333	0	0	31.62222222	12	2.0222	0
jEdit	4.1	bsh.Reflect	37	1	0	24	111	666	12	15	14	2	1616	0	0	0	0.153846154	0	0	42.67567568	30	3.1622	0
jEdit	4.1	org.gjt.sp.jedit.buffer.ContentManager	11	1	0	2	17	0	2	0	8	0.225	387	1	0	0	0.436363636	0	0	33.81818182	4	1.8182	0
jEdit	4.1	gnu.regexp.CharUnit	1	1	0	1	2	0	1	0	0	2	6	0	0	0	1	0	0	3	0	0	0
jEdit	4.1	org.gjt.sp.util.WorkThreadPool	21	1	0	14	50	90	13	5	9	0.8625	660	0.6875	5	0	0.169312169	0	0	29.66666667	14	3.1429	1
jEdit	4.1	org.gjt.sp.jedit.Autosave	4	1	0	3	13	4	1	3	3	0.666666667	62	1	0	0	0.333333333	0	0	14.25	4	2.25	3
jEdit	4.1	org.gjt.sp.jedit.gui.CompleteWord	17	5	0	16	94	106	4	16	3	0.770833333	554	1	3	0.974276527	0.215686275	3	4	31.23529412	15	2.5294	5
jEdit	4.1	bsh.ClassPathException	1	4	0	3	2	0	2	1	1	2	5	0	0	1	1	0	0	4	0	0	0
jEdit	4.1	bsh.BSHThrowStatement	2	2	0	7	7	1	1	6	1	2	30	0	0	0.947368421	0.625	1	1	14	1	0.5	0
jEdit	4.1	bsh.BSHCastExpression	6	2	0	16	45	15	3	13	6	2	280	0	0	0.782608696	0.229166667	1	1	45.66666667	1	0.8333	0
jEdit	4.1	com.microstar.xml.HandlerBase	14	1	7	9	16	91	7	2	14	2	38	0	0	0	0.414285714	0	0	1.714285714	1	0.9286	0
jEdit	4.1	org.gjt.sp.jedit.msg.ViewUpdate	5	2	0	6	13	4	4	3	4	0.875	52	0.25	0	0.5	0.5	1	1	8.6	1	0.6	0
jEdit	4.1	org.gjt.sp.jedit.gui.TipOfTheDay	8	7	0	6	60	20	2	6	3	0.8	294	1	0	0.989441931	0.375	2	5	35.125	5	1.375	0
jEdit	4.1	org.gjt.sp.jedit.OperatingSystem	13	1	0	27	31	34	26	1	11	0.962962963	237	0.888888889	0	0	0.083333333	0	0	16.53846154	3	1.9231	1
jEdit	4.1	bsh.BSHUnaryExpression	5	2	0	11	33	6	1	10	1	0.625	206	0	0	0.818181818	0.433333333	1	1	39.8	1	0.8	0
jEdit	4.1	bsh.BSHReturnStatement	2	2	0	9	7	1	1	8	1	1	28	0	0	0.947368421	0.625	1	1	12.5	1	0.5	0
jEdit	4.1	org.gjt.sp.jedit.gui.PanelWindowContainer	22	1	0	21	89	97	12	15	10	0.857142857	623	0.846153846	3	0	0.25	0	0	26.72727273	6	1.7727	2
jEdit	4.1	org.gjt.sp.jedit.gui.DockableWindowManager	31	5	0	29	83	267	21	16	23	0.921428571	751	0.571428571	5	0.957478006	0.20952381	0	0	22.77419355	12	2.3548	5
jEdit	4.1	gnu.regexp.RETokenBackRef	3	2	0	4	8	0	1	3	0	0.5	77	1	0	0.777777778	0.444444444	1	2	24	5	2	0
jEdit	4.1	org.gjt.sp.jedit.textarea.ScrollListener	2	1	0	3	2	1	3	1	2	2	2	0	0	0	1	0	0	0	1	1	0
jEdit	4.1	gnu.regexp.CharIndexedCharArray	4	1	0	2	5	0	1	1	3	0	59	1	0	0	0.666666667	0	0	13.25	3	1.75	0
jEdit	4.1	bsh.TargetError	11	4	0	18	26	33	14	5	11	0.45	141	0	0	0.764705882	0.363636364	1	2	11.63636364	2	1	0
jEdit	4.1	org.gjt.sp.jedit.print.BufferPrinter1_3	5	1	0	5	33	0	0	5	4	0.375	161	1	0	0	0.25	0	0	30.8	3	1.6	0
jEdit	4.1	gnu.regexp.CharIndexedInputStream	5	1	0	3	12	0	2	1	3	0.53125	256	1	0	0	0.6	0	0	48.6	10	3.8	0
jEdit	4.1	bsh.BSHAllocationExpression	8	2	0	18	38	28	1	17	1	2	273	0	0	0.72	0.363636364	1	1	33.125	1	0.875	0
jEdit	4.1	bsh.BSHMethodInvocation	2	2	0	12	19	1	1	11	1	2	91	0	0	0.947368421	0.625	1	1	44.5	1	0.5	0
jEdit	4.1	org.gjt.sp.jedit.msg.VFSUpdate	3	2	0	6	9	0	4	2	3	0	36	1	0	0.6	0.666666667	1	1	10.66666667	1	0.6667	0
jEdit	4.1	bsh.BSHReturnType	2	2	0	8	5	1	2	6	1	1	19	0	0	0.947368421	0.666666667	0	0	8	1	0.5	0
jEdit	4.1	org.gjt.sp.jedit.print.BufferPrintable	9	2	0	15	64	6	3	13	2	0.788043478	727	0.956521739	4	0.461538462	0.25	0	0	77.22222222	14	3.1111	1
jEdit	4.1	org.gjt.sp.jedit.search.HyperSearchResult	5	1	0	9	20	0	6	3	5	0.59375	112	0	1	0	0.533333333	0	0	19.8	2	1	0
jEdit	4.1	org.gjt.sp.jedit.BeanShellAction	7	3	0	8	18	5	1	7	7	0.80952381	153	1	2	0.727272727	0.392857143	2	2	19.85714286	2	1.2857	0
jEdit	4.1	org.gjt.sp.jedit.textarea.ChunkCache	16	1	0	14	64	0	6	10	1	0.713333333	1130	0.9	4	0	0.386666667	0	0	69	29	5.875	4
jEdit	4.1	bsh.BshMethod	6	1	0	18	22	0	10	10	4	0.533333333	316	0.333333333	2	0	0.357142857	0	0	51.16666667	2	1	0
jEdit	4.1	bsh.BSHImportDeclaration	2	2	0	10	9	1	1	9	1	1	36	0	0	0.947368421	0.625	1	1	16	1	0.5	0
jEdit	4.1	bsh.BSHAssignment	3	2	0	11	18	3	1	10	1	1	274	0	0	0.9	0.533333333	1	1	90	1	0.6667	0
jEdit	4.1	org.gjt.sp.jedit.gui.BeanShellErrorDialog	3	7	0	6	35	3	3	4	3	2	161	0	0	0.996960486	0.555555556	0	0	52.66666667	1	0.6667	2
jEdit	4.1	org.gjt.sp.jedit.ActionSet	13	1	0	12	26	0	11	1	12	0.458333333	110	1	0	0	0.384615385	0	0	7.307692308	2	1	3
jEdit	4.1	org.gjt.sp.jedit.SettingsReloader	3	1	0	9	19	3	1	9	1	2	110	0	0	0	0.555555556	0	0	35.66666667	17	6.3333	1
jEdit	4.1	org.gjt.sp.jedit.gui.EnhancedCheckBoxMenuItem	7	7	0	6	40	9	3	5	4	0.611111111	214	1	1	0.993811881	0.3	3	13	28.71428571	8	2.1429	0
jEdit	4.1	org.gjt.sp.jedit.jEdit	118	1	0	197	390	5891	169	60	81	0.923076923	5263	0.964285714	9	0	0.053846154	0	0	43.36440678	61	4	17
jEdit	4.1	bsh.BSHForStatement	2	2	0	12	10	1	1	11	1	1.125	137	0.625	4	0.947368421	0.625	1	1	63.5	1	0.5	0
jEdit	4.1	bsh.BSHAmbiguousName	7	2	0	16	17	19	8	8	6	0.333333333	53	0	0	0.75	0.457142857	1	1	6.428571429	1	0.8571	0
jEdit	4.1	org.gjt.sp.jedit.io.FileRootsVFS	6	2	0	5	33	9	1	4	4	0.74	439	0.6	0	0.886363636	0.5	2	3	70.5	13	4.1667	3
jEdit	4.1	org.gjt.sp.jedit.help.HelpSearchPanel	6	5	0	10	29	5	5	9	1	0.7	140	1	3	0.992401216	0.388888889	0	0	21.66666667	2	1	0
jEdit	4.1	org.gjt.sp.jedit.gui.IOProgressMonitor	6	5	0	9	29	5	5	6	3	0.666666667	141	1	2	0.992401216	0.5	1	7	22	1	0.8333	0
jEdit	4.1	org.gjt.sp.jedit.pluginmgr.PluginListDownloadProgress	6	6	0	6	31	9	4	6	0	0.8	134	1	3	0.992378049	0.3	0	0	20.83333333	1	0.8333	0
jEdit	4.1	org.gjt.sp.jedit.buffer.LineElement	11	1	0	2	14	49	2	1	11	0.8	50	1	1	0	0.454545455	0	0	3.363636364	1	0.9091	0
jEdit	4.1	org.gjt.sp.jedit.msg.BufferUpdate	6	2	0	10	14	5	8	4	5	0.933333333	86	0.166666667	1	0.428571429	0.4	1	1	11.33333333	1	0.6667	0
jEdit	4.1	org.gjt.sp.jedit.search.SearchFileSet	5	1	0	9	5	10	9	1	5	2	5	0	0	0	0.666666667	0	0	0	1	1	0
jEdit	4.1	bsh.Parser	413	1	0	48	505	0	1	48	87	0.727688574	23590	0.769230769	8	0	0.138014528	0	0	56.05569007	46	5.4673	0
jEdit	4.1	bsh.CommandLineReader	4	3	0	1	8	4	1	0	4	1	82	0	0	0.857142857	0.35	2	2	18.5	1	0.75	0
jEdit	4.1	org.gjt.sp.jedit.syntax.Chunk	10	2	0	10	39	0	7	3	9	0.641975309	552	0.111111111	1	0.3	0.273504274	0	0	53.3	13	4.7	0
jEdit	4.1	org.gjt.sp.jedit.BufferHistory	13	1	0	11	60	44	4	10	6	0.833333333	487	0.6	0	0	0.180555556	0	0	36.07692308	6	2.6923	3
jEdit	4.1	org.gjt.sp.jedit.gui.EditAbbrevDialog	8	6	0	6	42	10	4	4	4	0.571428571	207	1	1	0.99086758	0.291666667	2	2	24.375	2	1	1
jEdit	4.1	org.gjt.sp.jedit.gui.SelectLineRange	5	7	0	8	50	2	1	8	4	0.5	362	1	1	0.993939394	0.466666667	0	0	70.4	4	1.8	0
jEdit	4.1	org.gjt.sp.jedit.gui.OptionsDialog	19	7	1	10	108	137	4	8	10	0.767676768	767	0.909090909	0	0.97473997	0.194736842	4	8	38.78947368	10	2.4211	2
jEdit	4.1	org.gjt.sp.jedit.buffer.ExplicitFoldHandler	2	2	0	2	6	1	1	2	2	2	84	0	0	0.888888889	0.625	0	0	41	9	4.5	1
jEdit	4.1	org.gjt.sp.jedit.options.GeneralOptionPane	5	6	0	5	28	0	2	4	1	0.708333333	338	1	0	0.994056464	0.5	2	4	64.2	3	1.6	0
jEdit	4.1	org.gjt.sp.jedit.gui.ToolBarManager	5	1	0	2	17	4	1	1	3	0.5	137	1	0	0	0.5	0	0	25.6	3	2	0
jEdit	4.1	org.gjt.sp.jedit.MiscUtilities	40	1	0	73	94	780	69	8	37	1	1674	0	0	0	0.10625	0	0	40.825	17	4.7	7
jEdit	4.1	bsh.Node	7	1	0	36	7	21	36	0	7	2	7	0	0	0	0.523809524	0	0	0	1	1	0
jEdit	4.1	org.gjt.sp.jedit.textarea.Gutter	43	4	0	13	108	737	6	12	36	0.940952381	956	0.88	3	0.938953488	0.121645796	3	17	20.65116279	29	1.8837	3
jEdit	4.1	bsh.BSHBinaryExpression	4	2	0	12	21	6	1	11	1	1	280	0	0	0.857142857	0.45	1	1	68.75	4	2.25	0
jEdit	4.1	bsh.This	10	1	2	14	26	5	9	8	7	0.388888889	161	0	2	0	0.255555556	0	0	14.9	3	1.1	0
jEdit	4.1	bsh.BSHTryStatement	2	2	0	13	25	1	1	12	1	2	214	0	0	0.947368421	0.625	1	2	106	1	0.5	0
