# Supplementary material for: Feature selection using a multi-strategy improved parrot optimization algorithm in software defect prediction
Source: PeerJ Comput Sci. 2025 Apr 16;11:e2815. doi: 10.7717/peerj-cs.2815 (PMC12190446; doi:10.7717/peerj-cs.2815)
Supplement: Supplemental Information 1 — Metric data of Java code and a label indicating whether it is defective. [file peerj-cs-11-2815-s001.zip › data/jedit-4.2.csv]

name	version	name	wmc	dit	noc	cbo	rfc	lcom	ca	ce	npm	lcom3	loc	dam	moa	mfa	cam	ic	cbm	amc	max_cc	avg_cc	bug
jEdit	4.2	org.gjt.sp.jedit.gui.SelectLineRange	5	7	0	8	52	2	1	8	4	0.5	372	1	1	0.993939394	0.466666667	0	0	72.4	5	2	0
jEdit	4.2	org.gjt.sp.jedit.options.GeneralOptionPane	7	6	0	6	36	3	2	6	1	0.788888889	508	1	0	0.991111111	0.5	3	5	69.42857143	6	1.8571	0
jEdit	4.2	org.objectweb.asm.CodeVisitor	17	1	0	5	17	136	4	1	17	2	17	0	0	0	0.394957983	0	0	0	1	1	0
jEdit	4.2	org.gjt.sp.jedit.ActionContext	8	1	2	18	27	0	16	3	8	0.523809524	155	0.333333333	0	0	0.35	0	0	18	3	1.5	0
jEdit	4.2	org.gjt.sp.jedit.textarea.Gutter	40	4	0	14	106	606	5	14	36	0.929230769	1100	0.88	3	0.943065693	0.125	3	17	25.875	31	2.1	1
jEdit	4.2	bsh.BSHTryStatement	2	2	0	16	27	1	1	15	1	2	227	0	0	0.947368421	0.625	1	1	112.5	1	0.5	0
jEdit	4.2	org.gjt.sp.jedit.textarea.StructureMatcher	2	1	0	4	2	1	4	2	2	2	2	0	0	0	1	0	0	0	1	1	0
jEdit	4.2	org.gjt.sp.jedit.menu.DirectoryProvider	3	1	0	13	34	1	2	13	3	0.5	227	1	0	0	0.555555556	0	0	74.33333333	18	6.3333	0
jEdit	4.2	org.gjt.sp.jedit.EditServer	8	2	0	9	56	12	3	8	4	0.771428571	386	1	0	0.897058824	0.3125	0	0	46.625	15	2.875	0
jEdit	4.2	gnu.regexp.RETokenEnd	3	2	0	4	9	1	1	3	0	0.5	71	1	0	0.777777778	0.444444444	1	2	22.33333333	6	2.3333	0
jEdit	4.2	bsh.ClassGeneratorUtil	23	1	0	34	118	239	1	33	6	0.96	2050	0	5	0	0.157004831	0	0	87.04347826	18	5.3913	0
jEdit	4.2	org.gjt.sp.jedit.io.VFS	36	1	4	40	88	534	32	15	30	0.979365079	725	0.277777778	0	0	0.221978022	0	0	18.63888889	7	1.5556	3
jEdit	4.2	bsh.collection.CollectionIterator	4	1	0	2	15	0	1	1	3	0.333333333	54	1	0	0	0.75	0	0	12.25	4	1.5	0
jEdit	4.2	org.gjt.sp.jedit.buffer.PositionManager	5	1	0	4	17	0	4	2	4	0.375	130	0.5	0	0	0.533333333	0	0	24.6	4	2	0
jEdit	4.2	bsh.JJTParserState	12	1	0	3	25	0	2	1	0	0.436363636	218	1	0	0	0.395833333	0	0	16.75	3	1.3333	0
jEdit	4.2	org.gjt.sp.jedit.options.Abbrev	2	1	0	2	3	1	2	0	0	1	16	0	0	0	0.75	0	0	6	0	0	0
jEdit	4.2	org.gjt.sp.jedit.OptionPane	4	1	0	5	4	6	5	0	4	2	4	0	0	0	1	0	0	0	1	1	0
jEdit	4.2	gnu.regexp.REFilterReader	5	3	0	4	18	8	0	4	5	0.375	176	1	2	0.818181818	0.366666667	2	3	33	7	2.6	0
jEdit	4.2	com.microstar.xml.XmlHandler	13	1	0	13	13	78	13	0	13	2	13	0	0	0	0.430769231	0	0	0	1	1	0
jEdit	4.2	org.gjt.sp.jedit.syntax.ParserRule	11	1	0	7	22	43	4	4	9	0.751851852	364	0	4	0	0.533333333	0	0	29.63636364	5	1.4545	1
jEdit	4.2	org.gjt.sp.jedit.pluginmgr.ManagePanel	9	5	0	11	58	20	10	8	2	0.875	308	0.666666667	2	0.987897126	0.296296296	0	0	32.55555556	1	0.8889	1
jEdit	4.2	org.gjt.sp.jedit.options.ShortcutsOptionPane	12	6	0	12	62	38	4	12	1	0.8	334	1	1	0.983823529	0.25	4	12	26.41666667	4	1.6667	1
jEdit	4.2	org.gjt.sp.jedit.buffer.ContentManager	11	1	0	2	17	0	2	0	8	0.25	383	1	0	0	0.436363636	0	0	33.45454545	4	1.8182	0
jEdit	4.2	org.gjt.sp.jedit.gui.CompleteWord	18	5	0	17	98	123	4	17	3	0.784313725	639	1	3	0.972712681	0.194444444	3	4	34.16666667	15	2.7778	0
jEdit	4.2	org.gjt.sp.jedit.options.ContextOptionPane	11	6	0	8	53	25	2	8	1	0.716666667	349	1	0	0.985272459	0.5	3	5	30.18181818	6	1.9091	0
jEdit	4.2	org.gjt.sp.jedit.msg.PropertiesChanged	1	2	0	12	2	0	10	2	1	2	5	0	0	1	1	0	0	4	0	0	0
jEdit	4.2	org.gjt.sp.jedit.Abbrevs	19	1	0	13	99	61	4	11	9	0.722222222	777	0.777777778	0	0	0.111111111	0	0	39.42105263	14	2.8947	0
jEdit	4.2	bsh.JavaCharStream	31	1	0	3	44	139	3	0	25	0.470588235	1283	0.705882353	0	0	0.301075269	0	0	39.83870968	7	1.4516	0
jEdit	4.2	org.gjt.sp.jedit.gui.FloatingWindowContainer	13	6	0	9	38	62	5	8	9	0.8125	177	1	2	0.98173516	0.307692308	3	3	12.30769231	2	1	2
jEdit	4.2	org.gjt.sp.jedit.syntax.DefaultTokenHandler	9	1	2	8	12	28	4	4	6	0.75	91	1	3	0	0.37037037	0	0	8.777777778	3	1.3333	0
jEdit	4.2	org.gjt.sp.jedit.menu.RecentDirectoriesProvider	3	1	0	11	29	3	2	11	3	2	157	0	0	0	0.666666667	0	0	51.33333333	10	3.6667	0
jEdit	4.2	org.gjt.sp.jedit.syntax.Token	6	1	1	10	16	11	9	1	4	1.128571429	183	0	2	0	0.32	0	0	24.83333333	2	0.8333	1
jEdit	4.2	org.gjt.sp.jedit.options.PluginManagerOptionPane	5	6	0	8	45	0	5	6	1	0.805555556	318	1	1	0.994056464	0.5	3	5	60.8	6	2.6	0
jEdit	4.2	gnu.regexp.CharIndexed	3	1	0	29	3	3	29	0	3	1.5	4	0	0	0	0.833333333	0	0	0	1	1	0
jEdit	4.2	org.gjt.sp.jedit.buffer.FoldHandler	13	1	3	13	34	52	10	4	10	0.8125	168	0.5	0	0	0.178571429	1	1	11.61538462	4	1.4615	0
jEdit	4.2	org.gjt.sp.jedit.gui.StatusBar	23	5	0	38	113	153	31	18	12	0.903846154	1127	0.923076923	2	0.967407407	0.173913043	1	7	46.86956522	19	3.087	0
jEdit	4.2	org.gjt.sp.jedit.Mode	13	1	0	17	30	26	12	6	13	0.733333333	278	1	3	0	0.338461538	0	0	20	5	2.2308	3
jEdit	4.2	org.gjt.sp.jedit.help.HelpIndex	11	1	0	11	57	23	3	8	7	0.533333333	513	1	0	0	0.35	0	0	45.36363636	3	1.1818	0
jEdit	4.2	org.gjt.sp.jedit.TextUtilities	15	1	0	11	50	105	7	5	14	1.071428571	896	0.375	0	0	0.304761905	0	0	58.2	31	7.4	2
jEdit	4.2	gnu.regexp.CharIndexedReader	5	1	0	3	12	0	2	1	3	0.46875	272	1	0	0	0.6	0	0	51.8	10	3.8	0
jEdit	4.2	org.gjt.sp.util.Log	16	1	0	112	50	62	112	2	7	0.88627451	456	0.588235294	1	0	0.142857143	0	0	26.4375	7	2.3125	0
jEdit	4.2	org.gjt.sp.jedit.syntax.DummyTokenHandler	4	1	0	3	5	6	1	2	3	1	15	0	1	0	0.533333333	0	0	2.5	1	0.5	0
jEdit	4.2	org.gjt.sp.jedit.options.DockingOptionPane	5	6	0	3	29	8	1	3	3	0.625	109	1	1	0.994056464	1	4	12	20.4	1	0.8	0
jEdit	4.2	org.gjt.sp.jedit.options.WindowTableModel	11	2	0	7	28	25	3	6	9	0.75	161	0.5	0	0.615384615	0.386363636	1	2	13.45454545	5	2.2727	0
jEdit	4.2	org.gjt.sp.jedit.gui.TextAreaDialog	7	7	1	7	41	21	3	5	6	2	220	0	0	0.995447648	0.5	2	2	30.42857143	1	0.4286	0
jEdit	4.2	org.gjt.sp.jedit.gui.GrabKeyDialog	24	6	0	9	80	240	5	7	7	0.849802372	564	0.909090909	3	0.96731055	0.162878788	3	4	22.04166667	7	1.875	0
jEdit	4.2	org.gjt.sp.jedit.GUIUtilities	58	1	0	123	174	1621	109	20	52	0.944444444	1911	0.333333333	1	0	0.097007224	0	0	31.74137931	16	2.931	4
jEdit	4.2	org.gjt.sp.jedit.gui.KeyEventWorkaround	3	1	0	7	12	1	6	1	3	1.166666667	261	0.666666667	0	0	0.333333333	0	0	84	85	28.6667	1
jEdit	4.2	org.gjt.sp.jedit.options.SyntaxHiliteOptionPane	8	6	0	5	31	20	3	4	1	0.761904762	121	0.666666667	1	0.991111111	0.5	4	12	13.75	1	0.75	0
jEdit	4.2	org.gjt.sp.jedit.search.CurrentBufferSet	6	1	0	6	9	15	4	3	6	2	34	0	0	0	0.611111111	0	0	4.666666667	2	1	0
jEdit	4.2	org.gjt.sp.jedit.search.SearchBar	20	5	0	18	84	118	5	18	5	0.821052632	499	1	3	0.97172619	0.33	2	5	23.45	12	1.65	1
jEdit	4.2	bsh.ClassIdentifier	3	1	0	3	8	0	3	0	3	0	24	0	0	0	0.666666667	0	0	6.666666667	1	0.6667	0
jEdit	4.2	org.gjt.sp.jedit.gui.AnimatedIcon	13	2	0	1	20	30	1	1	9	0.805555556	115	1	0	0.571428571	0.269230769	0	0	7.384615385	2	1.0769	0
jEdit	4.2	org.gjt.sp.jedit.BeanShell	27	1	0	37	96	219	13	26	18	0.873076923	927	0.6	3	0	0.211538462	0	0	32.96296296	6	1.7037	0
jEdit	4.2	org.gjt.sp.jedit.menu.FavoritesProvider	3	1	0	12	18	3	2	12	3	2	89	0	0	0	0.666666667	0	0	28.66666667	4	1.6667	0
jEdit	4.2	gnu.regexp.RESyntax	9	1	0	6	18	0	6	1	8	1.015625	368	0.104166667	17	0	0.40625	0	0	34.55555556	2	1	0
jEdit	4.2	org.gjt.sp.jedit.pluginmgr.InstallPanel	10	5	0	14	73	29	12	12	1	0.904761905	358	0.714285714	3	0.986404834	0.233333333	0	0	34.1	2	1	0
jEdit	4.2	org.gjt.sp.jedit.print.BufferPrinter1_4	7	1	0	6	52	1	0	6	4	0.714285714	341	0.285714286	0	0	0.2	0	0	46.71428571	11	3.5714	0
jEdit	4.2	bsh.BSHAllocationExpression	11	2	0	22	57	53	1	21	1	0.8	455	1	0	0.666666667	0.409090909	1	1	40.27272727	1	0.8182	0
jEdit	4.2	bsh.BSHMethodInvocation	4	2	0	15	22	6	2	13	1	2	119	0	0	0.857142857	0.4375	1	1	28.75	1	0.75	0
jEdit	4.2	bsh.Modifiers	8	1	0	13	17	22	13	0	4	1	160	0	0	0	0.5	0	0	18.5	8	2.125	0
jEdit	4.2	org.gjt.sp.jedit.browser.VFSFileChooserDialog	12	7	0	23	97	32	8	21	5	0.805194805	569	1	3	0.983508246	0.263888889	1	1	45.83333333	11	2.5	1
jEdit	4.2	org.objectweb.asm.ByteVector	11	1	0	3	17	0	3	0	10	0.1	514	0	0	0	0.4	0	0	45.54545455	11	2.4545	0
jEdit	4.2	bsh.BSHSwitchStatement	3	2	0	11	17	3	1	10	2	2	149	0	0	0.9	0.5	1	1	48.66666667	1	0.6667	0
jEdit	4.2	org.gjt.sp.jedit.gui.OptionsDialog	18	7	2	15	120	117	5	12	10	0.752941176	897	0.9	1	0.976190476	0.171717172	5	9	48.27777778	16	2.8889	0
jEdit	4.2	org.gjt.sp.jedit.menu.EnhancedCheckBoxMenuItem	6	7	0	8	36	1	3	7	3	0.666666667	219	1	1	0.993811881	0.3	3	13	35	8	2.6667	0
jEdit	4.2	org.objectweb.asm.Type	24	1	0	1	41	198	1	0	18	0.824275362	749	0.166666667	9	0	0.149758454	0	0	29.20833333	13	2.5833	0
jEdit	4.2	org.gjt.sp.jedit.gui.DefaultFocusComponent	1	1	0	5	1	0	5	0	1	2	1	0	0	0	1	0	0	0	1	1	0
jEdit	4.2	bsh.Variable	12	1	0	9	24	26	4	5	7	0.75	182	0	2	0	0.333333333	0	0	13.5	3	0.8333	0
jEdit	4.2	org.gjt.sp.jedit.gui.JCheckBoxList	10	5	0	5	42	43	2	5	9	0.666666667	219	1	0	0.990654206	0.375	1	1	20.8	4	1.6	1
jEdit	4.2	bsh.BSHBinaryExpression	5	2	0	11	24	10	1	10	1	1	309	0	0	0.818181818	0.333333333	1	1	60.4	4	2	0
jEdit	4.2	org.gjt.sp.jedit.options.StyleEditor	5	7	0	6	45	2	1	5	4	0.611111111	368	1	2	0.993939394	0.4	0	0	70.8	6	2.6	0
jEdit	4.2	org.gjt.sp.jedit.proto.jeditresource.PluginResURLConnection	5	2	0	5	29	2	1	4	4	0.5625	198	0.75	0	0.935483871	0.466666667	1	7	37.8	8	2.2	0
jEdit	4.2	org.gjt.sp.jedit.options.BrowserOptionPane	3	6	0	2	17	1	0	2	3	0.5	303	1	0	0.997019374	1	2	4	97	6	2.3333	0
jEdit	4.2	bsh.CollectionManager	7	1	1	8	19	21	4	4	7	1	70	1	1	0	0.785714286	0	0	8.857142857	4	1.2857	0
jEdit	4.2	org.gjt.sp.jedit.Registers	19	1	0	20	88	123	7	15	15	0.642857143	783	0.714285714	1	0	0.25	0	0	39.84210526	17	4.2632	1
jEdit	4.2	bsh.ClassGenerator	5	1	1	14	13	10	4	10	5	1	34	1	1	0	0.292307692	0	0	5.6	1	0.8	0
jEdit	4.2	bsh.DelayedEvalBshMethod	5	2	0	12	13	0	2	10	4	0.666666667	93	0	4	0.428571429	0.28	0	0	16.4	2	1	0
jEdit	4.2	org.gjt.sp.jedit.search.DirectoryListSet	10	2	0	9	26	0	4	6	8	0.518518519	143	1	0	0.4375	0.32	1	1	13	3	1.1	0
jEdit	4.2	bsh.BSHType	9	2	0	20	27	18	10	10	7	0.8125	288	0.75	0	0.692307692	0.277777778	0	0	30.55555556	12	2.8889	0
jEdit	4.2	bsh.BSHArrayDimensions	5	2	0	10	21	4	2	8	4	0.625	187	0	0	0.818181818	0.44	1	1	35.6	1	0.8	0
jEdit	4.2	org.objectweb.asm.Label	4	1	0	5	8	2	4	3	1	1	239	0.2	3	0	0.5	0	0	56.25	6	3.25	0
jEdit	4.2	org.gjt.sp.jedit.textarea.TextAreaPainter	51	4	0	25	131	927	18	15	48	0.971666667	923	0.138888889	5	0.92816092	0.130718954	3	21	16.39215686	7	1.6078	1
jEdit	4.2	bsh.UtilEvalError	4	3	3	46	12	6	43	4	3	2	50	0	0	0.894736842	0.625	0	0	11.5	3	1	0
jEdit	4.2	org.gjt.sp.jedit.options.BrowserColorsOptionPane	13	6	0	9	56	44	3	9	1	0.763888889	316	1	1	0.982378855	0.384615385	4	12	22.84615385	5	1.2308	0
jEdit	4.2	org.gjt.sp.jedit.syntax.SyntaxStyle	6	1	0	14	7	7	14	0	6	0.8	38	1	0	0	0.375	0	0	4.666666667	1	0.8333	0
jEdit	4.2	org.gjt.sp.jedit.options.GutterOptionPane	3	6	0	4	30	1	0	4	3	0.5	335	1	10	0.997019374	1	2	4	105.6666667	1	0.6667	0
jEdit	4.2	org.gjt.sp.jedit.ServiceManager	11	1	0	11	54	0	5	8	8	0.7	302	0.333333333	0	0	0.2	0	0	26.18181818	10	2.0909	0
jEdit	4.2	gnu.regexp.REFilterInputStream	5	3	0	4	18	8	0	4	5	0.375	176	1	2	0.818181818	0.366666667	2	3	33	7	2.6	0
jEdit	4.2	org.gjt.sp.jedit.gui.RolloverButton	9	6	1	17	34	26	15	3	8	0.708333333	142	1	0	0.9921875	0.375	3	15	14.44444444	3	1.2222	0
jEdit	4.2	org.gjt.sp.jedit.BeanShellAction	7	3	0	12	23	5	2	10	7	0.833333333	191	1	2	0.727272727	0.314285714	2	2	25.14285714	6	1.7143	0
jEdit	4.2	bsh.BshMethod	15	1	1	28	47	69	12	19	10	0.635714286	523	0.7	3	0	0.195833333	0	0	33.2	3	0.9333	0
jEdit	4.2	org.gjt.sp.jedit.jEdit	130	1	0	258	450	7403	223	79	91	0.927292168	5494	0.965517241	10	0	0.051550388	0	0	41.03846154	71	4	6
jEdit	4.2	bsh.BSHVariableDeclarator	3	2	0	11	14	3	3	8	2	1	61	0	0	0.9	0.466666667	1	3	19	1	0.6667	0
jEdit	4.2	org.gjt.sp.util.WorkThreadProgressListener	2	1	0	6	2	1	6	1	2	2	2	0	0	0	1	0	0	0	1	1	0
jEdit	4.2	org.objectweb.asm.Edge	1	1	0	2	2	0	2	1	0	2	8	0	3	0	1	0	0	3	0	0	0
jEdit	4.2	org.gjt.sp.jedit.search.HyperSearchRequest	9	2	0	20	52	16	4	20	2	0.770833333	398	1	4	0.428571429	0.24691358	0	0	42.55555556	7	2.2222	6
jEdit	4.2	org.gjt.sp.jedit.msg.BufferUpdate	6	2	0	9	14	5	8	3	5	0.933333333	86	0.166666667	1	0.428571429	0.4	1	1	11.33333333	1	0.6667	0
jEdit	4.2	bsh.CommandLineReader	4	3	0	1	8	4	1	0	4	1	82	0	0	0.857142857	0.35	2	2	18.5	1	0.75	0
jEdit	4.2	bsh.BshIterator	2	1	0	5	2	1	5	0	2	2	2	0	0	0	1	0	0	0	1	1	0
jEdit	4.2	org.gjt.sp.jedit.PluginJAR	32	1	1	40	161	236	27	26	17	0.806451613	1927	0.882352941	4	0	0.192708333	0	0	58.6875	18	3.5	2
jEdit	4.2	org.gjt.sp.jedit.menu.RecentFilesProvider	3	1	0	12	31	3	2	12	3	2	153	0	0	0	0.666666667	0	0	50	10	3.6667	0
jEdit	4.2	bsh.Token	3	1	0	4	4	3	4	0	3	1.4375	23	0	2	0	0.5	0	0	4	2	1	0
jEdit	4.2	bsh.BSHReturnStatement	2	2	0	9	7	1	1	8	1	1	29	0	0	0.947368421	0.625	1	1	13	1	0.5	0
jEdit	4.2	org.gjt.sp.jedit.options.ViewOptionPane	10	6	0	4	34	21	1	4	1	0.848484848	313	1	0	0.986725664	0.5	3	5	29.2	5	1.6	0
jEdit	4.2	gnu.regexp.CharIndexedCharArray	4	1	0	2	5	0	1	1	3	0	59	1	0	0	0.666666667	0	0	13.25	3	1.75	0
jEdit	4.2	gnu.regexp.REMatch	14	1	0	20	27	0	19	1	10	0.653846154	386	0.125	1	0	0.342857143	0	0	26	6	2.3571	0
jEdit	4.2	org.objectweb.asm.CodeWriter	32	1	0	6	53	0	2	6	17	0.853046595	2884	0.925925926	13	0	0.204301075	0	0	88.28125	40	6.5	0
jEdit	4.2	org.gjt.sp.jedit.syntax.DisplayTokenHandler	8	2	0	8	19	10	2	6	4	0.766233766	379	0.909090909	2	0.533333333	0.295454545	1	3	45	11	3.75	0
jEdit	4.2	org.gjt.sp.jedit.browser.VFSDirectoryEntryTable	16	5	0	18	120	88	8	13	12	0.813333333	873	0.8	2	0.982618772	0.171875	3	12	53.25	29	4.75	1
jEdit	4.2	org.gjt.sp.jedit.gui.ViewRegisters	6	7	0	8	47	9	3	8	3	0.8	300	1	0	0.992435703	0.388888889	0	0	48.5	1	0.8333	0
jEdit	4.2	org.gjt.sp.jedit.browser.BrowserCommandsMenu	6	5	0	16	50	1	6	11	2	0.55	546	1	1	0.993055556	0.3	0	0	89.33333333	5	1.8333	0
jEdit	4.2	org.gjt.sp.jedit.Autosave	4	1	0	4	16	4	1	4	3	0.666666667	67	1	0	0	0.333333333	0	0	15.5	4	2.5	0
jEdit	4.2	org.gjt.sp.jedit.msg.DynamicMenuChanged	3	2	0	7	8	0	5	2	3	0	29	1	0	0.6	0.666666667	1	1	8.333333333	1	0.6667	0
jEdit	4.2	bsh.ClassPathException	1	4	0	1	2	0	0	1	1	2	5	0	0	1	1	0	0	4	0	0	0
jEdit	4.2	bsh.BSHSwitchLabel	2	2	0	7	5	1	2	5	2	1	22	0	0	0.947368421	0.625	1	1	9.5	1	0.5	0
jEdit	4.2	com.microstar.xml.XmlException	5	3	0	11	6	2	11	0	5	0.75	36	1	0	0.80952381	0.466666667	1	1	5.4	1	0.8	0
jEdit	4.2	bsh.BSHPrimarySuffix	6	2	0	20	44	15	2	18	1	1.114285714	372	0	0	0.782608696	0.619047619	0	0	59.83333333	1	0.8333	0
jEdit	4.2	org.gjt.sp.jedit.gui.ErrorListCellRenderer	4	4	0	2	25	0	1	1	3	0.444444444	197	1	0	0.995377504	0.375	1	3	46.75	2	1.25	0
jEdit	4.2	org.gjt.sp.jedit.Macros	26	1	0	19	101	271	5	16	21	0.868571429	787	0.857142857	1	0	0.148	0	0	29	10	2.5	0
jEdit	4.2	org.gjt.sp.jedit.syntax.TokenMarker	12	1	0	14	59	18	5	9	6	0.741258741	1572	1	4	0	0.1875	0	0	128.9166667	45	9.3333	4
jEdit	4.2	org.gjt.sp.jedit.textarea.TextAreaExtension	5	1	7	11	6	10	11	0	5	2	54	0	0	0	0.65	0	0	9.8	3	1.2	0
jEdit	4.2	org.gjt.sp.jedit.help.HelpViewer	20	6	0	20	107	142	12	16	8	0.822966507	569	1	1	0.974320242	0.216666667	1	1	26.9	8	1.45	1
jEdit	4.2	bsh.BSHIfStatement	3	2	0	11	10	3	4	7	2	2	81	0	0	0.9	0.533333333	1	1	26	1	0.6667	0
jEdit	4.2	org.gjt.sp.jedit.gui.VariableGridLayout	16	1	0	3	35	100	3	0	14	0.653333333	679	0.8	0	0	0.34375	0	0	40.8125	13	2.5	0
jEdit	4.2	bsh.BSHArrayInitializer	4	2	0	11	25	6	3	8	2	2	208	0	0	0.857142857	0.625	1	1	51	1	0.75	0
jEdit	4.2	org.gjt.sp.jedit.buffer.DummyFoldHandler	2	2	0	3	3	1	2	2	2	2	8	0	0	0.888888889	0.625	0	0	3	1	0.5	0
jEdit	4.2	org.gjt.sp.jedit.buffer.RootElement	11	1	0	2	16	35	1	2	11	0.6	52	1	1	0	0.424242424	0	0	3.636363636	1	0.9091	0
jEdit	4.2	org.gjt.sp.jedit.buffer.IndentFoldHandler	2	2	0	5	6	1	3	2	2	2	65	0	0	0.888888889	0.625	0	0	31.5	7	3.5	0
jEdit	4.2	org.gjt.sp.jedit.textarea.ChunkCache	26	1	0	20	65	73	9	13	0	0.675555556	1311	1	4	0	0.274038462	0	0	49.07692308	29	3.9615	1
jEdit	4.2	org.gjt.sp.util.IntegerArray	8	1	0	4	10	4	4	0	8	0.5	75	1	0	0	0.75	0	0	8.125	2	0.875	0
jEdit	4.2	org.gjt.sp.jedit.options.StyleTableModel	8	2	0	10	26	0	2	8	6	0.285714286	153	1	0	0.695652174	0.40625	1	2	18	4	1.875	0
jEdit	4.2	org.gjt.sp.jedit.options.TextAreaOptionPane	5	6	0	5	33	0	1	5	3	0.723684211	431	1	10	0.994056464	0.5	3	5	81.4	2	1.2	0
jEdit	4.2	org.gjt.sp.jedit.syntax.KeywordMap	12	1	0	7	28	16	6	2	10	0.545454545	258	1	1	0	0.270833333	0	0	20.16666667	5	1.8333	0
jEdit	4.2	org.gjt.sp.jedit.PropertyManager	16	1	0	1	34	4	1	0	2	0.516666667	259	1	0	0	0.3875	0	0	14.9375	5	1.5625	0
jEdit	4.2	org.gjt.sp.jedit.textarea.JEditTextArea	259	4	0	83	522	16973	68	38	214	0.919835118	9932	0.666666667	10	0.715393134	0.072057787	3	18	37.1042471	30	3.6873	9
jEdit	4.2	bsh.BSHFormalParameters	5	2	0	11	10	2	5	6	3	0.625	128	0.25	0	0.818181818	0.44	1	1	23.8	3	1.6	0
jEdit	4.2	org.gjt.sp.jedit.pluginmgr.PluginManager	20	6	0	21	65	146	13	16	7	0.861244019	352	1	5	0.971385542	0.191666667	1	1	16.05	5	1.4	2
jEdit	4.2	org.gjt.sp.jedit.Java14	6	1	0	16	35	9	2	16	4	0.95	162	0	0	0	0.19047619	0	0	25.33333333	5	2.1667	0
jEdit	4.2	org.gjt.sp.jedit.options.AbbrevsOptionPane	16	6	0	14	95	80	4	14	1	0.791666667	559	1	1	0.978070175	0.3125	4	13	33.4375	5	1.625	0
jEdit	4.2	org.gjt.sp.util.SegmentBuffer	4	2	0	2	6	0	2	0	3	2	83	0	0	0.842105263	0.5625	1	11	19.75	3	1.25	0
jEdit	4.2	org.gjt.sp.jedit.textarea.DisplayManager	42	1	0	22	105	325	13	17	14	0.75	2076	0.625	6	0	0.201219512	0	0	48.04761905	23	4.3333	2
jEdit	4.2	org.gjt.sp.jedit.msg.EditPaneUpdate	5	2	0	5	13	4	3	3	4	0.875	52	0.25	0	0.5	0.5	1	1	8.6	1	0.6	0
jEdit	4.2	org.gjt.sp.jedit.search.AllBufferSet	4	2	0	7	20	0	1	6	3	0	79	1	0	0.7	0.5	1	1	18.5	3	1.25	1
jEdit	4.2	org.gjt.sp.jedit.menu.MacrosProvider	4	1	0	6	25	6	0	6	3	2	124	0	0	0	0.5	0	0	30	6	2.25	0
jEdit	4.2	org.gjt.sp.jedit.syntax.TokenHandler	2	1	0	8	2	1	7	1	2	2	2	0	0	0	0.7	0	0	0	1	1	0
jEdit	4.2	org.gjt.sp.jedit.pluginmgr.PluginManagerProgress	12	6	0	12	42	44	10	9	3	0.883116883	211	1	1	0.983383686	0.236111111	0	0	16	2	1	0
jEdit	4.2	bsh.LHS	9	1	0	20	43	0	12	11	3	0.798076923	466	0	1	0	0.365079365	0	0	49.33333333	4	0.6667	0
jEdit	4.2	org.gjt.sp.jedit.gui.AddAbbrevDialog	5	6	0	7	34	2	3	6	1	0.8	203	1	2	0.99389313	0.35	0	0	38.6	1	0.8	0
jEdit	4.2	bsh.BSHFormalParameter	4	2	0	9	9	4	3	6	2	1	47	0	0	0.9	0.6	1	1	10	2	0.75	0
jEdit	4.2	org.gjt.sp.jedit.options.AppearanceOptionPane	5	6	0	7	46	4	1	7	1	0.568181818	395	1	2	0.994056464	0.5	2	4	75.8	6	3.2	0
jEdit	4.2	bsh.BSHFormalComment	1	2	0	2	2	0	1	1	1	2	6	0	0	1	1	0	0	4	0	0	0
jEdit	4.2	bsh.commands.dir	5	1	0	3	32	8	0	3	4	0.5	300	0	0	0	0.375	0	0	58.8	11	2.6	0
jEdit	4.2	org.gjt.sp.jedit.OptionGroup	13	1	0	7	33	26	5	2	12	0.604166667	261	1	0	0	0.252747253	0	0	18.76923077	7	1.4615	0
jEdit	4.2	gnu.regexp.REException	4	3	0	9	13	0	9	1	3	1.222222222	71	0.133333333	0	0.85	0.5	1	1	13	1	0.75	0
jEdit	4.2	org.gjt.sp.jedit.pluginmgr.MirrorListHandler	12	2	0	4	29	40	1	4	8	0.838383838	216	1	2	0.541666667	0.319444444	1	2	16.25	5	1.9167	0
jEdit	4.2	bsh.BSHStatementExpressionList	2	2	0	7	6	1	1	6	1	2	28	0	0	0.947368421	0.625	1	1	13	1	0.5	0
jEdit	4.2	org.gjt.sp.jedit.search.HyperSearchResult	9	1	0	14	29	0	7	9	4	0.708333333	180	0	2	0	0.333333333	0	0	18.33333333	3	1.6667	0
jEdit	4.2	org.gjt.sp.jedit.gui.LogViewer	11	5	0	12	55	21	4	11	5	0.75	231	1	0	0.984917044	0.295454545	3	12	19.63636364	2	1.0909	0
jEdit	4.2	bsh.BSHAssignment	3	2	0	12	20	3	1	11	1	1	294	0	0	0.9	0.533333333	1	1	96.66666667	1	0.6667	0
jEdit	4.2	org.gjt.sp.jedit.gui.BeanShellErrorDialog	2	8	0	5	3	1	3	2	2	2	13	0	0	1	0.75	0	0	5.5	0	0	0
jEdit	4.2	org.gjt.sp.jedit.ActionSet	21	1	0	17	67	4	10	11	19	0.764285714	492	0.857142857	2	0	0.19375	0	0	22.0952381	6	1.7143	0
jEdit	4.2	org.gjt.sp.jedit.options.ToolBarEditDialog	14	7	0	14	95	51	2	13	4	0.782051282	773	1	0	0.980568012	0.214285714	0	0	53.35714286	6	1.7857	0
jEdit	4.2	bsh.BSHForStatement	2	2	0	12	10	1	1	11	1	1.125	136	0.625	4	0.947368421	0.625	1	1	63	1	0.5	0
jEdit	4.2	org.gjt.sp.jedit.help.HelpSearchPanel	6	5	0	10	29	5	5	9	1	0.7	139	1	3	0.992401216	0.388888889	0	0	21.5	2	1	0
jEdit	4.2	org.gjt.sp.jedit.gui.IOProgressMonitor	6	5	0	9	29	5	5	6	3	0.666666667	141	1	2	0.992401216	0.5	1	7	22	1	0.8333	0
jEdit	4.2	bsh.BlockNameSpace	10	2	0	11	24	45	4	7	7	2	99	0	0	0.842105263	0.328571429	0	0	8.9	2	1.1	0
jEdit	4.2	org.gjt.sp.jedit.gui.InputHandler	19	1	1	20	58	93	11	13	17	0.75	451	1	2	0	0.240601504	0	0	22.42105263	13	2.3158	0
jEdit	4.2	bsh.Parser	351	1	0	51	443	41713	1	51	88	0.602857143	12200	0.538461538	8	0	0.126305793	0	0	33.72079772	18	2.8091	0
jEdit	4.2	bsh.CallStack	13	1	0	57	28	0	56	2	13	0	161	1	0	0	0.487179487	0	0	11.30769231	2	1.0769	0
jEdit	4.2	org.gjt.sp.jedit.search.HyperSearchResults	25	5	0	29	87	192	15	22	10	0.847222222	497	0.888888889	3	0.964549483	0.146666667	3	12	18.52	6	1.6	2
jEdit	4.2	org.gjt.sp.jedit.options.GlobalOptions	6	8	0	7	14	15	3	4	4	1	147	1	2	0.997028232	0.5	1	2	23.16666667	1	0.3333	0
jEdit	4.2	com.microstar.xml.HandlerBase	14	1	12	14	16	91	12	2	14	2	38	0	0	0	0.414285714	0	0	1.714285714	1	0.9286	0
jEdit	4.2	bsh.ParseException	11	4	0	6	23	23	2	4	10	0.533333333	494	0.333333333	1	0.764705882	0.272727273	2	4	43.36363636	14	3.2727	0
jEdit	4.2	org.gjt.sp.jedit.gui.TipOfTheDay	8	7	0	6	60	20	2	6	3	0.8	294	1	0	0.989441931	0.375	2	5	35.125	5	1.375	0
jEdit	4.2	bsh.JThis	86	2	0	9	97	3649	0	9	84	2	709	0	0	0.105263158	0.05620155	0	0	7.244186047	3	1.0233	0
jEdit	4.2	org.gjt.sp.jedit.msg.EditorExitRequested	2	2	0	4	4	1	1	3	2	2	10	0	0	0.75	0.75	0	0	4	1	0.5	0
jEdit	4.2	org.gjt.sp.jedit.browser.BrowserIORequest	7	2	0	10	30	0	2	9	2	0.621212121	617	0.636363636	2	0.5	0.265306122	0	0	85.57142857	9	3.7143	0
jEdit	4.2	org.gjt.sp.jedit.buffer.BufferIORequest	13	2	0	14	124	8	3	14	3	0.943333333	1749	0.28	3	0.333333333	0.171597633	0	0	131.6153846	22	4.2308	0
jEdit	4.2	org.gjt.sp.jedit.gui.ColorWellButton	3	6	0	8	14	3	6	3	3	2	46	0	0	0.997382199	0.833333333	0	0	14.33333333	1	0.6667	0
jEdit	4.2	bsh.BSHArguments	2	2	0	11	11	1	5	6	1	2	53	0	0	0.947368421	0.625	0	0	25.5	1	0.5	0
jEdit	4.2	org.gjt.sp.jedit.textarea.ScrollListener	2	1	0	3	2	1	3	1	2	2	2	0	0	0	1	0	0	0	1	1	0
jEdit	4.2	gnu.regexp.CharIndexedInputStream	5	1	0	3	12	0	2	1	3	0.53125	254	1	0	0	0.6	0	0	48.2	10	3.8	0
jEdit	4.2	org.gjt.sp.jedit.msg.VFSUpdate	3	2	0	6	9	0	4	2	3	0	36	1	0	0.6	0.666666667	1	1	10.66666667	1	0.6667	0
jEdit	4.2	org.gjt.sp.jedit.ModeCatalogHandler	6	2	0	5	25	3	1	5	4	0.771428571	215	0.857142857	0	0.722222222	0.722222222	1	3	33.66666667	7	3	0
jEdit	4.2	bsh.reflect.ReflectManagerImpl	2	2	0	1	4	1	0	1	2	2	16	0	0	0.75	0.75	1	1	7	2	1	0
jEdit	4.2	org.gjt.sp.util.CharIndexedSegment	6	1	0	4	7	0	3	1	6	0.133333333	118	1	0	0	0.5	0	0	18.16666667	4	2	0
jEdit	4.2	gnu.regexp.RETokenStart	3	2	0	4	9	1	1	3	0	0.5	106	1	0	0.777777778	0.444444444	1	2	34	11	4	0
jEdit	4.2	bsh.This	11	1	2	20	37	29	12	13	8	0.45	353	0	2	0	0.214876033	0	0	30.90909091	7	1.6364	0
jEdit	4.2	bsh.BSHTypedVariableDeclaration	6	2	0	14	16	15	3	11	2	1	113	0	1	0.782608696	0.466666667	0	0	17.66666667	2	1	0
jEdit	4.2	org.gjt.sp.jedit.EditAction	13	1	5	26	20	48	24	3	13	0.583333333	71	1	0	0	0.307692308	0	0	4.384615385	1	0.9231	0
jEdit	4.2	bsh.ReturnControl	1	1	0	12	2	0	10	2	1	2	16	0	1	0	1	0	0	12	0	0	0
jEdit	4.2	bsh.ParserConstants	1	1	0	13	1	0	13	0	0	2	672	0	0	0	0	0	0	540	0	0	0
jEdit	4.2	org.gjt.sp.jedit.options.FirewallOptionPane	12	6	0	3	31	28	1	3	3	0.818181818	269	1	0	0.983823529	0.5	2	4	20.66666667	1	0.9167	0
jEdit	4.2	org.gjt.sp.jedit.View	64	6	0	154	268	1652	134	46	46	0.959299959	2220	0.487179487	10	0.911016949	0.07734375	2	9	33.078125	36	3.1406	10
jEdit	4.2	gnu.regexp.RETokenWordBoundary	3	2	0	4	8	0	1	3	0	0.75	151	0.5	0	0.777777778	0.444444444	1	2	48	18	7.3333	0
jEdit	4.2	org.gjt.sp.jedit.buffer.LineManager	21	1	0	8	32	18	4	4	19	0.825	841	1	1	0	0.380952381	0	0	38.47619048	17	3.2857	0
jEdit	4.2	org.gjt.sp.jedit.browser.VFSFileNameField	8	7	0	15	57	8	4	12	3	0.285714286	429	1	1	0.991389914	0.3	4	11	52.5	36	6.125	0
jEdit	4.2	bsh.StringUtil	6	1	0	5	26	15	5	1	6	2	193	0	0	0	0.233333333	0	0	31.16666667	5	2.3333	0
jEdit	4.2	bsh.Name	20	1	0	23	79	102	7	19	8	0.771929825	1578	0.555555556	1	0	0.252631579	0	0	77.45	5	1.8	0
jEdit	4.2	org.gjt.sp.util.WorkRequest	5	1	5	6	11	10	5	1	5	2	48	0	0	0	0.45	0	0	8.6	2	1.6	0
jEdit	4.2	org.gjt.sp.jedit.menu.PluginsProvider	4	1	0	6	37	6	0	6	3	2	326	0	0	0	0.4375	0	0	80.5	19	5.75	0
jEdit	4.2	bsh.BSHClassDeclaration	3	2	0	12	16	1	3	10	2	1	123	0	1	0.9	0.5	1	2	38	1	0.6667	0
jEdit	4.2	org.gjt.sp.jedit.browser.BrowserListener	2	1	0	4	2	1	3	2	2	2	2	0	0	0	1	0	0	0	1	1	0
jEdit	4.2	bsh.Primitive	46	1	0	44	89	869	39	7	29	0.898412698	2089	0.071428571	2	0	0.084444444	1	1	44.10869565	14	2.587	0
jEdit	4.2	bsh.Reflect	32	1	0	25	114	496	16	17	14	2	1517	0	0	0	0.16796875	0	0	46.40625	7	1.5313	0
jEdit	4.2	org.gjt.sp.util.WorkThreadPool	21	1	0	15	49	82	14	5	9	0.85625	658	0.6875	5	0	0.169312169	0	0	29.57142857	14	3.1905	0
jEdit	4.2	org.gjt.sp.jedit.gui.EnhancedDialog	5	6	18	21	16	10	21	3	4	0.5	56	1	1	0.995412844	0.44	0	0	10	1	0.6	0
jEdit	4.2	org.gjt.sp.jedit.io.UrlVFS	4	2	0	4	17	6	2	3	4	2	86	0	0	0.928571429	0.6	1	1	20.5	2	1	0
jEdit	4.2	org.gjt.sp.jedit.AbstractOptionPane	15	5	21	24	33	71	22	2	13	0.696428571	437	1	0	0.979010495	0.466666667	0	0	27.86666667	2	1.1333	0
jEdit	4.2	bsh.BSHPrimitiveType	2	2	0	4	3	1	3	1	1	1	10	0	0	0.947368421	0.75	0	0	3.5	1	0.5	0
jEdit	4.2	gnu.regexp.UncheckedRE	3	3	0	3	7	3	0	3	3	2	33	0	0	1	0.75	0	0	10	0	0	0
jEdit	4.2	org.gjt.sp.jedit.search.BufferListSet	8	1	2	8	14	8	2	6	7	0.428571429	175	1	0	0	0.4375	0	0	20.75	11	3.125	0
jEdit	4.2	org.gjt.sp.jedit.gui.FontSelector	8	6	0	9	25	16	8	2	5	0.285714286	105	1	0	0.9921875	0.35	1	2	12	2	1	0
jEdit	4.2	bsh.ParserTreeConstants	1	1	0	2	1	0	2	0	0	2	196	0	0	0	0	0	0	156	0	0	0
jEdit	4.2	org.gjt.sp.jedit.Buffer	164	1	0	138	378	12328	109	49	126	0.94432226	5866	0.679245283	11	0	0.08271474	0	0	34.44512195	57	3.4817	7
jEdit	4.2	org.gjt.sp.jedit.gui.BufferOptions	12	7	0	13	69	32	2	12	3	0.872727273	692	1	3	0.983508246	0.291666667	1	1	55.41666667	8	1.5	0
jEdit	4.2	org.gjt.sp.jedit.proto.jeditresource.Handler	2	2	0	1	5	1	0	1	2	2	14	0	0	0.923076923	0.75	0	0	6	1	0.5	0
jEdit	4.2	gnu.regexp.RETokenRepeated	7	2	0	4	21	0	1	3	0	0.541666667	299	1	1	0.538461538	0.333333333	1	3	41.14285714	16	4.7143	0
jEdit	4.2	gnu.regexp.RETokenOneOf	5	2	0	5	22	0	1	4	0	0.125	206	1	0	0.7	0.35	1	3	39.8	11	4	0
jEdit	4.2	gnu.regexp.CharIndexedString	4	1	0	2	7	0	1	1	3	0.222222222	62	1	0	0	0.666666667	0	0	13.75	3	1.75	0
jEdit	4.2	org.gjt.sp.jedit.gui.DockableWindowContainer	5	1	0	7	5	10	7	1	5	2	5	0	0	0	1	0	0	0	1	1	0
jEdit	4.2	org.gjt.sp.jedit.EditPlugin	10	1	3	20	22	43	14	9	10	0.888888889	164	0	1	0	0.4	0	0	15.3	5	1.6	0
jEdit	4.2	org.gjt.sp.jedit.gui.ActionBar	17	5	0	21	76	76	10	17	3	0.785714286	496	1	5	0.97754491	0.205357143	2	5	27.76470588	11	2	0
jEdit	4.2	org.gjt.sp.jedit.browser.VFSBrowser	61	5	0	65	218	1430	36	46	34	0.943421053	1885	0.552631579	8	0.918424754	0.128787879	3	12	29.27868852	22	2.4262	1
jEdit	4.2	bsh.EvalError	12	3	2	56	25	14	55	3	9	0.606060606	216	0	2	0.607142857	0.395833333	1	2	16.75	3	1.6667	0
jEdit	4.2	org.gjt.sp.jedit.options.BrowserColorsModel	14	2	0	5	39	19	3	2	9	0.794871795	306	0.333333333	0	0.551724138	0.410714286	1	2	20.64285714	6	1.9286	0
jEdit	4.2	bsh.Interpreter	58	1	0	71	166	1341	58	23	45	0.804385965	1720	0.2	5	0	0.117647059	0	0	28.31034483	34	1.6552	0
jEdit	4.2	org.gjt.sp.jedit.JARClassLoader	15	2	0	9	59	7	7	3	8	0.775510204	519	0.857142857	1	0.842105263	0.375	1	6	33.13333333	5	1.8667	1
jEdit	4.2	org.gjt.sp.jedit.options.EditingOptionPane	14	6	0	10	56	35	2	10	1	0.538461538	708	1	3	0.980938416	0.5	1	3	48.21428571	3	1.3571	0
jEdit	4.2	bsh.ReflectManager	4	1	1	4	12	6	3	1	4	0.666666667	37	1	1	0	0.5	0	0	8	1	0.75	0
jEdit	4.2	org.gjt.sp.jedit.EditPane	25	5	0	39	156	134	26	23	15	0.766666667	936	0.7	5	0.965976331	0.172619048	1	2	36.04	29	3.04	0
jEdit	4.2	org.gjt.sp.jedit.gui.FilesChangedDialog	15	7	0	8	87	71	4	8	3	0.776785714	726	1	1	0.979104478	0.24	0	0	46.86666667	12	2.0667	0
jEdit	4.2	bsh.BSHEnhancedForStatement	2	2	0	15	24	1	1	14	1	1	177	0	0	0.947368421	0.625	1	1	87	4	2	0
jEdit	4.2	org.gjt.sp.jedit.PerspectiveManager	6	1	0	13	45	11	5	10	5	0.8	545	0.5	0	0	0.277777778	0	0	89.5	20	5.8333	2
jEdit	4.2	org.gjt.sp.jedit.gui.AboutDialog	3	7	0	5	27	3	1	5	3	1	111	1	0	0.996960486	0.666666667	0	0	35.66666667	1	0.6667	0
jEdit	4.2	org.gjt.sp.jedit.buffer.KillRing	9	1	0	10	55	14	3	9	4	0.675	607	0.2	1	0	0.138888889	0	0	65.88888889	12	5.7778	2
jEdit	4.2	gnu.regexp.RETokenLookAhead	3	2	0	5	11	0	1	4	0	0	87	0	1	0.777777778	0.444444444	1	2	27.33333333	7	3	0
jEdit	4.2	org.gjt.sp.jedit.syntax.SyntaxUtilities	2	1	0	2	4	1	2	0	2	2	55	0	0	0	0.5	0	0	26.5	5	2.5	0
jEdit	4.2	org.gjt.sp.jedit.print.BufferPrinter1_3	5	1	0	4	33	0	0	4	4	0.375	161	1	0	0	0.25	0	0	30.8	3	1.6	0
jEdit	4.2	org.gjt.sp.jedit.options.ToolBarOptionPane	13	6	0	10	68	42	2	10	1	0.796296296	512	1	5	0.982378855	0.5	3	5	37.69230769	9	2.1538	0
jEdit	4.2	bsh.ReflectError	2	3	0	9	4	1	9	0	2	2	9	0	0	1	0.75	0	0	3.5	0	0	0
jEdit	4.2	org.gjt.sp.jedit.menu.EnhancedMenu	8	7	0	12	41	22	2	11	7	0.542857143	212	1	3	0.994206257	0.46875	1	1	24.875	8	1.5	0
jEdit	4.2	org.gjt.sp.jedit.msg.PluginUpdate	6	2	0	7	15	5	6	2	5	0.866666667	68	0.333333333	0	0.428571429	0.4	1	1	9.333333333	1	0.6667	0
jEdit	4.2	org.gjt.sp.jedit.print.BufferPrintable	9	1	0	13	73	10	3	11	2	0.796875	922	0.958333333	4	0	0.25	0	0	98.77777778	14	2.6667	0
jEdit	4.2	org.gjt.sp.jedit.gui.EditAbbrevDialog	10	6	0	7	47	19	4	5	4	0.592592593	254	1	1	0.987860395	0.271428571	2	2	23.8	4	1.3	0
jEdit	4.2	org.objectweb.asm.Item	8	1	0	2	11	0	2	0	0	0.688311688	256	0	1	0	0.265625	0	0	29.625	12	2.75	0
jEdit	4.2	org.gjt.sp.jedit.io.FavoritesVFS	10	2	0	11	36	13	4	8	9	0.694444444	291	0.75	1	0.829787234	0.377777778	2	2	27.7	4	1.7	0
jEdit	4.2	org.gjt.sp.jedit.buffer.ExplicitFoldHandler	2	2	0	2	5	1	0	2	2	2	74	0	0	0.888888889	0.625	0	0	36	9	4.5	0
jEdit	4.2	org.gjt.sp.jedit.gui.ToolBarManager	5	1	0	2	17	4	1	1	3	0.5	137	1	0	0	0.5	0	0	25.6	3	2	0
jEdit	4.2	org.gjt.sp.jedit.EBPlugin	2	2	0	6	9	1	1	5	1	1	32	1	0	0.954545455	0.75	0	0	14.5	2	1	0
jEdit	4.2	org.gjt.sp.jedit.MiscUtilities	53	1	0	100	145	1370	96	8	49	0.988461538	2291	0	0	0	0.076923077	0	0	42.13207547	22	4.8113	3
jEdit	4.2	bsh.Node	7	1	0	39	7	21	39	0	7	2	7	0	0	0	0.523809524	0	0	0	1	1	0
jEdit	4.2	org.gjt.sp.jedit.search.BoyerMooreSearchMatcher	6	2	0	4	12	0	1	3	3	0.6	343	1	0	0.166666667	0.466666667	0	0	55	11	4.8333	0
jEdit	4.2	org.gjt.sp.jedit.Debug	2	1	0	19	4	1	18	1	1	1	72	0	0	0	1	0	0	24	0	0	0
jEdit	4.2	bsh.BSHWhileStatement	2	2	0	10	7	1	1	9	1	1	79	0	0	0.947368421	0.625	1	1	38	1	0.5	0
jEdit	4.2	bsh.InterpreterError	1	4	0	22	2	0	22	0	1	2	5	0	0	1	1	0	0	4	0	0	0
jEdit	4.2	org.gjt.sp.jedit.gui.HistoryModel	12	2	0	13	61	20	11	3	11	0.787878788	435	0.888888889	0	0.388888889	0.361111111	0	0	34.5	16	3.6667	0
jEdit	4.2	bsh.BSHTernaryExpression	2	2	0	7	6	1	1	6	1	2	36	0	0	0.947368421	0.625	1	1	17	1	0.5	0
jEdit	4.2	org.gjt.sp.jedit.msg.DockableWindowUpdate	5	2	0	5	12	0	3	3	4	0.8	60	0.4	0	0.5	0.4375	1	1	10	1	0.6	0
jEdit	4.2	org.gjt.sp.jedit.gui.PasteFromListDialog	10	7	0	9	67	19	4	9	3	0.711111111	375	1	1	0.986466165	0.26	0	0	36	3	1.6	0
jEdit	4.2	gnu.regexp.REMatchEnumeration	6	1	0	3	11	9	1	3	5	0.488888889	135	1	3	0	0.333333333	0	0	20	6	1.6667	0
jEdit	4.2	bsh.XThis	5	2	0	4	21	8	1	4	3	0.833333333	106	0	0	0.714285714	0.3	0	0	19.6	4	1.4	0
jEdit	4.2	bsh.BSHLiteral	5	2	0	7	21	4	1	6	2	0.5	154	0	0	0.818181818	0.366666667	0	0	29.6	10	4	0
jEdit	4.2	org.gjt.sp.jedit.search.SearchAndReplace	43	1	0	42	148	583	11	35	30	0.781746032	1738	0.916666667	4	0	0.098901099	0	0	39.13953488	26	2.7907	3
jEdit	4.2	org.gjt.sp.jedit.gui.KeyEventTranslator	10	1	0	8	46	33	3	5	8	0.650793651	569	0.142857143	0	0	0.166666667	0	0	55.2	25	6.8	0
jEdit	4.2	gnu.regexp.CharIndexedStringBuffer	4	1	0	2	7	0	1	1	3	0	59	1	0	0	0.666666667	0	0	13.25	3	1.75	0
jEdit	4.2	org.gjt.sp.jedit.EditBus	7	1	0	30	25	9	26	4	4	0.611111111	182	0.666666667	1	0	0.208333333	0	0	24.57142857	7	1.7143	0
jEdit	4.2	gnu.regexp.RE	47	2	1	41	109	1019	19	25	26	0.946488294	2547	0.461538462	2	0.14893617	0.230072464	1	2	52.91489362	11	1.766	0
jEdit	4.2	org.gjt.sp.jedit.msg.EditorExiting	1	2	0	3	2	0	1	2	1	2	5	0	0	1	1	0	0	4	0	0	0
jEdit	4.2	gnu.regexp.RETokenPOSIX	6	2	0	4	22	3	1	3	0	1.0625	283	0	0	0.636363636	0.285714286	1	2	43.5	24	5	0
jEdit	4.2	org.objectweb.asm.ClassVisitor	5	1	0	2	5	10	1	1	5	2	5	0	0	0	0.64	0	0	0	1	1	0
jEdit	4.2	org.gjt.sp.jedit.msg.SearchSettingsChanged	1	2	0	5	2	0	3	2	1	2	5	0	0	1	1	0	0	4	0	0	0
jEdit	4.2	bsh.NameSpace	74	1	1	53	147	2353	41	20	48	0.913894325	1785	0.666666667	5	0	0.106979778	0	0	22.83783784	6	1.6486	1
jEdit	4.2	org.gjt.sp.jedit.ServiceListHandler	12	2	0	5	34	42	1	5	8	0.818181818	188	1	1	0.541666667	0.273809524	1	4	14.08333333	4	1.5833	0
jEdit	4.2	org.gjt.sp.jedit.msg.EditorStarted	1	2	0	3	2	0	1	2	1	2	5	0	0	1	1	0	0	4	0	0	0
jEdit	4.2	bsh.BSHAmbiguousName	8	2	0	20	21	26	11	9	6	0.428571429	89	0	0	0.72	0.4375	1	1	10	1	0.875	0
jEdit	4.2	org.gjt.sp.jedit.io.FileRootsVFS	11	2	0	5	34	41	1	5	4	0.91	321	0.6	0	0.795918367	0.272727273	1	1	27.27272727	7	1.6364	0
jEdit	4.2	org.gjt.sp.jedit.syntax.ParserRuleSet	31	1	0	11	47	377	9	3	30	0.922807018	382	1	6	0	0.13030303	0	0	10.70967742	5	1.2258	0
jEdit	4.2	org.gjt.sp.jedit.buffer.LineElement	11	1	0	2	14	49	2	1	11	0.8	50	1	1	0	0.454545455	0	0	3.363636364	1	0.9091	0
jEdit	4.2	org.gjt.sp.jedit.search.SearchFileSet	5	1	0	9	5	10	9	1	5	2	5	0	0	0	0.666666667	0	0	0	1	1	0
jEdit	4.2	bsh.TokenMgrError	6	3	0	2	19	15	2	0	4	1.12	184	0	0	0.85	0.5	1	1	28.83333333	14	2.8333	0
jEdit	4.2	org.gjt.sp.jedit.syntax.Chunk	10	2	0	11	38	0	7	4	10	0.656565657	611	0.090909091	1	0.272727273	0.266666667	0	0	59	12	5.1	1
jEdit	4.2	org.gjt.sp.jedit.BufferHistory	15	1	0	16	81	47	4	15	7	0.767857143	651	0.75	0	0	0.157142857	0	0	42.13333333	15	3.4667	0
jEdit	4.2	org.gjt.sp.jedit.pluginmgr.MirrorList	3	1	0	7	19	0	3	6	1	0	91	0	0	0	0.666666667	0	0	29	1	0.6667	0
jEdit	4.2	org.gjt.sp.jedit.textarea.MouseActions	2	1	0	3	8	0	1	2	0	0	51	1	0	0	0.833333333	0	0	24	2	1	0
jEdit	4.2	org.gjt.sp.jedit.gui.DockableWindowManager	41	5	0	41	143	560	28	29	28	0.904411765	1660	0.529411765	5	0.943641618	0.1	3	15	39.07317073	11	2.7805	3
jEdit	4.2	org.gjt.sp.jedit.gui.AbbrevEditor	8	5	0	5	33	0	4	1	8	0.571428571	419	1	0	0.989393939	0.625	0	0	51	12	3.375	0
jEdit	4.2	org.gjt.sp.jedit.gui.EnhancedButton	3	7	0	5	10	1	2	4	2	0.5	41	1	0	0.99739922	0.4	1	1	12.33333333	1	0.6667	0
jEdit	4.2	org.gjt.sp.jedit.gui.ErrorListDialog	5	7	0	5	40	6	3	4	3	0.75	219	1	0	0.993939394	0.3	2	5	42.4	1	0.8	1
jEdit	4.2	org.gjt.sp.jedit.gui.CheckBoxListModel	11	2	0	3	24	25	2	1	7	0.833333333	177	0	0	0.64	0.303030303	2	3	14.81818182	6	2	0
jEdit	4.2	org.gjt.sp.jedit.gui.SplashScreen	4	4	0	3	49	0	1	2	4	0.733333333	236	1	0	0.995377504	0.625	1	2	56.75	1	0.75	0
jEdit	4.2	bsh.collection.CollectionManagerImpl	5	2	0	4	11	10	0	4	5	2	44	0	0	0.6	0.9	1	1	7.8	2	1	0
jEdit	4.2	gnu.regexp.CharUnit	1	1	0	1	2	0	1	0	0	2	6	0	0	0	1	0	0	3	0	0	0
jEdit	4.2	bsh.Capabilities	7	1	0	7	12	13	7	0	6	0.5	64	1	0	0	0.166666667	0	0	7.857142857	4	1.5714	0
jEdit	4.2	org.gjt.sp.jedit.gui.FontSelectorDialog	22	7	0	8	85	187	4	7	7	0.761904762	698	1	1	0.97473997	0.185185185	3	5	30.18181818	5	1	0
jEdit	4.2	bsh.BSHMethodDeclaration	8	2	0	17	25	4	4	14	2	0.482142857	252	0	4	0.72	0.45	1	1	29.5	4	1.375	0
jEdit	4.2	org.gjt.sp.jedit.browser.BrowserView	24	5	0	24	96	88	15	16	15	0.788819876	463	1	3	0.965976331	0.158333333	1	4	18	9	1.5417	1
jEdit	4.2	org.gjt.sp.jedit.options.PrintOptionPane	3	6	0	4	23	1	0	4	1	0.5	208	1	1	0.997019374	1	1	3	65.66666667	2	1	0
jEdit	4.2	org.gjt.sp.util.WorkThread	14	2	0	8	35	37	5	4	11	0.760683761	327	0.888888889	1	0.824324324	0.224489796	0	0	21.71428571	9	1.7857	0
jEdit	4.2	gnu.regexp.REToken	8	1	13	15	9	12	13	2	0	0.761904762	65	1	2	0	0.354166667	0	0	6.75	3	1.25	0
jEdit	4.2	org.gjt.sp.jedit.syntax.XModeHandler	18	2	1	12	72	97	2	10	11	0.880514706	1169	1	4	0.433333333	0.261904762	1	3	62.16666667	39	6	1
jEdit	4.2	org.gjt.sp.jedit.buffer.BufferChangeListener	6	1	0	4	6	15	4	1	6	2	6	0	0	0	0.888888889	0	0	0	1	1	0
jEdit	4.2	org.gjt.sp.jedit.textarea.Selection	16	1	2	20	25	88	19	1	9	0.833333333	119	0	0	0	0.322916667	0	0	6.1875	5	1.0625	0
jEdit	4.2	org.gjt.sp.jedit.options.AutosaveBackupOptionPane	3	6	0	2	15	1	0	2	1	0.5	126	1	0	0.997019374	1	1	3	39	1	0.6667	0
jEdit	4.2	bsh.ParserTokenManager	51	1	0	5	67	51	1	4	7	0.7648	7191	0.16	1	0	0.4	0	0	139.5098039	167	8.902	0
jEdit	4.2	org.gjt.sp.jedit.Marker	7	1	0	7	10	0	7	1	2	0.625	64	1	1	0	0.428571429	0	0	7.571428571	2	1.1429	0
jEdit	4.2	org.objectweb.asm.Constants	0	1	0	1	0	0	1	0	0	2	179	0	0	0	0	0	0	0	0	0	0
jEdit	4.2	org.gjt.sp.jedit.menu.EnhancedMenuItem	6	6	0	8	38	0	4	5	3	0.68	253	0.4	0	0.994993742	0.32	2	11	40.33333333	8	2.5	0
jEdit	4.2	org.gjt.sp.jedit.pluginmgr.PluginListHandler	12	2	0	7	36	36	1	7	8	0.865612648	504	1	4	0.541666667	0.319444444	1	3	39.08333333	14	3.6667	0
jEdit	4.2	org.gjt.sp.jedit.options.StatusBarOptionPane	5	6	0	4	22	4	1	4	1	0.3125	450	1	4	0.994056464	0.5	1	3	85.8	5	1.6	0
jEdit	4.2	gnu.regexp.RETokenAny	4	2	0	4	8	4	1	3	0	0.666666667	55	1	0	0.7	0.375	1	2	12.25	6	2	0
jEdit	4.2	org.gjt.sp.jedit.gui.HistoryTextField	29	6	2	26	94	240	23	6	15	0.790816327	621	1	1	0.969400245	0.221674877	3	7	20.17241379	15	2.4483	0
jEdit	4.2	org.gjt.sp.jedit.browser.FileCellRenderer	8	6	0	15	45	12	8	7	5	0.726190476	339	0.25	1	0.991428571	0.242857143	2	3	39.875	9	3	0
jEdit	4.2	org.gjt.sp.jedit.options.AbbrevsModel	11	2	0	8	31	0	4	5	7	0.55	178	0	0	0.615384615	0.363636364	1	2	15	4	1.9091	0
jEdit	4.2	org.gjt.sp.jedit.browser.VFSDirectoryEntryTableModel	13	2	0	9	40	28	2	7	10	0.666666667	418	0.333333333	1	0.571428571	0.333333333	1	1	30.92307692	5	2.2308	1
jEdit	4.2	org.gjt.sp.jedit.gui.DefaultInputHandler	16	3	0	10	56	50	3	8	13	0.76	524	0.6	0	0.729166667	0.18	3	7	31.4375	15	3.5625	0
jEdit	4.2	bsh.ConsoleInterface	6	1	0	1	6	15	1	0	6	2	6	0	0	0	0.75	0	0	0	1	1	0
jEdit	4.2	bsh.BSHBlock	4	2	0	21	12	0	11	11	2	0	169	0	0	0.857142857	0.583333333	1	1	41	1	0.75	0
jEdit	4.2	org.gjt.sp.jedit.EBComponent	1	1	0	35	1	0	35	1	1	2	1	0	0	0	1	0	0	0	1	1	0
jEdit	4.2	bsh.BSHPrimaryExpression	4	2	0	13	14	6	4	9	2	2	113	0	0	0.857142857	0.6	1	1	27.25	1	0.75	0
jEdit	4.2	org.gjt.sp.jedit.EBMessage	7	1	13	42	16	9	42	1	7	0.333333333	62	1	0	0	0.428571429	0	0	7.714285714	1	0.7143	0
jEdit	4.2	org.gjt.sp.jedit.gui.CloseDialog	14	7	0	7	55	67	3	7	4	0.888888889	357	0.888888889	1	0.980568012	0.285714286	0	0	23.85714286	3	1.0714	0
jEdit	4.2	org.gjt.sp.jedit.search.SearchDialog	39	7	0	30	173	511	9	28	8	0.814912281	1973	0.9	5	0.946608947	0.172932331	3	4	48.82051282	15	2.359	0
jEdit	4.2	org.gjt.sp.jedit.menu.DynamicMenuProvider	2	1	0	8	2	1	8	0	2	2	2	0	0	0	0.75	0	0	0	1	1	0
jEdit	4.2	org.gjt.sp.jedit.help.HelpTOCPanel	12	5	0	19	68	36	6	18	0	0.690909091	437	1	1	0.983433735	0.3	0	0	35	6	1.8333	0
jEdit	4.2	org.gjt.sp.jedit.buffer.UndoManager	17	1	0	9	31	48	5	7	11	0.710227273	507	1	8	0	0.218487395	0	0	28.17647059	8	2.8235	0
jEdit	4.2	org.gjt.sp.jedit.gui.BufferSwitcher	4	5	0	7	17	0	5	5	2	0.5	61	1	1	0.995856354	0.416666667	0	0	13.75	2	1	0
jEdit	4.2	bsh.ClassGeneratorImpl	8	2	0	28	64	28	0	28	6	2	437	0	0	0.363636364	0.375	0	0	53.625	1	0.875	0
jEdit	4.2	org.gjt.sp.jedit.buffer.BufferChangeAdapter	7	1	1	3	8	21	1	2	7	2	16	0	0	0	0.80952381	0	0	1.285714286	1	0.8571	0
jEdit	4.2	gnu.regexp.RETokenEndSub	3	2	0	4	5	3	1	3	0	2	20	0	0	0.777777778	0.466666667	1	2	5.666666667	1	0.6667	0
jEdit	4.2	gnu.regexp.RETokenRange	4	2	0	4	9	0	1	3	0	0.444444444	80	1	0	0.7	0.357142857	1	2	18.25	5	1.75	0
jEdit	4.2	org.gjt.sp.jedit.options.ContextAddDialog	11	7	0	11	64	29	2	10	4	0.814285714	397	1	0	0.984984985	0.363636364	0	0	34.45454545	4	1.3636	0
jEdit	4.2	com.microstar.xml.XmlParser	118	1	0	13	180	6075	12	1	27	0.921125975	5189	0.717391304	1	0	0.138067061	0	0	42.19491525	9	1.5678	0
jEdit	4.2	org.gjt.sp.jedit.io.VFSManager	26	1	0	53	81	217	45	16	19	0.896666667	413	0.833333333	3	0	0.108571429	0	0	14.42307692	8	1.6538	0
jEdit	4.2	org.gjt.sp.util.ReadWriteLock	9	1	0	2	17	2	1	1	6	0.678571429	234	1	0	0	1	0	0	24.22222222	5	2.8889	0
jEdit	4.2	bsh.Types	13	1	0	16	40	72	12	7	3	0.869047619	583	0	2	0	0.21875	0	0	43.30769231	32	3.9231	0
jEdit	4.2	bsh.BshClassManager	35	1	1	21	77	535	11	13	20	0.876470588	652	0.9	1	0	0.125490196	0	0	17.34285714	5	1.5714	0
jEdit	4.2	gnu.regexp.RETokenChar	5	2	0	5	12	0	2	3	0	0.375	127	1	0	0.636363636	0.3	1	2	24	4	1.6	0
jEdit	4.2	org.objectweb.asm.ClassWriter	23	1	0	6	57	41	2	5	7	0.935992579	1260	0.306122449	10	0	0.222727273	0	0	51.65217391	12	3.0435	0
jEdit	4.2	bsh.BSHImportDeclaration	2	2	0	10	12	1	1	9	1	1	67	0	0	0.947368421	0.625	1	1	31	1	0.5	0
jEdit	4.2	org.gjt.sp.jedit.options.PluginOptions	6	8	0	10	26	13	1	9	4	0.8	177	1	1	0.997028232	0.5	1	2	28.33333333	7	1.3333	0
jEdit	4.2	gnu.regexp.IntPair	1	1	0	1	2	0	1	0	0	2	6	0	0	0	1	0	0	3	0	0	0
jEdit	4.2	org.gjt.sp.jedit.io.FileVFS	18	2	0	14	80	153	6	10	18	1.058823529	591	0	0	0.696428571	0.409722222	2	3	31.77777778	8	2.7778	2
jEdit	4.2	org.gjt.sp.jedit.SettingsReloader	3	1	0	11	21	3	1	11	1	2	117	0	0	0	0.555555556	0	0	38	15	5.6667	0
jEdit	4.2	bsh.SimpleNode	19	1	38	62	30	147	57	8	18	0.904761905	242	0.428571429	5	0	0.268518519	0	0	11.36842105	6	1.5789	0
jEdit	4.2	bsh.Remote	7	1	0	0	48	21	0	0	3	2	334	0	0	0	0.257142857	0	0	46.71428571	3	1.2857	0
jEdit	4.2	org.gjt.sp.jedit.search.RESearchMatcher	3	2	0	9	16	0	2	7	2	0.5	146	0.5	2	0.5	0.75	0	0	47	10	3.3333	0
jEdit	4.2	org.gjt.sp.jedit.textarea.ExtensionManager	7	1	0	8	28	0	2	6	0	0	246	1	0	0	0.404761905	0	0	34	3	2.2857	0
jEdit	4.2	org.gjt.sp.jedit.menu.MarkersProvider	3	1	0	8	22	3	1	8	3	2	101	0	0	0	0.666666667	0	0	32.66666667	5	2	0
jEdit	4.2	bsh.NameSource	2	1	0	2	2	1	2	1	2	2	2	0	0	0	0.75	0	0	0	1	1	0
jEdit	4.2	org.gjt.sp.jedit.pluginmgr.Roster	12	1	0	15	38	20	10	8	1	0.666666667	235	1	0	0	0.202380952	0	0	18.33333333	8	2.0833	1
jEdit	4.2	bsh.UtilTargetError	3	4	0	10	9	1	5	5	3	0	44	0	0	0.95	0.6	1	1	13.33333333	2	0.6667	0
jEdit	4.2	bsh.BSHThrowStatement	2	2	0	7	7	1	1	6	1	2	32	0	0	0.947368421	0.625	1	1	15	1	0.5	0
jEdit	4.2	bsh.BSHCastExpression	2	2	0	10	10	1	1	9	2	2	41	0	0	0.947368421	0.625	1	1	19.5	1	0.5	0
jEdit	4.2	org.gjt.sp.jedit.search.SearchMatcher	2	1	2	6	4	1	4	2	2	1	11	1	1	0	0.666666667	0	0	4	1	0.5	1
jEdit	4.2	org.gjt.sp.jedit.msg.ViewUpdate	5	2	0	5	13	4	3	3	4	0.875	52	0.25	0	0.5	0.5	1	1	8.6	1	0.6	0
jEdit	4.2	bsh.BSHPackageDeclaration	2	2	0	9	7	1	1	8	2	2	24	0	0	0.947368421	0.625	1	1	11	1	0.5	0
jEdit	4.2	org.gjt.sp.jedit.OperatingSystem	18	1	0	32	51	75	31	1	16	0.955882353	491	0.916666667	0	0	0.058823529	0	0	25.61111111	8	2.4444	1
jEdit	4.2	bsh.BSHUnaryExpression	5	2	0	12	35	6	1	11	1	0.625	221	0	0	0.818181818	0.4	1	1	42.8	1	0.8	0
jEdit	4.2	org.gjt.sp.jedit.options.MouseOptionPane	4	6	0	2	21	0	0	2	2	0.555555556	242	1	0	0.997019374	1	2	4	58	6	2	0
jEdit	4.2	org.gjt.sp.jedit.gui.PanelWindowContainer	23	1	0	20	93	105	9	17	10	0.857575758	700	0.8	3	0	0.217391304	0	0	28.7826087	8	2.087	1
jEdit	4.2	gnu.regexp.RETokenBackRef	3	2	0	4	8	0	1	3	0	0.5	77	1	0	0.777777778	0.444444444	1	2	24	5	2	0
jEdit	4.2	org.gjt.sp.jedit.pluginmgr.PluginList	5	1	0	11	35	0	4	8	0	0.8	210	0	0	0	0.466666667	0	0	40	5	1.8	0
jEdit	4.2	bsh.TargetError	10	4	0	16	25	23	11	6	10	0.5	135	0	0	0.764705882	0.328571429	1	2	12.3	2	1.1	0
jEdit	4.2	org.gjt.sp.jedit.ActionListHandler	11	2	0	5	28	31	1	5	7	0.811111111	240	1	1	0.565217391	0.333333333	1	3	20	10	2.4545	0
jEdit	4.2	bsh.BSHReturnType	4	2	0	10	8	4	4	6	2	0.666666667	37	0	0	0.857142857	0.5	0	0	8	2	1	0
