# Supplementary material for: Feature selection using a multi-strategy improved parrot optimization algorithm in software defect prediction
Source: PeerJ Comput Sci. 2025 Apr 16;11:e2815. doi: 10.7717/peerj-cs.2815 (PMC12190446; doi:10.7717/peerj-cs.2815)
Supplement: Supplemental Information 1 — Metric data of Java code and a label indicating whether it is defective. [file peerj-cs-11-2815-s001.zip › data/jedit-4.3.csv]

name	version	name	wmc	dit	noc	cbo	rfc	lcom	ca	ce	npm	lcom3	loc	dam	moa	mfa	cam	ic	cbm	amc	max_cc	avg_cc	bug
jEdit	4.3	org.gjt.sp.jedit.bufferio.BufferAutosaveRequest	2	3	0	9	16	1	1	9	2	2	113	0	0	0.933333333	0.583333333	0	0	55.5	9	4.5	0
jEdit	4.3	org.gjt.sp.jedit.bsh.CommandLineReader	4	3	0	1	8	4	1	0	4	1	82	0	0	0.857142857	0.35	2	2	18.5	1	0.75	0
jEdit	4.3	org.gjt.sp.jedit.bufferset.BufferSet	18	1	0	16	55	0	11	8	13	0.647058824	687	1	0	0	0.426470588	0	0	36.88888889	12	2.5	1
jEdit	4.3	org.gjt.sp.jedit.options.GeneralOptionPane	6	6	0	4	36	1	1	4	1	0.8875	464	0.6875	0	0.992581602	0.5	3	5	73.66666667	7	2.1667	0
jEdit	4.3	org.gjt.sp.util.XMLUtilities	4	1	0	26	29	6	25	1	3	2	213	0	0	0	0.291666667	0	0	52.25	15	4.75	0
jEdit	4.3	org.gjt.sp.jedit.ActionContext	5	2	2	22	6	10	17	5	5	2	26	0	0	0.636363636	0.9	0	0	4.2	1	0.8	0
jEdit	4.3	org.gjt.sp.jedit.bsh.ClassGenerator	5	1	1	14	13	10	4	10	5	1	34	1	1	0	0.292307692	0	0	5.6	1	0.8	0
jEdit	4.3	org.gjt.sp.jedit.textarea.Gutter	51	4	0	22	125	1041	10	17	41	0.948333333	1243	0.833333333	6	0.92816092	0.100490196	3	20	22.66666667	30	2.1569	0
jEdit	4.3	org.gjt.sp.jedit.bsh.BSHArguments	2	2	0	11	11	1	5	6	1	2	53	0	0	0.944444444	0.625	0	0	25.5	1	0.5	0
jEdit	4.3	org.gjt.sp.jedit.Buffer	89	2	0	141	269	3550	119	43	66	0.961229947	2699	0.588235294	2	0.570731707	0.103620474	1	10	28.94382022	35	3.2135	0
jEdit	4.3	org.gjt.sp.jedit.bsh.BSHThrowStatement	2	2	0	7	7	1	1	6	1	2	32	0	0	0.944444444	0.625	1	1	15	1	0.5	0
jEdit	4.3	org.gjt.sp.jedit.bsh.collection.CollectionIterator	4	1	0	2	15	0	1	1	3	0.333333333	54	1	0	0	0.75	0	0	12.25	4	1.5	0
jEdit	4.3	org.gjt.sp.jedit.buffer.FoldHandler	9	1	3	16	14	28	16	2	8	0.916666667	50	0.333333333	1	0	0.296296296	1	1	4.222222222	3	1.1111	0
jEdit	4.3	org.gjt.sp.util.StringList	11	4	0	0	26	55	0	0	11	1.1	173	1	0	0.886075949	0.257575758	1	1	14.63636364	4	1.4545	0
jEdit	4.3	org.gjt.sp.jedit.io.GlobVFSFileFilter	7	1	0	8	15	1	4	4	7	0.416666667	62	1	0	0	0.523809524	0	0	7.571428571	3	1.2857	0
jEdit	4.3	org.gjt.sp.jedit.help.HelpViewerInterface	8	1	0	6	8	28	6	0	8	2	8	0	0	0	0.325	0	0	0	1	1	0
jEdit	4.3	org.gjt.sp.jedit.search.HyperSearchFolderNode	4	1	0	4	9	0	4	0	3	0.555555556	49	1	0	0	0.555555556	0	0	10.5	2	0.75	0
jEdit	4.3	org.gjt.sp.jedit.bufferio.BufferIORequest	9	2	4	16	56	24	6	11	3	1.0625	601	0.3	3	0.428571429	0.174603175	0	0	63.55555556	1	0.8889	0
jEdit	4.3	org.gjt.sp.jedit.bsh.BSHFormalComment	18	2	0	6	36	153	1	5	18	1.058823529	84	0	0	0.5	0.268518519	1	5	3.611111111	1	0.9444	0
jEdit	4.3	org.gjt.sp.jedit.visitors.JEditVisitor	3	1	0	7	3	3	5	3	3	2	3	0	0	0	0.5	0	0	0	1	1	0
jEdit	4.3	org.gjt.sp.jedit.bsh.ClassGeneratorUtil	22	1	0	34	114	219	1	33	6	0.962406015	2003	0	5	0	0.159090909	0	0	89.18181818	18	5.4545	0
jEdit	4.3	org.gjt.sp.jedit.gui.DockableWindowContainer	5	1	0	7	5	10	7	1	5	2	5	0	0	0	1	0	0	0	1	1	0
jEdit	4.3	org.gjt.sp.jedit.buffer.DefaultFoldHandlerProvider	4	1	0	3	12	0	1	2	4	0	37	1	0	0	0.5	0	0	8	1	0.75	0
jEdit	4.3	org.gjt.sp.jedit.msg.VFSPathSelected	4	2	0	4	6	2	1	3	4	0.666666667	26	1	0	0.5	0.4375	0	0	5	1	0.75	0
jEdit	4.3	org.gjt.sp.jedit.bsh.Modifiers	8	1	0	16	17	22	16	0	4	1	160	0	0	0	0.5	0	0	18.5	8	2.125	0
jEdit	4.3	org.gjt.sp.jedit.bsh.ReturnControl	1	1	0	12	2	0	10	2	1	2	16	0	1	0	1	0	0	12	0	0	0
jEdit	4.3	org.gjt.sp.jedit.bufferset.BufferSetAdapter	5	1	1	3	6	10	1	2	5	2	12	0	0	0	0.733333333	0	0	1.4	1	0.8	0
jEdit	4.3	org.gjt.sp.jedit.search.PatternSearchMatcher	5	2	0	4	25	2	1	3	4	0.416666667	301	1	0	0.25	0.44	0	0	58.6	28	6.4	0
jEdit	4.3	org.gjt.sp.jedit.io.VFS	43	1	4	52	116	805	40	23	35	0.977513228	962	0.277777778	0	0	0.215873016	0	0	20.95348837	7	1.4884	0
jEdit	4.3	org.gjt.sp.jedit.textarea.SquareFoldPainter	2	2	0	1	4	1	0	1	1	2	14	0	0	0.8	0.666666667	1	1	6	1	0.5	0
jEdit	4.3	org.gjt.sp.jedit.bsh.Token	3	1	0	4	4	3	4	0	3	1.4375	23	0	2	0	0.5	0	0	4	2	1	0
jEdit	4.3	org.gjt.sp.jedit.gui.ListModelEditor	4	1	0	3	22	6	2	2	2	2	105	0	0	0	0.666666667	0	0	25.25	4	2	0
jEdit	4.3	org.gjt.sp.jedit.buffer.LineManager	17	1	0	5	27	10	1	4	15	0.6796875	709	1	1	0	0.388235294	0	0	40.23529412	17	3.5294	0
jEdit	4.3	org.gjt.sp.jedit.buffer.PositionManager	6	1	0	3	20	0	3	3	4	0.6	120	0.666666667	1	0	0.416666667	0	0	18.5	3	1.6667	0
jEdit	4.3	org.gjt.sp.jedit.bsh.NameSpace	75	1	2	58	156	2419	46	20	49	0.912483912	1888	0.666666667	5	0	0.106821107	0	0	23.89333333	6	1.72	0
jEdit	4.3	org.gjt.sp.jedit.browser.VFSFileNameField	5	7	0	11	57	0	2	9	2	0	438	1	1	0.995061728	0.44	4	10	86.4	21	8.4	0
jEdit	4.3	org.gjt.sp.jedit.bsh.Interpreter	59	1	0	73	163	1389	60	23	47	0.800862069	1844	0.25	5	0	0.117647059	0	0	29.91525424	25	1.4915	0
jEdit	4.3	org.gjt.sp.jedit.bufferio.BufferLoadRequest	7	3	0	16	73	1	1	16	2	2	828	0	0	0.7	0.238095238	1	1	117.2857143	6	1.5714	0
jEdit	4.3	org.gjt.sp.jedit.bufferio.BufferSaveRequest	4	3	0	10	43	4	1	10	2	2	405	0	0	0.823529412	0.375	1	1	100.25	26	7.75	0
jEdit	4.3	com.microstar.xml.XmlHandler	13	1	0	2	13	78	2	0	13	2	13	0	0	0	0.430769231	0	0	0	1	1	0
jEdit	4.3	org.gjt.sp.jedit.textarea.SelectionManager	14	1	0	9	63	0	4	6	1	0.269230769	721	0.5	1	0	0.30952381	0	0	50.35714286	19	4.1429	0
jEdit	4.3	org.gjt.sp.jedit.pluginmgr.ManagePanel	17	5	0	28	105	100	17	25	2	0.909722222	590	1	3	0.976083707	0.215686275	0	0	33.17647059	2	1	0
jEdit	4.3	org.gjt.sp.jedit.gui.JEditHistoryModelSaver	4	1	0	7	54	4	1	7	3	1	318	1	0	0	0.5	0	0	77.75	9	4.5	0
jEdit	4.3	org.gjt.sp.jedit.gui.HistoryText	25	1	1	9	60	62	6	6	19	0.729166667	496	1	1	0	0.205714286	0	0	18.6	6	1.92	0
jEdit	4.3	org.gjt.sp.jedit.gui.DockingLayoutManager	19	1	0	17	56	157	2	17	7	0.977777778	401	1	2	0	0.342105263	0	0	19.57894737	12	2.8947	0
jEdit	4.3	org.gjt.sp.jedit.EditPlugin	22	1	3	24	47	231	19	9	18	1	322	0	1	0	0.227272727	0	0	13.59090909	5	1.6818	0
jEdit	4.3	org.gjt.sp.jedit.io.VFSFile	33	1	4	47	67	444	41	10	31	0.929166667	529	0.2	0	0	0.215909091	0	0	14.57575758	9	1.8182	0
jEdit	4.3	org.gjt.sp.util.Log	16	1	0	167	55	58	166	2	8	0.873684211	485	0.631578947	1	0	0.161904762	0	0	28.125	7	2.3125	0
jEdit	4.3	org.gjt.sp.jedit.syntax.DummyTokenHandler	4	1	0	3	5	6	1	2	3	1	15	0	1	0	0.533333333	0	0	2.5	1	0.5	0
jEdit	4.3	org.gjt.sp.jedit.options.BrowserColorsModel	13	2	0	5	35	6	3	2	9	0.333333333	281	1	0	0.571428571	0.564102564	1	2	20.53846154	4	1.8462	0
jEdit	4.3	org.gjt.sp.jedit.indent.IndentAction	3	1	0	13	4	3	12	3	2	1	16	0	2	0	0.666666667	0	0	3.666666667	1	0.6667	0
jEdit	4.3	org.gjt.sp.jedit.gui.TextAreaDialog	7	7	1	7	41	21	3	5	6	2	220	0	0	0.995447648	0.5	2	2	30.42857143	1	0.4286	0
jEdit	4.3	org.gjt.sp.jedit.bsh.BSHWhileStatement	2	2	0	10	7	1	1	9	1	1	79	0	0	0.944444444	0.625	1	1	38	1	0.5	0
jEdit	4.3	org.gjt.sp.jedit.textarea.JEditEmbeddedTextArea	1	5	0	10	10	0	1	10	1	2	23	0	0	1	1	0	0	22	0	0	0
jEdit	4.3	org.gjt.sp.jedit.input.DefaultInputHandlerProvider	2	1	0	3	3	0	1	2	2	0	12	1	1	0	0.75	0	0	4.5	1	0.5	0
jEdit	4.3	org.gjt.sp.jedit.pluginmgr.PluginDetailPanel	2	5	0	4	24	0	2	2	0	0.333333333	148	1	1	0.998470948	0.75	0	0	71.5	4	2	0
jEdit	4.3	org.gjt.sp.jedit.bsh.BSHUnaryExpression	5	2	0	12	35	6	1	11	1	0.625	221	0	0	0.80952381	0.4	1	1	42.8	1	0.8	0
jEdit	4.3	org.gjt.sp.jedit.bsh.BshIterator	2	1	0	5	2	1	5	0	2	2	2	0	0	0	1	0	0	0	1	1	0
jEdit	4.3	org.gjt.sp.jedit.options.SyntaxHiliteOptionPane	8	6	0	6	31	20	3	5	1	0.761904762	121	0.666666667	1	0.991111111	0.428571429	4	12	13.75	1	0.75	0
jEdit	4.3	org.gjt.sp.jedit.bsh.BSHFormalParameters	5	2	0	11	10	2	5	6	3	0.625	128	0.25	0	0.80952381	0.44	1	1	23.8	3	1.6	0
jEdit	4.3	org.gjt.sp.jedit.search.SearchBar	21	5	0	20	99	130	6	19	5	0.816666667	596	1	3	0.971181556	0.323809524	2	5	26.66666667	10	1.7143	0
jEdit	4.3	org.gjt.sp.jedit.PerspectiveManager	8	1	0	15	43	14	6	11	7	0.821428571	378	1	1	0	0.357142857	0	0	45.75	16	2.875	0
jEdit	4.3	org.gjt.sp.util.IOUtilities	10	1	0	28	37	45	26	2	9	2	218	0	0	0	0.17	0	0	20.8	9	2.5	0
jEdit	4.3	org.gjt.sp.jedit.textarea.InputMethodSupport	12	2	0	5	72	0	1	5	11	0.563636364	525	1	1	0.266666667	0.285714286	1	1	42.33333333	6	2.5833	0
jEdit	4.3	org.gjt.sp.jedit.gui.AnimatedIcon	13	2	0	1	20	30	1	1	9	0.805555556	115	1	0	0.571428571	0.269230769	0	0	7.384615385	2	1.0769	0
jEdit	4.3	org.gjt.sp.jedit.input.AbstractInputHandler	22	1	2	21	52	201	15	6	19	0.947619048	411	0.9	1	0	0.2	0	0	17.22727273	6	1.9545	0
jEdit	4.3	org.gjt.sp.jedit.BeanShell	21	1	0	30	67	0	15	18	18	0.5	411	1	1	0	0.2875	0	0	18.47619048	6	1.3333	0
jEdit	4.3	org.gjt.sp.jedit.bsh.BSHLiteral	5	2	0	7	22	4	1	6	2	0.5	155	0	0	0.80952381	0.366666667	0	0	29.8	10	4	0
jEdit	4.3	org.gjt.sp.jedit.syntax.SyntaxUtilities	2	1	0	2	4	1	2	0	2	2	55	0	0	0	0.5	0	0	26.5	5	2.5	0
jEdit	4.3	org.gjt.sp.jedit.bsh.org.objectweb.asm.Label	4	1	0	5	8	2	4	3	1	1	239	0.2	3	0	0.5	0	0	56.25	6	3.25	0
jEdit	4.3	org.gjt.sp.jedit.gui.statusbar.Widget	3	1	0	28	3	3	28	0	3	2	3	0	0	0	1	0	0	0	1	1	0
jEdit	4.3	org.gjt.sp.jedit.EditServer	8	2	0	11	55	12	4	9	4	0.771428571	388	1	0	0.897058824	0.3125	0	0	46.875	15	2.875	0
jEdit	4.3	org.gjt.sp.util.WorkThreadProgressListener	2	1	0	6	2	1	6	1	2	2	2	0	0	0	1	0	0	0	1	1	0
jEdit	4.3	org.gjt.sp.jedit.search.HyperSearchOperationNode	10	1	0	10	44	23	7	3	10	0.805555556	421	1	1	0	0.257142857	0	0	40.7	13	2.9	0
jEdit	4.3	org.gjt.sp.jedit.bsh.BSHMethodInvocation	4	2	0	15	22	6	2	13	1	2	119	0	0	0.85	0.4375	1	1	28.75	1	0.75	0
jEdit	4.3	org.gjt.sp.jedit.io.Encoding	3	1	0	5	3	3	5	0	3	2	3	0	0	0	0.666666667	0	0	0	1	1	0
jEdit	4.3	org.gjt.sp.jedit.gui.ExtendedGridLayout	17	1	0	3	82	106	0	3	13	0.5625	2224	1	0	0	0.18487395	0	0	129.5882353	46	8	0
jEdit	4.3	org.gjt.sp.jedit.bsh.BSHTypedVariableDeclaration	6	2	0	14	16	15	3	11	2	1	113	0	1	0.772727273	0.466666667	0	0	17.66666667	2	1	0
jEdit	4.3	org.gjt.sp.jedit.textarea.AntiAlias	9	1	0	4	13	0	4	0	8	0.725	104	0.2	0	0	0.35	0	0	10	3	0.7778	0
jEdit	4.3	org.gjt.sp.jedit.search.SearchFileSet	5	1	0	11	5	10	11	1	5	2	5	0	0	0	0.666666667	0	0	0	1	1	0
jEdit	4.3	org.gjt.sp.jedit.search.HyperSearchFileNode	8	1	0	12	16	12	6	6	7	0.75	88	0.5	0	0	0.285714286	0	0	9.5	2	1.125	0
jEdit	4.3	org.gjt.sp.jedit.textarea.TextAreaException	1	3	0	2	2	0	2	0	1	2	5	0	0	1	1	0	0	4	0	0	0
jEdit	4.3	org.gjt.sp.jedit.PluginJAR	39	1	0	49	181	469	34	29	26	0.805555556	2302	1	4	0	0.150641026	0	0	57.56410256	17	3.1795	0
jEdit	4.3	org.gjt.sp.jedit.menu.RecentFilesProvider	3	1	0	13	38	3	4	13	3	2	191	0	0	0	0.666666667	0	0	62.66666667	9	3.3333	0
jEdit	4.3	org.gjt.sp.jedit.pluginmgr.MirrorList	5	1	0	10	37	0	3	9	1	0.5	203	0	0	0	0.36	0	0	39.2	1	0.8	0
jEdit	4.3	org.gjt.sp.jedit.bsh.BSHReturnType	4	2	0	10	8	4	4	6	2	0.666666667	37	0	0	0.85	0.5	0	0	8	2	1	0
jEdit	4.3	org.gjt.sp.jedit.bsh.Reflect	41	1	0	25	120	820	15	17	14	2	1482	0	0	0	0.142276423	0	0	35.14634146	7	1.7073	0
jEdit	4.3	org.gjt.sp.jedit.gui.statusbar.ErrorsWidgetFactory	2	1	0	4	4	1	0	4	2	2	12	0	0	0	0.75	0	0	5	1	0.5	0
jEdit	4.3	org.gjt.sp.jedit.options.ViewOptionPane	14	6	0	7	56	51	2	7	1	0.890688259	557	1	0	0.980938416	0.5	3	5	37.42857143	5	1.4286	0
jEdit	4.3	org.gjt.sp.jedit.gui.AbbrevEditor	8	5	0	5	33	0	4	1	8	0.571428571	419	1	0	0.989393939	0.625	0	0	51	12	3.375	0
jEdit	4.3	org.gjt.sp.jedit.bsh.org.objectweb.asm.ClassWriter	23	1	0	6	57	41	2	5	7	0.935992579	1257	0.306122449	10	0	0.222727273	0	0	51.52173913	12	3.0435	0
jEdit	4.3	org.gjt.sp.jedit.pluginmgr.InstallPanel	15	5	0	27	107	67	17	25	2	0.907142857	564	0.8	4	0.98048048	0.183673469	0	0	35.93333333	3	1.0667	0
jEdit	4.3	org.gjt.sp.jedit.print.BufferPrinter1_4	6	1	0	6	48	0	0	6	4	0.3	290	1	0	0	0.2	0	0	47	8	3.1667	0
jEdit	4.3	org.gjt.sp.jedit.options.ToolBarOptionPane	16	6	0	10	72	74	2	10	1	0.833333333	557	1	6	0.978070175	0.375	2	4	33.1875	8	1.9375	0
jEdit	4.3	org.gjt.sp.jedit.gui.DockableWindow	1	1	0	3	1	0	3	0	1	2	1	0	0	0	1	0	0	0	1	1	0
jEdit	4.3	org.gjt.sp.jedit.bsh.Parser	351	1	0	51	443	41713	1	51	88	0.602857143	12535	0.538461538	8	0	0.126305793	0	0	34.67521368	18	2.8091	0
jEdit	4.3	org.gjt.sp.jedit.bsh.BSHAssignment	3	2	0	12	20	3	1	11	1	1	294	0	0	0.894736842	0.533333333	1	1	96.66666667	1	0.6667	0
jEdit	4.3	org.gjt.sp.jedit.options.ContextOptionPane	3	7	0	2	6	3	0	2	1	2	16	0	0	0.997088792	0.666666667	1	2	4.333333333	1	0.6667	0
jEdit	4.3	org.gjt.sp.jedit.io.UrlVFS	4	2	0	4	17	6	2	3	4	2	86	0	0	0.928571429	0.6	1	1	20.5	2	1	0
jEdit	4.3	org.gjt.sp.jedit.bsh.Remote	7	1	0	0	48	21	0	0	3	2	333	0	0	0	0.285714286	0	0	46.57142857	3	1.2857	0
jEdit	4.3	org.gjt.sp.jedit.msg.PropertiesChanged	1	2	0	18	2	0	16	2	1	2	5	0	0	1	1	0	0	4	0	0	0
jEdit	4.3	org.gjt.sp.jedit.AbstractOptionPane	17	5	23	25	39	102	23	2	14	0.734375	507	1	0	0.976083707	0.470588235	0	0	28.58823529	3	1.2353	0
jEdit	4.3	org.gjt.sp.jedit.Abbrevs	18	1	0	13	94	39	4	11	9	0.705882353	707	0.875	0	0	0.111111111	0	0	37.83333333	14	2.5556	0
jEdit	4.3	org.gjt.sp.jedit.bsh.ClassIdentifier	3	1	0	3	8	0	3	0	3	0	24	0	0	0	0.666666667	0	0	6.666666667	1	0.6667	0
jEdit	4.3	org.gjt.sp.jedit.indent.CloseBracketIndentRule	3	2	0	6	16	1	1	5	3	0.5	97	1	0	0.666666667	0.428571429	0	0	31	8	3.3333	0
jEdit	4.3	org.gjt.sp.jedit.textarea.TextAreaDropHandler	5	2	0	4	17	0	1	4	4	0.416666667	109	1	2	0.5	0.4	0	0	20.2	4	1.6	0
jEdit	4.3	org.gjt.sp.jedit.gui.FontSelector	8	6	0	9	26	16	8	2	5	0.285714286	105	1	0	0.9921875	0.35	1	2	12	2	1	0
jEdit	4.3	org.gjt.sp.jedit.menu.RecentDirectoriesProvider	3	1	0	10	29	3	2	10	3	2	157	0	0	0	0.666666667	0	0	51.33333333	10	3.6667	0
jEdit	4.3	org.gjt.sp.jedit.io.AutoDetection	7	1	0	8	31	19	3	5	5	0.833333333	159	0	0	0	0.208333333	0	0	21.57142857	5	1.8571	0
jEdit	4.3	org.gjt.sp.jedit.search.SearchAndReplace	44	1	0	49	156	632	15	39	32	0.773784355	1802	1	4	0	0.104651163	0	0	39.70454545	30	3.25	0
jEdit	4.3	org.gjt.sp.jedit.gui.KeyEventTranslator	11	1	0	10	47	41	5	5	9	0.7	551	0.5	0	0	0.1375	0	0	48.36363636	25	5.8182	0
jEdit	4.3	org.gjt.sp.jedit.bsh.BSHPrimarySuffix	6	2	0	20	46	15	2	18	1	1.114285714	427	0	0	0.772727273	0.619047619	0	0	69	1	0.8333	0
jEdit	4.3	org.gjt.sp.jedit.syntax.SyntaxStyle	4	1	0	21	5	0	21	0	4	0.666666667	28	1	0	0	0.5	0	0	5.25	1	0.75	0
jEdit	4.3	org.gjt.sp.jedit.options.GutterOptionPane	11	6	0	11	70	47	3	10	8	0.911111111	672	1	11	0.985272459	0.272727273	3	5	57.63636364	3	1.3636	0
jEdit	4.3	org.gjt.sp.jedit.ServiceManager	10	1	0	19	38	0	15	6	8	0.222222222	191	1	0	0	0.203703704	0	0	18	3	1.3	0
jEdit	4.3	org.gjt.sp.jedit.bsh.LHS	9	1	0	20	43	0	12	11	3	0.798076923	466	0	1	0	0.365079365	0	0	49.33333333	4	0.6667	0
jEdit	4.3	org.gjt.sp.jedit.msg.SearchSettingsChanged	1	2	0	5	2	0	3	2	1	2	5	0	0	1	1	0	0	4	0	0	0
jEdit	4.3	org.gjt.sp.jedit.msg.PropertiesChanging	3	2	0	4	6	0	1	3	2	0.5	32	0.5	1	0.75	0.666666667	0	0	9	1	0.3333	0
jEdit	4.3	org.gjt.sp.jedit.buffer.BufferUndoListener	4	1	0	1	4	6	1	1	4	2	4	0	0	0	1	0	0	0	1	1	0
jEdit	4.3	org.gjt.sp.jedit.bsh.BshClassManager	34	1	1	21	70	507	14	9	20	0.868686869	589	1	1	0	0.127272727	0	0	16.05882353	5	1.5882	0
jEdit	4.3	org.gjt.sp.util.ReverseCharSequence	6	1	0	2	13	0	2	0	6	0	75	1	0	0	0.5	0	0	11.33333333	2	1	0
jEdit	4.3	org.gjt.sp.jedit.msg.EditorStarted	1	2	0	3	2	0	1	2	1	2	5	0	0	1	1	0	0	4	0	0	0
jEdit	4.3	org.gjt.sp.jedit.textarea.JEditTextArea	31	5	0	79	111	273	62	23	29	0.95	698	0.25	1	0.967948718	0.189516129	2	11	21.38709677	8	2.4516	0
jEdit	4.3	org.gjt.sp.jedit.EBComponent	1	1	0	48	1	0	48	1	1	2	1	0	0	0	1	0	0	0	1	1	0
jEdit	4.3	org.gjt.sp.jedit.pluginmgr.PluginManager	23	6	0	29	73	201	21	16	7	0.870629371	403	0.923076923	5	0.967016492	0.173913043	2	3	15.95652174	6	1.5652	0
jEdit	4.3	org.gjt.sp.jedit.textarea.FoldPainter	3	1	0	7	3	3	6	2	3	2	3	0	0	0	0.888888889	0	0	0	1	1	0
jEdit	4.3	org.gjt.sp.jedit.bsh.Variable	12	1	0	10	24	26	5	5	7	0.75	182	0	2	0	0.333333333	0	0	13.5	3	0.8333	0
jEdit	4.3	org.gjt.sp.jedit.bsh.BSHIfStatement	3	2	0	11	10	3	4	7	2	2	81	0	0	0.894736842	0.533333333	1	1	26	1	0.6667	0
jEdit	4.3	org.gjt.sp.jedit.bsh.BlockNameSpace	10	2	0	11	24	45	4	7	7	2	99	0	0	0.8875	0.328571429	1	5	8.9	2	1.1	0
jEdit	4.3	org.gjt.sp.jedit.bufferset.BufferSetListener	4	1	0	5	4	6	4	1	4	2	4	0	0	0	0.833333333	0	0	0	1	1	0
jEdit	4.3	org.gjt.sp.jedit.input.InputHandlerProvider	1	1	0	8	1	0	7	1	1	2	1	0	0	0	1	0	0	0	1	1	0
jEdit	4.3	org.gjt.sp.util.SegmentBuffer	4	2	0	4	6	0	4	0	3	2	83	0	0	0.842105263	0.5625	1	11	19.75	3	1.25	0
jEdit	4.3	org.gjt.sp.jedit.bsh.classpath.BshClassLoader	7	4	1	4	25	19	2	3	4	0.333333333	130	0	1	0.953488372	0.326530612	1	3	17.42857143	1	0.5714	0
jEdit	4.3	org.gjt.sp.jedit.menu.DynamicMenuProvider	2	1	0	9	2	1	9	0	2	2	2	0	0	0	0.75	0	0	0	1	1	0
jEdit	4.3	org.gjt.sp.jedit.gui.statusbar.SelectionLengthWidgetFactory	2	1	0	4	4	1	0	4	2	2	12	0	0	0	0.75	0	0	5	1	0.5	0
jEdit	4.3	org.gjt.sp.jedit.indent.WhitespaceRule	2	1	0	4	9	1	1	3	2	2	57	0	0	0	0.625	0	0	27.5	7	3.5	0
jEdit	4.3	org.gjt.sp.jedit.search.AllBufferSet	4	2	0	7	21	0	2	5	3	0	79	1	0	0.7	0.5	1	1	18.5	3	1.25	0
jEdit	4.3	org.gjt.sp.jedit.io.EncodingDetector	1	1	0	5	1	0	5	0	1	2	1	0	0	0	1	0	0	0	1	1	0
jEdit	4.3	org.gjt.sp.jedit.buffer.UndoManager	21	1	0	10	36	96	5	8	14	0.754166667	559	1	8	0	0.204081633	0	0	25.04761905	8	2.5714	0
jEdit	4.3	org.gjt.sp.jedit.gui.BufferSwitcher	4	5	0	9	23	0	6	7	2	0.5	82	1	1	0.995856354	0.416666667	0	0	19	2	1	0
jEdit	4.3	org.gjt.sp.jedit.gui.statusbar.ClockWidgetFactory	2	1	0	4	4	1	0	4	2	2	11	0	0	0	0.75	0	0	4.5	1	0.5	0
jEdit	4.3	org.gjt.sp.jedit.bsh.BSHArrayInitializer	4	2	0	12	24	6	3	9	2	2	190	0	0	0.85	0.625	1	1	46.5	1	0.75	0
jEdit	4.3	org.gjt.sp.jedit.JEditKillRing	3	2	0	9	26	0	1	9	2	0	172	1	1	0.888888889	1	1	2	56	7	3.3333	0
jEdit	4.3	org.gjt.sp.jedit.gui.DockingFrameworkProvider	2	1	0	8	2	1	4	5	2	2	2	0	0	0	0.625	0	0	0	1	1	0
jEdit	4.3	org.gjt.sp.jedit.menu.EnhancedMenu	8	7	0	12	41	22	2	11	7	0.542857143	212	1	3	0.994206257	0.46875	1	1	24.875	8	1.5	0
jEdit	4.3	org.gjt.sp.jedit.msg.PluginUpdate	6	2	0	8	15	5	7	2	5	0.866666667	68	0.333333333	0	0.428571429	0.4	1	1	9.333333333	1	0.6667	0
jEdit	4.3	org.gjt.sp.jedit.print.BufferPrintable	8	1	0	15	76	0	3	13	2	0.745341615	930	1	4	0	0.296703297	0	0	112.375	16	3.5	0
jEdit	4.3	org.gjt.sp.jedit.gui.EditAbbrevDialog	10	6	0	7	47	19	4	5	4	0.592592593	254	1	1	0.987860395	0.271428571	2	2	23.8	4	1.3	0
jEdit	4.3	org.gjt.sp.jedit.io.FavoritesVFS	10	2	0	11	38	13	4	8	9	0.694444444	294	0.75	1	0.829787234	0.377777778	2	3	28	3	1.6	0
jEdit	4.3	org.gjt.sp.jedit.gui.statusbar.ModeWidgetFactory	2	1	0	4	4	1	0	4	2	2	12	0	0	0	0.75	0	0	5	1	0.5	0
jEdit	4.3	org.gjt.sp.jedit.bsh.StringUtil	6	1	0	6	26	15	6	1	6	2	193	0	0	0	0.233333333	0	0	31.16666667	5	2.3333	0
jEdit	4.3	org.gjt.sp.jedit.gui.ToolBarManager	5	1	0	2	17	4	1	1	3	0.5	133	1	0	0	0.433333333	0	0	24.8	3	2	0
jEdit	4.3	org.gjt.sp.jedit.EBPlugin	2	2	0	6	9	1	1	5	1	1	32	1	0	0.954545455	0.75	0	0	14.5	2	1	0
jEdit	4.3	org.gjt.sp.jedit.BeanShellFacade	16	1	2	17	39	74	4	13	7	0.85	360	1	3	0	0.266666667	0	0	21.25	3	1	0
jEdit	4.3	org.gjt.sp.jedit.MiscUtilities	70	1	0	77	187	2409	64	18	65	0.996376812	2017	0	1	0	0.05736715	0	0	27.7	21	3.1286	0
jEdit	4.3	org.gjt.sp.jedit.gui.MarkerViewer	12	5	0	16	73	6	2	16	6	0.618181818	445	1	4	0.983433735	0.25	1	7	35.66666667	11	2.5	0
jEdit	4.3	org.gjt.sp.jedit.bsh.BSHForStatement	2	2	0	12	10	1	1	11	1	1.125	136	0.625	4	0.944444444	0.625	1	1	63	1	0.5	0
jEdit	4.3	org.gjt.sp.jedit.Debug	2	1	0	27	4	1	26	1	1	1	72	0	0	0	1	0	0	24	0	0	0
jEdit	4.3	org.gjt.sp.jedit.textarea.MouseActionsProvider	1	1	0	4	1	0	4	0	1	2	1	0	0	0	1	0	0	0	1	1	0
jEdit	4.3	org.gjt.sp.jedit.bsh.JavaCharStream	31	1	0	3	44	139	3	0	25	0.470588235	1283	0.705882353	0	0	0.301075269	0	0	39.83870968	7	1.4516	0
jEdit	4.3	org.gjt.sp.jedit.textarea.TextArea	262	4	3	81	540	19801	54	49	218	0.935644157	9460	0.625	12	0.713024283	0.06248158	3	18	34.86259542	29	3.458	0
jEdit	4.3	org.gjt.sp.jedit.gui.HistoryModel	13	3	0	17	28	52	15	2	13	0.8	135	1	1	0.764705882	0.261538462	0	0	9	5	1.6923	0
jEdit	4.3	org.gjt.sp.jedit.visitors.JEditVisitorAdapter	4	1	5	9	5	6	5	4	4	2	10	0	0	0	0.4375	0	0	1.5	1	0.75	0
jEdit	4.3	org.gjt.sp.jedit.gui.PasteFromListDialog	10	7	0	10	69	19	4	10	3	0.740740741	403	1	2	0.986466165	0.26	0	0	38.7	4	1.7	0
jEdit	4.3	org.gjt.sp.jedit.bsh.BSHVariableDeclarator	3	2	0	11	14	3	3	8	2	1	61	0	0	0.894736842	0.466666667	1	3	19	1	0.6667	0
jEdit	4.3	org.gjt.sp.jedit.bsh.org.objectweb.asm.Type	24	1	0	1	41	198	1	0	18	0.824275362	749	0.166666667	9	0	0.149758454	0	0	29.20833333	13	2.5833	0
jEdit	4.3	org.gjt.sp.jedit.msg.RegisterChanged	4	2	0	6	12	0	2	4	4	0	35	1	0	0.5	0.5	1	1	7.5	1	0.75	0
jEdit	4.3	org.gjt.sp.jedit.options.TextAreaOptionPane	5	6	0	6	42	0	1	6	3	0.727272727	523	1	10	0.994056464	0.5	4	6	99.2	3	1.4	0
jEdit	4.3	org.gjt.sp.jedit.browser.VFSDirectoryEntryTableModel	19	2	0	13	47	79	5	8	17	0.638888889	552	0.75	1	0.470588235	0.378947368	1	1	27.84210526	6	2.1053	0
jEdit	4.3	org.gjt.sp.jedit.msg.BufferChanging	2	4	0	5	10	0	1	5	2	0	31	1	1	0.857142857	0.666666667	0	0	14	1	0.5	0
jEdit	4.3	org.gjt.sp.jedit.textarea.ScrollLineCount	3	2	0	7	10	3	2	6	2	2	52	0	0	0.714285714	0.555555556	1	3	16.33333333	3	1.3333	0
jEdit	4.3	org.gjt.sp.jedit.gui.statusbar.FoldWidgetFactory	2	1	0	4	4	1	0	4	2	2	12	0	0	0	0.75	0	0	5	1	0.5	0
jEdit	4.3	org.gjt.sp.jedit.io.CharsetEncoding	4	1	0	3	12	0	2	1	4	0	46	1	0	0	0.5	0	0	10.25	1	0.75	0
jEdit	4.3	org.gjt.sp.jedit.gui.DockableLayout	15	1	0	3	30	79	1	2	14	0.795238095	923	0.666666667	4	0	0.25	0	0	59.53333333	12	2.7333	0
jEdit	4.3	org.gjt.sp.jedit.options.IconTheme	5	1	0	3	12	8	1	2	4	0.75	42	0	0	0	0.25	0	0	7.2	1	0.6	0
jEdit	4.3	org.gjt.sp.jedit.bsh.org.objectweb.asm.CodeWriter	32	1	0	6	53	0	2	6	17	0.853046595	2884	0.925925926	13	0	0.204301075	0	0	88.28125	40	6.5	0
jEdit	4.3	org.gjt.sp.jedit.pluginmgr.PluginListHandler	11	2	0	7	38	23	1	7	7	0.8	541	1	4	0.62962963	0.285714286	1	3	46.09090909	12	3.4545	0
jEdit	4.3	org.gjt.sp.jedit.options.StatusBarOptionPane	12	6	0	9	72	32	3	8	1	0.843434343	657	1	9	0.983823529	0.5	2	5	52.25	7	1.6667	0
jEdit	4.3	org.gjt.sp.jedit.bsh.EvalError	12	3	2	57	25	14	56	3	9	0.606060606	216	0	2	0.607142857	0.395833333	1	2	16.75	3	1.6667	0
jEdit	4.3	org.gjt.sp.jedit.textarea.ChunkCache	27	1	0	20	65	65	9	13	0	0.683760684	1240	1	4	0	0.25462963	0	0	44.59259259	24	3.7407	0
jEdit	4.3	org.gjt.sp.util.IntegerArray	8	1	0	5	10	4	5	0	8	0.5	75	1	0	0	0.75	0	0	8.125	2	0.875	0
jEdit	4.3	org.gjt.sp.jedit.bsh.BSHFormalParameter	4	2	0	9	9	4	3	6	2	1	47	0	0	0.894736842	0.6	1	1	10	2	0.75	0
jEdit	4.3	org.gjt.sp.jedit.options.PluginOptions	6	8	0	10	26	13	1	9	4	0.8	177	1	1	0.997028232	0.5	1	2	28.33333333	7	1.3333	0
jEdit	4.3	org.gjt.sp.jedit.io.FileVFS	21	2	0	19	87	208	10	11	20	1	665	0.5	0	0.672413793	0.344444444	1	3	30.57142857	8	2.8095	0
jEdit	4.3	org.gjt.sp.jedit.RegistersListener	1	1	0	3	1	0	3	0	1	2	1	0	0	0	1	0	0	0	1	1	0
jEdit	4.3	org.gjt.sp.jedit.SettingsReloader	3	1	0	11	21	3	1	11	1	2	119	0	0	0	0.555555556	0	0	38.66666667	16	6	0
jEdit	4.3	org.gjt.sp.jedit.visitors.SaveCaretInfoVisitor	2	2	0	4	4	1	2	2	2	2	8	0	0	0.75	0.75	0	0	3	1	0.5	0
jEdit	4.3	org.gjt.sp.jedit.help.HelpSearchPanel	6	5	0	11	30	5	4	9	1	0.7	139	1	3	0.992401216	0.388888889	0	0	21.5	2	1	0
jEdit	4.3	org.gjt.sp.jedit.gui.statusbar.LineSepWidgetFactory	2	1	0	4	4	1	0	4	2	2	12	0	0	0	0.75	0	0	5	1	0.5	0
jEdit	4.3	org.gjt.sp.jedit.textarea.ExtensionManager	7	1	0	8	29	0	2	6	0	0	248	1	0	0	0.404761905	0	0	34.28571429	3	2.2857	0
jEdit	4.3	org.gjt.sp.jedit.menu.MarkersProvider	3	1	0	8	23	3	1	8	3	2	101	0	0	0	0.666666667	0	0	32.66666667	5	2	0
jEdit	4.3	org.gjt.sp.jedit.gui.FilteredListModel	23	2	1	3	51	195	3	1	13	0.809090909	300	1	0	0.24137931	0.166007905	0	0	11.82608696	7	1.5652	0
jEdit	4.3	org.gjt.sp.jedit.pluginmgr.Roster	12	1	0	16	39	20	11	8	1	0.666666667	232	1	0	0	0.202380952	0	0	18.08333333	8	2	0
jEdit	4.3	org.gjt.sp.jedit.bsh.XThis	4	2	0	4	17	4	1	4	4	0.5	94	0	0	0.769230769	0.4	1	1	22	4	1.5	0
jEdit	4.3	org.gjt.sp.jedit.JEditMode	3	2	0	5	13	3	1	4	2	2	86	0	0	0.909090909	0.833333333	1	3	27.66666667	4	2.3333	0
jEdit	4.3	org.gjt.sp.jedit.gui.AddAbbrevDialog	5	6	0	7	34	2	3	6	1	0.8	203	1	2	0.99389313	0.35	0	0	38.6	1	0.8	0
jEdit	4.3	org.gjt.sp.jedit.io.EncodingServer	7	1	0	9	29	21	5	4	7	1.166666667	113	1	0	0	0.25	0	0	15	3	1.2857	0
jEdit	4.3	org.gjt.sp.jedit.bsh.Node	7	1	0	40	7	21	40	0	7	2	7	0	0	0	0.523809524	0	0	0	1	1	0
jEdit	4.3	com.microstar.xml.XmlParser	118	1	0	1	180	6075	0	1	27	0.921125975	5209	0.717391304	1	0	0.138067061	0	0	42.36440678	9	1.5678	0
jEdit	4.3	org.gjt.sp.jedit.bsh.ClassPathException	1	4	0	3	2	0	2	1	1	2	5	0	0	1	1	0	0	4	0	0	0
jEdit	4.3	org.gjt.sp.jedit.OptionGroup	13	1	0	7	33	26	5	2	12	0.604166667	261	1	0	0	0.252747253	0	0	18.76923077	7	1.4615	0
jEdit	4.3	org.gjt.sp.jedit.bsh.DelayedEvalBshMethod	5	2	0	12	13	0	2	10	4	0.666666667	94	0	4	0.733333333	0.28	1	2	16.6	2	1	0
jEdit	4.3	org.gjt.sp.jedit.SettingsXML	9	1	0	7	21	0	5	3	7	0.5	87	1	0	0	0.240740741	0	0	8.444444444	3	1	0
jEdit	4.3	org.gjt.sp.jedit.gui.ErrorListDialog	5	7	0	9	64	6	3	8	3	0.75	312	1	0	0.993939394	0.3	2	5	61	1	0.8	0
jEdit	4.3	org.gjt.sp.jedit.gui.statusbar.RectSelectWidgetFactory	2	1	0	4	4	1	0	4	2	2	12	0	0	0	0.75	0	0	5	1	0.5	1
jEdit	4.3	org.gjt.sp.jedit.gui.CheckBoxListModel	10	2	0	3	21	15	2	1	7	0.444444444	148	0	0	0.666666667	0.36	2	3	13.7	4	1.9	0
jEdit	4.3	org.gjt.sp.jedit.gui.SplashScreen	7	4	0	3	64	5	1	2	5	0.794871795	427	1	0	0.990797546	0.464285714	1	2	58.14285714	3	1.2857	0
jEdit	4.3	org.gjt.sp.jedit.textarea.BufferHandler	12	1	0	12	66	0	1	12	8	0.519480519	675	1	3	0	0.5	0	0	54.66666667	15	4.9167	0
jEdit	4.3	org.gjt.sp.jedit.browser.BrowserCommandsMenu	7	5	0	16	56	7	6	11	2	0.625	610	1	1	0.991678225	0.314285714	0	0	85.57142857	5	1.7143	0
jEdit	4.3	org.gjt.sp.jedit.Autosave	4	1	0	4	19	4	1	4	3	0.666666667	82	1	0	0	0.333333333	0	0	19.25	7	3.25	0
jEdit	4.3	org.gjt.sp.jedit.gui.FontSelectorDialog	22	7	0	8	85	187	4	7	3	0.761904762	695	1	1	0.97473997	0.174603175	3	5	30.04545455	5	1	0
jEdit	4.3	org.gjt.sp.jedit.textarea.ScrollLayout	7	1	0	1	19	1	1	0	6	0.75	437	0.5	0	0	0.5	0	0	60	6	3	0
jEdit	4.3	org.gjt.sp.jedit.options.PrintOptionPane	3	6	0	3	23	1	0	3	1	0.5	229	1	1	0.997019374	1	1	3	72.33333333	1	0.6667	0
jEdit	4.3	org.gjt.sp.util.WorkThread	14	2	0	10	33	29	6	5	12	0.721153846	400	1	1	0.824324324	0.224489796	0	0	27	3	1.2143	0
jEdit	4.3	org.gjt.sp.jedit.textarea.RangeMap	17	1	0	4	31	0	2	2	0	0.25	970	1	0	0	0.441176471	0	0	55.88235294	13	4.3529	0
jEdit	4.3	org.gjt.sp.jedit.bufferio.BufferInsertRequest	2	3	0	12	21	1	2	12	2	2	336	0	0	0.933333333	0.583333333	1	1	167	3	1.5	0
jEdit	4.3	org.gjt.sp.jedit.indent.OpenBracketIndentRule	4	2	0	8	12	6	1	7	2	1	80	1	0	0.571428571	0.5	0	0	18.75	4	2.5	0
jEdit	4.3	org.gjt.sp.jedit.options.BufferOptionPane	10	6	0	12	57	15	2	11	1	0.829059829	687	1	2	0.986725664	0.5	3	5	66.4	9	2.4	0
jEdit	4.3	org.gjt.sp.jedit.Macros	27	1	0	19	96	295	6	16	23	0.884615385	745	1	2	0	0.129370629	0	0	26.33333333	10	2.2222	0
jEdit	4.3	org.gjt.sp.jedit.syntax.TokenMarker	14	1	0	17	72	21	9	8	6	0.756410256	1597	1	4	0	0.18452381	0	0	112.2142857	43	8.2857	0
jEdit	4.3	org.gjt.sp.jedit.textarea.TextAreaExtension	5	1	8	13	6	10	13	0	5	2	54	0	0	0	0.65	0	0	9.8	3	1.2	0
jEdit	4.3	org.gjt.sp.jedit.help.HelpViewer	22	6	0	23	115	167	10	22	11	0.813852814	561	1	4	0.971385542	0.188311688	1	1	24	8	1.3636	2
jEdit	4.3	org.gjt.sp.jedit.bsh.BSHStatementExpressionList	2	2	0	7	6	1	1	6	1	2	28	0	0	0.944444444	0.625	1	1	13	1	0.5	0
jEdit	4.3	org.gjt.sp.jedit.gui.HistoryTextArea	9	6	0	7	40	0	4	3	7	0	162	1	1	0.989949749	0.333333333	3	4	16.88888889	15	2.8889	0
jEdit	4.3	org.gjt.sp.jedit.menu.MenuItemTextComparator	3	1	0	9	6	3	7	2	3	2	44	0	0	0	0.555555556	0	0	13.66666667	5	2	0
jEdit	4.3	org.gjt.sp.jedit.bsh.ParserTokenManager	51	1	0	5	67	51	1	4	7	0.7648	7188	0.16	1	0	0.4	0	0	139.4509804	167	8.902	0
jEdit	4.3	org.gjt.sp.jedit.indent.BracketIndentRule	5	1	2	7	20	4	3	5	5	0.5	126	1	0	0	0.44	0	0	23.8	7	2	0
jEdit	4.3	org.gjt.sp.jedit.options.GlobalOptions	8	8	0	12	20	28	3	9	5	2	146	0	0	0.994074074	0.46875	1	3	17.25	1	0.5	0
jEdit	4.3	org.gjt.sp.jedit.search.SearchMatcher	2	1	2	8	4	1	7	1	2	1	11	1	1	0	0.666666667	0	0	4	1	0.5	0
jEdit	4.3	org.gjt.sp.jedit.msg.ViewUpdate	5	2	0	10	13	4	8	3	4	0.9	55	0.2	0	0.5	0.5	1	1	9	1	0.6	0
jEdit	4.3	org.gjt.sp.jedit.bsh.BSHAllocationExpression	11	2	0	22	57	53	1	21	1	0.8	455	1	0	0.653846154	0.409090909	1	1	40.27272727	1	0.8182	0
jEdit	4.3	org.gjt.sp.jedit.gui.TipOfTheDay	8	7	0	6	60	20	2	6	3	0.8	295	1	0	0.989441931	0.375	2	5	35.25	5	1.375	0
jEdit	4.3	org.gjt.sp.jedit.OperatingSystem	19	1	0	31	50	91	30	1	18	0.949074074	458	1	0	0	0.055555556	0	0	22.47368421	7	2.4211	0
jEdit	4.3	org.gjt.sp.jedit.msg.EditorExitRequested	4	2	0	4	6	4	1	3	4	0.666666667	20	1	0	0.5	0.625	0	0	3.75	1	0.75	0
jEdit	4.3	org.gjt.sp.jedit.browser.BrowserIORequest	7	2	0	10	29	0	2	9	2	0.621212121	615	0.636363636	2	0.5	0.265306122	0	0	85.28571429	8	3.5714	0
jEdit	4.3	org.gjt.sp.jedit.gui.ColorWellButton	3	6	0	8	14	3	6	3	3	2	46	0	0	0.997382199	0.833333333	0	0	14.33333333	1	0.6667	0
jEdit	4.3	org.gjt.sp.jedit.textarea.ScrollListener	2	1	0	3	2	1	3	1	2	2	2	0	0	0	1	0	0	0	1	1	0
jEdit	4.3	org.gjt.sp.jedit.textarea.TextAreaMouseHandler	15	3	1	16	87	0	5	12	7	0.664285714	1296	1	1	0.363636364	0.4	0	0	84.73333333	25	8.4	0
jEdit	4.3	org.gjt.sp.jedit.bsh.BSHTernaryExpression	2	2	0	7	6	1	1	6	1	2	36	0	0	0.944444444	0.625	1	1	17	1	0.5	0
jEdit	4.3	org.gjt.sp.jedit.bsh.BSHBinaryExpression	4	2	0	11	20	6	1	10	1	1	290	0	0	0.85	0.45	1	1	71.25	4	2.25	0
jEdit	4.3	org.gjt.sp.jedit.ActionListHandler	10	2	0	4	29	17	1	4	6	0.728395062	278	1	1	0.653846154	0.3	1	3	25.9	10	2.5	0
jEdit	4.3	org.gjt.sp.jedit.bsh.BSHEnhancedForStatement	2	2	0	16	25	1	1	15	1	1	179	0	0	0.944444444	0.625	1	1	88	4	2	0
jEdit	4.3	org.gjt.sp.jedit.bsh.BshMethod	14	1	1	32	47	55	16	19	9	0.638461538	535	0.7	3	0	0.191964286	0	0	36.5	3	0.9286	0
jEdit	4.3	org.gjt.sp.jedit.bsh.org.objectweb.asm.Item	8	1	0	2	11	0	2	0	0	0.688311688	256	0	1	0	0.265625	0	0	29.625	12	2.75	0
jEdit	4.3	org.gjt.sp.jedit.bsh.BSHSwitchStatement	3	2	0	11	17	3	1	10	2	2	149	0	0	0.894736842	0.5	1	1	48.66666667	1	0.6667	0
jEdit	4.3	org.gjt.sp.jedit.bsh.BSHTryStatement	2	2	0	17	28	1	1	16	1	2	235	0	0	0.944444444	0.625	1	1	116.5	1	0.5	0
jEdit	4.3	org.gjt.sp.jedit.indent.IndentRuleFactory	9	1	0	7	15	36	0	7	9	2	84	0	0	0	0.333333333	0	0	8.333333333	1	0.8889	0
jEdit	4.3	org.gjt.sp.jedit.bsh.Capabilities	7	1	0	8	18	13	7	1	6	0.5	87	1	0	0	0.166666667	0	0	11.14285714	4	1.1429	0
jEdit	4.3	org.gjt.sp.jedit.gui.SelectLineRange	5	7	0	8	52	2	0	8	4	0.5	372	1	1	0.993939394	0.466666667	0	0	72.4	5	2	0
jEdit	4.3	org.gjt.sp.jedit.ModeCatalogHandler	4	2	1	6	21	4	1	5	2	0.666666667	129	1	0	0.85	0.625	1	1	30.75	7	2.25	0
jEdit	4.3	org.gjt.sp.jedit.gui.HistoryModelSaver	2	1	0	3	2	1	3	0	2	2	2	0	0	0	1	0	0	0	1	1	0
jEdit	4.3	org.gjt.sp.jedit.bsh.Primitive	45	1	0	44	85	820	39	7	29	0.636363636	1940	0.25	2	0	0.089712919	1	1	42.02222222	14	2.8	0
jEdit	4.3	org.gjt.sp.util.PropertiesBean	8	1	0	1	47	10	0	1	3	0.357142857	473	1	0	0	0.354166667	0	0	57.875	20	6.125	0
jEdit	4.3	org.gjt.sp.jedit.bsh.TargetError	10	4	0	16	25	23	11	6	10	0.5	135	0	0	0.777777778	0.328571429	1	2	12.3	2	1.1	0
jEdit	4.3	org.gjt.sp.jedit.gui.statusbar.ToolTipLabel	2	5	1	11	5	1	11	0	2	2	12	0	0	0.998529412	0.75	0	0	5	1	0.5	0
jEdit	4.3	org.gjt.sp.jedit.bsh.BSHCastExpression	2	2	0	10	10	1	1	9	2	2	41	0	0	0.944444444	0.625	1	1	19.5	1	0.5	0
jEdit	4.3	org.gjt.sp.jedit.options.PluginManagerOptionPane	8	6	0	9	68	8	3	8	1	0.814285714	457	1	1	0.98964497	0.5	5	6	54.875	7	2.375	0
jEdit	4.3	org.gjt.sp.jedit.gui.BufferOptions	5	7	0	9	30	4	4	6	3	0.85	156	1	3	0.993939394	0.35	0	0	29.2	1	0.8	0
jEdit	4.3	org.gjt.sp.jedit.proto.jeditresource.Handler	2	2	0	1	5	1	0	1	2	2	14	0	0	0.923076923	0.75	0	0	6	1	0.5	0
jEdit	4.3	org.gjt.sp.jedit.textarea.ShapedFoldPainter	5	1	2	5	11	10	2	3	4	2	175	0	0	0	0.666666667	0	0	34	5	2.2	0
jEdit	4.3	org.gjt.sp.jedit.bsh.BSHBlock	4	2	0	21	12	0	11	11	2	0	170	0	0	0.85	0.583333333	1	1	41.25	1	0.75	0
jEdit	4.3	org.gjt.sp.jedit.gui.StyleEditor	7	7	0	7	48	13	3	4	6	0.444444444	401	1	2	0.992435703	0.346938776	0	0	55	6	2.5714	0
jEdit	4.3	org.gjt.sp.jedit.gui.StatusBar	19	5	0	39	108	111	26	19	12	0.85978836	790	0.904761905	10	0.973174367	0.197368421	1	7	39.47368421	15	2.6842	0
jEdit	4.3	org.gjt.sp.jedit.gui.CompletionPopup	20	5	1	14	75	104	7	13	8	0.589473684	391	0.8	3	0.972712681	0.204678363	3	4	18.3	5	1.9	0
jEdit	4.3	org.gjt.sp.jedit.Mode	21	1	1	29	50	156	22	8	18	0.85	601	1	1	0	0.244897959	0	0	27.23809524	11	2.4286	0
jEdit	4.3	org.gjt.sp.jedit.bufferio.MarkersSaveRequest	3	2	0	9	28	0	1	9	2	0.571428571	177	0.857142857	3	0.75	0.428571429	0	0	55.66666667	2	1	0
jEdit	4.3	org.gjt.sp.jedit.JEditActionSet	19	1	2	16	55	0	10	8	14	0.722222222	398	0.8	1	0	0.201388889	0	0	19.68421053	3	1.6316	0
jEdit	4.3	org.gjt.sp.jedit.help.HelpIndex	11	1	0	11	57	23	3	8	7	0.533333333	515	1	0	0	0.35	0	0	45.54545455	3	1.1818	0
jEdit	4.3	org.gjt.sp.jedit.buffer.JEditBuffer	119	1	1	90	279	5913	72	28	97	0.886101695	4045	0.84	8	0	0.103641457	0	0	32.78151261	17	2.9076	1
jEdit	4.3	org.gjt.sp.jedit.options.FirewallOptionPane	12	6	0	3	31	28	1	3	3	0.818181818	269	1	0	0.983823529	0.5	2	4	20.66666667	1	0.9167	0
jEdit	4.3	org.gjt.sp.jedit.bsh.org.objectweb.asm.Edge	1	1	0	2	2	0	2	1	0	2	8	0	3	0	1	0	0	3	0	0	0
jEdit	4.3	org.gjt.sp.jedit.View	90	6	0	234	339	3509	207	55	65	0.969731713	3081	0.551020408	12	0.878746594	0.069082126	3	13	32.68888889	10	2.7667	1
jEdit	4.3	org.gjt.sp.jedit.io.EncodingWithBOM	6	1	0	3	24	0	1	2	4	0.72	218	1	1	0	0.4	0	0	34.5	1	0.6667	0
jEdit	4.3	org.gjt.sp.jedit.gui.ContextAddDialog	11	7	0	9	71	29	2	8	4	0.814285714	408	1	0	0.984984985	0.363636364	0	0	35.45454545	4	1.3636	0
jEdit	4.3	org.gjt.sp.jedit.io.XMLEncodingDetector	3	1	0	2	18	3	0	2	2	2	117	0	0	0	0.444444444	0	0	38	6	2.3333	0
jEdit	4.3	org.gjt.sp.jedit.bsh.UtilTargetError	3	4	0	10	9	1	5	5	3	0	44	0	0	0.95	0.6	1	1	13.33333333	2	0.6667	0
jEdit	4.3	org.gjt.sp.jedit.gui.statusbar.MemoryStatusWidgetFactory	2	1	0	4	4	1	0	4	2	2	12	0	0	0	0.75	0	0	5	1	0.5	0
jEdit	4.3	org.gjt.sp.jedit.gui.ExtendedGridLayoutConstraints	19	1	0	1	32	35	1	0	11	0.583333333	443	0.9	1	0	0.280701754	1	1	21.78947368	6	1.7895	0
jEdit	4.3	org.gjt.sp.jedit.bsh.BSHImportDeclaration	2	2	0	10	12	1	1	9	1	1	67	0	0	0.944444444	0.625	1	1	31	1	0.5	0
jEdit	4.3	org.gjt.sp.jedit.help.HelpHistoryModelListener	1	1	0	2	1	0	2	0	1	2	1	0	0	0	1	0	0	0	1	1	0
jEdit	4.3	org.gjt.sp.jedit.bsh.BSHMethodDeclaration	8	2	0	17	25	4	4	14	2	0.482142857	252	0	4	0.708333333	0.45	1	1	29.5	4	1.375	0
jEdit	4.3	org.gjt.sp.jedit.bsh.ParserTreeConstants	1	1	0	2	1	0	2	0	0	2	196	0	0	0	0	0	0	156	0	0	0
jEdit	4.3	org.gjt.sp.jedit.textarea.GutterPopupHandler	1	1	0	4	1	0	4	0	1	2	1	0	0	0	1	0	0	0	1	1	0
jEdit	4.3	org.gjt.sp.jedit.OptionPane	4	1	0	5	4	6	5	0	4	2	4	0	0	0	1	0	0	0	1	1	0
jEdit	4.3	org.gjt.sp.util.WorkRequest	7	1	8	11	13	19	9	2	7	0.833333333	102	1	0	0	0.371428571	0	0	13.42857143	3	2	0
jEdit	4.3	org.gjt.sp.jedit.menu.PluginsProvider	4	1	0	6	37	6	0	6	3	2	325	0	0	0	0.4375	0	0	80.25	19	5.75	0
jEdit	4.3	org.gjt.sp.jedit.syntax.ParserRule	17	1	0	5	46	130	4	2	15	0.699596774	819	0	3	0	0.522875817	0	0	45.35294118	21	2.1765	0
jEdit	4.3	org.gjt.sp.jedit.browser.BrowserListener	2	1	0	4	2	1	3	2	2	2	2	0	0	0	1	0	0	0	1	1	0
jEdit	4.3	org.gjt.sp.jedit.bsh.NameSource	2	1	0	3	2	1	3	1	2	2	2	0	0	0	0.75	0	0	0	1	1	0
jEdit	4.3	org.gjt.sp.jedit.options.ShortcutsOptionPane	14	6	0	18	90	59	7	18	1	0.807692308	470	1	1	0.980938416	0.271428571	4	12	32.14285714	5	1.6429	0
jEdit	4.3	org.gjt.sp.jedit.buffer.ContentManager	13	1	0	2	23	0	1	1	10	0.229166667	498	1	0	0	0.371794872	0	0	37	4	2	0
jEdit	4.3	org.gjt.sp.jedit.TextUtilities	27	1	0	21	69	351	17	5	25	1.038461538	1201	0.375	0	0	0.200617284	0	0	43.18518519	25	5.7778	0
jEdit	4.3	org.gjt.sp.jedit.gui.DockableWindowManagerProvider	3	1	0	8	6	3	0	8	3	2	17	0	0	0	0.5	0	0	4.666666667	1	0.6667	0
jEdit	4.3	org.gjt.sp.jedit.gui.ActionBar	17	5	0	23	77	76	11	18	3	0.785714286	498	1	5	0.978229318	0.196428571	2	5	27.88235294	11	2	0
jEdit	4.3	org.gjt.sp.jedit.browser.VFSBrowser	68	5	0	75	291	1812	39	59	42	0.937619594	2351	0.666666667	7	0.909470752	0.113662457	4	15	33	21	2.5441	0
jEdit	4.3	org.gjt.sp.jedit.options.DockingOptionPane	10	6	0	6	58	17	2	6	3	0.922222222	269	0.8	1	0.986725664	0.45	4	12	24.9	1	0.9	0
jEdit	4.3	org.gjt.sp.jedit.indent.RegexpIndentRule	5	1	0	7	20	0	1	6	4	0.6	132	1	3	0	0.4	0	0	24.4	11	2.8	0
jEdit	4.3	org.gjt.sp.jedit.options.WindowTableModel	11	2	0	6	39	21	2	4	10	0.92	256	1	0	0.615384615	0.409090909	1	2	21.81818182	4	2.2727	0
jEdit	4.3	org.gjt.sp.jedit.JARClassLoader	20	2	0	12	84	46	9	6	10	0.756578947	798	1	1	0.8	0.248120301	1	8	38.5	8	2.2	0
jEdit	4.3	org.gjt.sp.jedit.options.EditingOptionPane	12	6	0	9	58	26	1	9	1	0.480519481	748	1	3	0.983823529	0.5	2	4	59.58333333	3	1.4167	0
jEdit	4.3	org.gjt.sp.jedit.gui.GrabKeyDialog	22	6	0	10	75	195	4	9	8	0.823809524	532	1	3	0.970193741	0.161157025	3	8	22.72727273	7	1.9091	0
jEdit	4.3	org.gjt.sp.jedit.GUIUtilities	74	1	0	154	228	2673	138	26	66	0.95890411	2274	0.5	1	0	0.0793379	0	0	29.59459459	11	2.2162	0
jEdit	4.3	org.gjt.sp.jedit.bsh.classpath.DiscreteFilesClassLoader	3	5	0	5	13	0	1	4	3	0	47	0	1	0.977272727	0.5	2	4	14.33333333	1	0.6667	0
jEdit	4.3	org.gjt.sp.jedit.gui.KeyEventWorkaround	7	1	0	10	23	19	6	4	7	1.083333333	216	1	0	0	0.285714286	0	0	29.28571429	85	25.1429	0
jEdit	4.3	org.gjt.sp.jedit.EditPane	39	5	0	79	244	231	46	48	30	0.702631579	1783	1	8	0.945007236	0.118343195	1	2	44.46153846	27	4.0513	1
jEdit	4.3	org.gjt.sp.jedit.gui.FilesChangedDialog	16	7	0	8	91	82	3	8	3	0.777777778	780	1	1	0.977645306	0.21875	2	2	47.1875	13	2.125	0
jEdit	4.3	org.gjt.sp.jedit.search.CurrentBufferSet	6	1	0	6	9	15	4	3	6	2	34	0	0	0	0.611111111	0	0	4.666666667	2	1	0
jEdit	4.3	org.gjt.sp.jedit.bsh.BSHArrayDimensions	5	2	0	10	21	4	2	8	4	0.625	187	0	0	0.80952381	0.44	1	1	35.6	1	0.8	0
jEdit	4.3	org.gjt.sp.jedit.gui.DockableWindowManagerImpl	31	6	0	35	121	283	16	29	25	0.824242424	1546	0.727272727	5	0.958677686	0.108870968	5	19	48.51612903	13	3.3548	0
jEdit	4.3	org.gjt.sp.jedit.gui.AboutDialog	4	6	0	5	34	6	2	5	2	2	150	0	0	0.995412844	0.375	0	0	36.5	1	0.75	0
jEdit	4.3	org.gjt.sp.jedit.bsh.collection.CollectionManagerImpl	5	2	0	4	11	10	0	4	5	2	44	0	0	0.6	0.9	1	1	7.8	2	1	0
jEdit	4.3	org.gjt.sp.jedit.bsh.This	11	1	2	20	37	29	12	13	8	0.45	353	0	2	0	0.214876033	0	0	30.90909091	7	1.6364	0
jEdit	4.3	org.gjt.sp.jedit.buffer.KillRing	18	1	1	6	32	75	4	2	12	0.573529412	453	1	2	0	0.235294118	0	0	23.94444444	10	2.5	0
jEdit	4.3	org.gjt.sp.jedit.menu.FavoritesProvider	3	1	0	10	20	3	2	10	3	2	89	0	0	0	0.666666667	0	0	28.66666667	4	1.6667	0
jEdit	4.3	org.gjt.sp.jedit.bsh.UtilEvalError	4	3	3	51	12	6	48	4	3	2	50	0	0	0.894736842	0.625	0	0	11.5	3	1	0
jEdit	4.3	org.gjt.sp.jedit.textarea.StructureMatcher	2	1	0	4	2	1	4	2	2	2	2	0	0	0	1	0	0	0	1	1	0
jEdit	4.3	org.gjt.sp.jedit.EditAction	13	2	6	31	22	66	29	4	13	2	99	0	0	0.3125	0.243589744	1	1	6.615384615	2	0.9231	0
jEdit	4.3	org.gjt.sp.jedit.menu.DirectoryProvider	3	1	0	11	35	1	2	11	3	0.5	228	1	0	0	0.555555556	0	0	74.66666667	18	6.3333	0
jEdit	4.3	org.gjt.sp.jedit.textarea.TextAreaBorder	3	2	0	1	12	3	1	0	3	2	88	0	0	0.818181818	0.583333333	0	0	28.33333333	1	0.6667	0
jEdit	4.3	org.gjt.sp.jedit.io.FileRootsVFS	7	2	0	4	21	15	1	4	4	0.833333333	141	0.5	0	0.886363636	0.458333333	1	2	18.85714286	5	1.5714	0
jEdit	4.3	org.gjt.sp.jedit.syntax.ParserRuleSet	32	1	0	13	65	408	12	2	31	0.924098672	559	1	3	0	0.120967742	0	0	15.9375	11	1.7188	0
jEdit	4.3	org.gjt.sp.jedit.help.HistoryButton	10	5	0	8	30	31	4	5	4	0.930555556	158	0.75	3	0.986404834	0.2	1	1	14	1	0.9	0
jEdit	4.3	org.gjt.sp.jedit.bsh.TokenMgrError	6	3	0	2	19	15	2	0	4	1.12	184	0	0	0.85	0.5	1	1	28.83333333	14	2.8333	0
jEdit	4.3	org.gjt.sp.jedit.search.HyperSearchRequest	9	2	0	23	69	12	4	23	1	0.75	519	1	4	0.428571429	0.234567901	0	0	55.88888889	16	3.6667	0
jEdit	4.3	org.gjt.sp.jedit.msg.BufferUpdate	6	2	0	11	14	5	10	3	5	0.933333333	86	0.166666667	1	0.428571429	0.4	1	1	11.33333333	1	0.6667	0
jEdit	4.3	org.gjt.sp.jedit.bsh.org.objectweb.asm.ClassVisitor	5	1	0	2	5	10	1	1	5	2	5	0	0	0	0.64	0	0	0	1	1	0
jEdit	4.3	org.gjt.sp.jedit.bsh.org.objectweb.asm.CodeVisitor	17	1	0	5	17	136	4	1	17	2	17	0	0	0	0.394957983	0	0	0	1	1	0
jEdit	4.3	org.gjt.sp.jedit.textarea.TextAreaTransferHandler	9	2	0	17	71	24	1	17	4	0.7	667	1	1	0.68	0.462962963	2	8	72.55555556	11	3.5556	0
jEdit	4.3	org.gjt.sp.jedit.syntax.Chunk	11	2	0	11	40	0	7	4	10	0.73	584	0.2	1	0.272727273	0.266666667	0	0	51.18181818	10	4.0909	0
jEdit	4.3	org.gjt.sp.jedit.BufferHistory	15	1	0	19	74	47	5	16	7	0.595238095	561	1	1	0	0.130952381	0	0	36.2	8	2.2	0
jEdit	4.3	org.gjt.sp.jedit.bsh.classpath.BshClassPath	49	1	0	13	128	1014	3	11	29	0.851190476	1254	0.5	4	0	0.10058309	0	0	24.30612245	8	2.0204	0
jEdit	4.3	org.gjt.sp.jedit.textarea.MouseActions	2	1	0	4	9	0	1	3	1	0	59	1	1	0	0.75	0	0	27.5	2	1	0
jEdit	4.3	org.gjt.sp.jedit.syntax.ModeProvider	10	1	1	13	44	25	10	6	8	0.666666667	230	0.5	1	0	0.377777778	0	0	21.8	5	1.7	0
jEdit	4.3	org.gjt.sp.util.SegmentCharSequence	7	1	0	1	10	0	1	0	7	0.333333333	100	1	0	0	0.5	0	0	12.71428571	2	0.8571	0
jEdit	4.3	org.gjt.sp.jedit.gui.DockableWindowManager	44	5	1	35	88	884	20	18	34	0.97127223	658	0.705882353	2	0.938218391	0.175	0	0	13.56818182	12	1.8182	0
jEdit	4.3	org.gjt.sp.jedit.bsh.ClassGeneratorImpl	8	2	0	29	64	28	0	29	6	2	441	0	0	0.363636364	0.375	0	0	54.125	4	1.25	0
jEdit	4.3	org.gjt.sp.jedit.JEditRegisterSaver	3	1	0	11	27	0	1	11	2	0	204	1	1	0	1	0	0	66.66666667	9	4	0
jEdit	4.3	org.gjt.sp.jedit.gui.EnhancedButton	3	7	0	5	14	1	2	4	2	0.5	64	1	0	0.99739922	0.4	1	1	20	1	0.6667	0
jEdit	4.3	org.gjt.sp.jedit.print.BufferPrinter1_3	5	1	0	4	33	0	0	4	4	0.375	161	1	0	0	0.25	0	0	30.8	3	1.6	0
jEdit	4.3	org.gjt.sp.jedit.menu.ReloadWithEncodingProvider	4	1	0	7	39	4	0	7	4	0.666666667	235	1	1	0	0.5	0	0	57.5	6	3	0
jEdit	4.3	org.gjt.sp.util.WorkThreadPool	20	1	0	15	45	62	14	5	9	0.845864662	603	0.785714286	5	0	0.172222222	0	0	28.45	14	3	0
jEdit	4.3	org.gjt.sp.jedit.bsh.BSHClassDeclaration	3	2	0	12	16	1	3	10	2	1	123	0	1	0.894736842	0.5	1	2	38	1	0.6667	0
jEdit	4.3	org.gjt.sp.jedit.gui.CompleteWord	13	6	0	16	86	50	1	16	2	0.716666667	638	1	3	0.981102362	0.192307692	3	5	47.69230769	15	4.2308	0
jEdit	4.3	org.gjt.sp.jedit.gui.EnhancedDialog	7	6	19	22	18	15	22	3	6	0.5	69	1	1	0.992378049	0.4	0	0	8.571428571	1	0.7143	0
jEdit	4.3	org.gjt.sp.jedit.bsh.BSHPrimitiveType	2	2	0	4	3	1	3	1	1	1	10	0	0	0.944444444	0.75	0	0	3.5	1	0.5	0
jEdit	4.3	org.gjt.sp.jedit.bsh.org.objectweb.asm.ByteVector	11	1	0	3	17	0	3	0	10	0.1	514	0	0	0	0.4	0	0	45.54545455	11	2.4545	0
jEdit	4.3	org.gjt.sp.jedit.JEditRegistersListener	2	1	0	6	5	1	1	5	1	2	12	0	0	0	0.75	0	0	5	1	0.5	0
jEdit	4.3	org.gjt.sp.util.ThreadAbortMonitor	1	1	0	1	1	0	1	0	1	2	1	0	0	0	1	0	0	0	1	1	0
jEdit	4.3	org.gjt.sp.jedit.gui.RegisterViewer	18	5	0	19	78	119	5	18	6	0.857142857	424	1	2	0.974626866	0.173611111	2	8	22.16666667	9	2	0
jEdit	4.3	org.gjt.sp.jedit.bsh.ReflectError	2	3	0	9	4	1	9	0	2	2	9	0	0	1	0.75	0	0	3.5	0	0	0
jEdit	4.3	org.gjt.sp.jedit.gui.FloatingWindowContainer	14	6	0	11	57	57	5	10	10	0.8	260	0.8	2	0.980243161	0.261904762	4	4	17.21428571	4	1.2857	0
jEdit	4.3	org.gjt.sp.jedit.search.BufferListSet	8	1	2	8	14	8	2	6	7	0.428571429	175	1	0	0	0.4375	0	0	20.75	11	3.125	0
jEdit	4.3	org.gjt.sp.jedit.syntax.DefaultTokenHandler	9	1	2	10	12	28	6	4	6	0.75	91	1	3	0	0.37037037	0	0	8.777777778	3	1.3333	0
jEdit	4.3	org.gjt.sp.jedit.bufferset.BufferSetManager	15	1	0	20	63	105	10	18	12	2	397	0	0	0	0.259259259	0	0	25.46666667	6	2.2	0
jEdit	4.3	org.gjt.sp.jedit.gui.statusbar.OverwriteWidgetFactory	2	1	0	4	4	1	0	4	2	2	12	0	0	0	0.75	0	0	5	1	0.5	1
jEdit	4.3	org.gjt.sp.jedit.syntax.Token	5	1	1	14	12	6	13	1	4	1.166666667	169	0	2	0	0.35	0	0	27.4	2	0.8	0
jEdit	4.3	org.gjt.sp.jedit.textarea.TextAreaPainter	55	4	0	31	132	1121	23	15	52	0.969907407	956	0.15	6	0.924177396	0.121082621	3	20	15.65454545	9	1.5091	1
jEdit	4.3	org.gjt.sp.util.StandardUtilities	20	1	0	47	45	190	47	0	19	2	841	0	0	0	0.1875	0	0	41.05	23	5.75	0
jEdit	4.3	org.gjt.sp.jedit.options.BrowserColorsOptionPane	13	6	0	9	56	44	3	9	1	0.763888889	316	1	1	0.982378855	0.384615385	4	12	22.84615385	5	1.2308	0
jEdit	4.3	org.gjt.sp.jedit.EditBus	11	1	0	48	37	23	41	8	6	0.55	187	0.5	1	0	0.18	0	0	15.81818182	7	1.3636	0
jEdit	4.3	org.gjt.sp.jedit.msg.EditorExiting	1	2	0	3	2	0	1	2	1	2	5	0	0	1	1	0	0	4	0	0	0
jEdit	4.3	org.gjt.sp.util.SyntaxUtilities	7	1	0	11	31	21	7	4	6	0.833333333	300	0	1	0	0.457142857	0	0	41.71428571	17	3.2857	0
jEdit	4.3	org.gjt.sp.jedit.gui.RolloverButton	8	6	8	26	25	24	26	1	7	0.714285714	100	1	0	0.993481095	0.392857143	2	10	11.25	2	0.875	0
jEdit	4.3	org.gjt.sp.jedit.gui.ShortcutPrefixActiveEvent	7	3	0	4	19	5	3	1	6	0.611111111	100	1	0	0.285714286	0.375	0	0	12.85714286	2	0.8571	0
jEdit	4.3	org.gjt.sp.jedit.BeanShellAction	8	3	0	12	26	14	1	11	8	0.8	195	1	2	0.695652174	0.270833333	3	4	22.75	2	1	0
jEdit	4.3	org.gjt.sp.jedit.ServiceListHandler	10	2	0	5	32	21	1	5	6	0.777777778	164	1	1	0.653846154	0.271428571	1	1	14.7	3	1.3	0
jEdit	4.3	org.gjt.sp.jedit.buffer.BufferAdapter	9	1	1	3	10	36	1	2	9	2	20	0	0	0	0.814814815	0	0	1.222222222	1	0.8889	0
jEdit	4.3	org.gjt.sp.jedit.jEdit	148	1	0	346	510	10050	291	101	109	0.938994953	5420	1	13	0	0.045548654	0	0	35.41216216	61	3.2905	0
jEdit	4.3	org.gjt.sp.jedit.gui.statusbar.MultiSelectWidgetFactory	2	1	0	4	4	1	0	4	2	2	12	0	0	0	0.75	0	0	5	1	0.5	1
jEdit	4.3	org.gjt.sp.jedit.bsh.Types	13	1	0	17	38	72	13	7	2	1.008333333	644	0	2	0	0.208333333	0	0	47.76923077	33	5.0769	0
jEdit	4.3	org.gjt.sp.jedit.textarea.TriangleFoldPainter	4	1	0	4	8	6	2	3	4	2	145	0	0	0	0.708333333	0	0	35.25	2	1	0
jEdit	4.3	org.gjt.sp.jedit.EBMessage	5	1	15	60	15	0	60	1	3	0	57	1	0	0	0.466666667	0	0	10.2	1	0.6	0
jEdit	4.3	org.gjt.sp.jedit.options.AbbrevsOptionPane	16	6	0	15	101	80	4	15	1	0.791666667	577	1	1	0.978070175	0.3125	4	13	34.5625	5	1.625	0
jEdit	4.3	org.gjt.sp.jedit.gui.CloseDialog	15	7	0	8	62	81	4	8	5	0.841269841	368	0.888888889	1	0.980568012	0.253333333	0	0	22.93333333	3	1	0
jEdit	4.3	org.gjt.sp.jedit.gui.statusbar.EncodingWidgetFactory	2	1	0	4	4	1	0	4	2	2	12	0	0	0	0.75	0	0	5	1	0.5	0
jEdit	4.3	org.gjt.sp.jedit.bsh.ReflectManager	4	1	1	4	12	6	3	1	4	0.666666667	37	1	1	0	0.5	0	0	8	1	0.75	0
jEdit	4.3	org.gjt.sp.jedit.bsh.JThis	86	2	0	9	97	3649	0	9	84	2	709	0	0	0.105263158	0.05620155	1	1	7.244186047	3	1.0233	0
jEdit	4.3	org.gjt.sp.jedit.search.SearchDialog	39	7	0	33	190	535	9	30	7	0.819078947	2164	0.90625	5	0.946608947	0.14619883	3	4	53.66666667	17	2.5641	0
jEdit	4.3	org.gjt.sp.jedit.textarea.DisplayManager	33	1	0	21	108	70	13	13	15	0.659375	1485	0.6	7	0	0.232142857	0	0	43.6969697	19	4.0909	0
jEdit	4.3	org.gjt.sp.jedit.msg.EditPaneUpdate	5	2	1	10	13	4	8	3	4	0.928571429	61	0.142857143	0	0.5	0.5	1	1	9.8	1	0.6	0
jEdit	4.3	org.gjt.sp.jedit.help.HelpTOCPanel	12	5	0	18	61	36	6	16	3	0.690909091	377	1	1	0.983433735	0.3	0	0	30	6	1.5	1
jEdit	4.3	org.gjt.sp.jedit.gui.NumericTextField	3	6	0	2	9	1	2	0	2	0	37	1	0	0.998738966	0.583333333	3	3	11	5	1.6667	0
jEdit	4.3	org.gjt.sp.jedit.indent.DeepIndentRule	5	1	0	6	18	6	2	5	2	0.75	161	1	0	0	0.314285714	0	0	30.8	8	2.8	0
jEdit	4.3	org.gjt.sp.jedit.bsh.Name	20	1	0	23	79	102	7	19	8	0.771929825	1583	0.555555556	1	0	0.252631579	0	0	77.7	5	1.8	0
jEdit	4.3	org.gjt.sp.jedit.menu.MacrosProvider	4	1	0	6	25	6	0	6	3	2	124	0	0	0	0.5	0	0	30	6	2.25	0
jEdit	4.3	org.gjt.sp.jedit.gui.FilteredTableModel	20	2	1	5	55	60	5	0	16	0.684210526	320	1	0	0.457142857	0.23125	1	1	14.75	5	1.7	0
jEdit	4.3	org.gjt.sp.jedit.syntax.TokenHandler	2	1	0	15	2	1	14	1	2	2	2	0	0	0	0.7	0	0	0	1	1	0
jEdit	4.3	org.gjt.sp.jedit.bsh.classpath.ClassManagerImpl	22	2	0	14	90	73	2	13	18	0.720238095	663	0.875	3	0.603773585	0.204545455	1	6	28.77272727	15	2	0
jEdit	4.3	org.gjt.sp.jedit.gui.AbstractContextOptionPane	17	6	1	9	59	92	3	8	0	0.847222222	417	1	0	0.976642336	0.323529412	2	4	23	6	1.5882	0
jEdit	4.3	org.gjt.sp.jedit.textarea.StatusListener	3	1	0	3	3	3	3	1	3	1.5	6	0	0	0	0.666666667	0	0	0	1	1	0
jEdit	4.3	org.gjt.sp.jedit.search.HyperSearchTreeNodeCallback	1	1	0	6	1	0	6	0	1	2	1	0	0	0	1	0	0	0	1	1	0
jEdit	4.3	org.gjt.sp.jedit.browser.VFSFileChooserDialog	19	7	0	21	110	115	8	19	9	0.746031746	685	1	3	0.977645306	0.289473684	2	3	34.68421053	13	2.3684	0
jEdit	4.3	org.gjt.sp.jedit.JEditActionContext	8	1	2	8	32	0	6	3	8	0.571428571	224	0.25	0	0	0.35	0	0	26.5	3	1.875	0
jEdit	4.3	org.gjt.sp.jedit.gui.OptionsDialog	17	7	2	15	117	100	4	12	8	0.701388889	878	1	1	0.977645306	0.176470588	4	9	50.11764706	15	2.9412	0
jEdit	4.3	org.gjt.sp.jedit.menu.EnhancedCheckBoxMenuItem	5	7	0	7	34	0	3	7	3	0.666666667	159	1	1	0.995043371	0.32	3	13	30.2	4	1.6	0
jEdit	4.3	org.gjt.sp.jedit.buffer.ExplicitFoldHandler	2	2	0	3	5	1	1	2	2	2	74	0	0	0.888888889	0.625	0	0	36	9	4.5	0
jEdit	4.3	org.gjt.sp.jedit.bsh.BSHPrimaryExpression	4	2	0	13	14	6	4	9	2	2	113	0	0	0.85	0.6	1	1	27.25	1	0.75	0
jEdit	4.3	org.gjt.sp.jedit.gui.DefaultFocusComponent	1	1	0	6	1	0	6	0	1	2	1	0	0	0	1	0	0	0	1	1	0
jEdit	4.3	org.gjt.sp.jedit.bsh.JJTParserState	12	1	0	3	25	0	2	1	0	0.436363636	212	1	0	0	0.395833333	0	0	16.25	3	1.3333	0
jEdit	4.3	org.gjt.sp.jedit.bsh.BSHType	9	2	0	20	27	18	10	10	7	0.8125	288	0.75	0	0.68	0.277777778	0	0	30.55555556	12	2.8889	0
jEdit	4.3	org.gjt.sp.jedit.gui.JCheckBoxList	10	5	0	8	44	43	4	5	9	0.666666667	218	1	0	0.990654206	0.375	1	1	20.7	4	1.6	0
jEdit	4.3	org.gjt.sp.jedit.bsh.CollectionManager	7	1	1	8	19	21	4	4	7	1	70	1	1	0	0.785714286	0	0	8.857142857	4	1.2857	0
jEdit	4.3	org.gjt.sp.jedit.search.BoyerMooreSearchMatcher	7	2	0	3	18	0	1	2	4	0.619047619	366	1	0	0.142857143	0.428571429	0	0	50.28571429	11	4.2857	0
jEdit	4.3	org.gjt.sp.jedit.proto.jeditresource.PluginResURLConnection	4	2	0	5	25	0	1	4	4	0.333333333	187	1	0	0.950819672	0.5	1	7	45	8	2.5	0
jEdit	4.3	org.gjt.sp.jedit.options.BrowserOptionPane	3	6	0	2	17	1	0	2	3	0.5	325	1	0	0.997019374	1	2	4	104	6	2.3333	0
jEdit	4.3	org.gjt.sp.jedit.textarea.Anchor	6	1	2	7	19	7	2	5	1	0.866666667	141	0.333333333	2	0	0.416666667	0	0	21.5	7	2.1667	0
jEdit	4.3	org.gjt.sp.jedit.bsh.ConsoleInterface	6	1	0	1	6	15	1	0	6	2	6	0	0	0	0.75	0	0	0	1	1	0
jEdit	4.3	org.gjt.sp.jedit.Registers	23	1	0	21	69	175	10	11	18	0.712121212	533	1	3	0	0.151515152	0	0	21.91304348	8	2.8696	0
jEdit	4.3	org.gjt.sp.jedit.msg.DockableWindowUpdate	5	2	0	7	12	0	5	3	4	0.8	60	0.4	0	0.5	0.4375	1	1	10	1	0.6	0
jEdit	4.3	org.gjt.sp.jedit.search.DirectoryListSet	10	2	0	11	29	0	5	7	8	0.666666667	178	1	0	0.4375	0.32	1	1	16.3	5	1.3	0
jEdit	4.3	org.gjt.sp.jedit.bsh.BSHSwitchLabel	2	2	0	7	5	1	2	5	2	1	22	0	0	0.944444444	0.625	1	1	9.5	1	0.5	0
jEdit	4.3	org.gjt.sp.jedit.browser.FileCellRenderer	8	6	0	15	52	10	9	7	5	0.868131868	339	0.307692308	1	0.991428571	0.242857143	2	3	39.75	9	2.625	0
jEdit	4.3	org.gjt.sp.jedit.bsh.ExternalNameSpace	15	2	0	7	40	49	0	7	11	0.285714286	195	1	0	0.845238095	0.224242424	1	10	11.93333333	3	1	0
jEdit	4.3	org.gjt.sp.jedit.bsh.CallStack	13	1	0	57	28	0	56	2	13	0	161	1	0	0	0.487179487	0	0	11.30769231	2	1.0769	0
jEdit	4.3	org.gjt.sp.jedit.syntax.KeywordMap	12	1	0	7	28	16	5	2	10	0.545454545	259	1	1	0	0.270833333	0	0	20.25	5	1.8333	0
jEdit	4.3	org.gjt.sp.jedit.gui.DefaultInputHandler	8	3	0	9	29	10	2	8	8	2	216	0	0	0.875	0.25	3	12	26	23	3.625	0
jEdit	4.3	org.gjt.sp.jedit.bsh.BSHPackageDeclaration	18	2	0	9	38	153	1	8	18	2	96	0	0	0.5	0.268518519	1	5	4.333333333	1	0.9444	0
jEdit	4.3	org.gjt.sp.jedit.PropertyManager	16	1	0	1	33	4	1	0	2	0.516666667	258	1	0	0	0.375	0	0	14.875	5	1.5	0
jEdit	4.3	org.gjt.sp.jedit.gui.VariableGridLayout	19	1	0	5	48	151	3	2	16	0.604166667	1417	0.875	0	0	0.231578947	0	0	72.73684211	33	4.3684	0
jEdit	4.3	org.gjt.sp.jedit.gui.statusbar.BufferSetWidgetFactory	2	1	0	4	4	1	0	4	2	2	12	0	0	0	0.75	0	0	5	1	0.5	0
jEdit	4.3	org.gjt.sp.jedit.menu.EnhancedMenuItem	5	6	0	8	35	0	5	5	3	0.65	183	0.4	0	0.996240602	0.35	2	11	34.6	4	1.4	0
jEdit	4.3	org.gjt.sp.jedit.buffer.DummyFoldHandler	2	2	0	4	3	1	3	2	2	2	8	0	0	0.888888889	0.625	0	0	3	1	0.5	0
jEdit	4.3	org.gjt.sp.jedit.gui.statusbar.WrapWidgetFactory	2	1	0	4	4	1	0	4	2	2	12	0	0	0	0.75	0	0	5	1	0.5	1
jEdit	4.3	org.gjt.sp.jedit.buffer.IndentFoldHandler	4	2	0	6	12	6	4	2	3	2	140	0	0	0.727272727	0.75	0	0	34	6	4	0
jEdit	4.3	org.gjt.sp.jedit.io.RegexEncodingDetector	3	1	0	2	16	1	0	2	2	0.833333333	84	0.666666667	0	0	0.5	0	0	26	1	0.6667	0
jEdit	4.3	org.gjt.sp.jedit.gui.HistoryTextField	18	6	3	26	60	69	23	6	15	0.705882353	252	1	1	0.982630273	0.277777778	3	7	12.83333333	15	1.9444	0
jEdit	4.3	org.gjt.sp.jedit.gui.LogViewer	18	5	0	16	76	89	5	16	6	0.789915966	348	1	2	0.974626866	0.233333333	3	16	17.94444444	2	1.1667	0
jEdit	4.3	org.gjt.sp.jedit.buffer.FoldHandlerProvider	2	1	0	5	2	1	5	1	2	2	2	0	0	0	0.75	0	0	0	1	1	0
jEdit	4.3	org.gjt.sp.jedit.gui.BeanShellErrorDialog	2	8	0	4	3	1	2	2	2	2	13	0	0	1	0.75	0	0	5.5	0	0	0
jEdit	4.3	org.gjt.sp.jedit.ActionSet	19	2	0	17	38	147	10	9	14	0.805555556	193	1	1	0.5	0.167464115	1	3	9.052631579	3	1	0
jEdit	4.3	org.gjt.sp.jedit.gui.DockableWindowFactory	10	1	0	13	37	3	9	7	9	0.555555556	222	1	1	0	0.2625	0	0	21	4	1.7	0
jEdit	4.3	org.gjt.sp.jedit.options.ToolBarEditDialog	14	7	0	13	98	51	2	12	4	0.782051282	799	1	0	0.980568012	0.214285714	0	0	55.21428571	6	1.7857	0
jEdit	4.3	org.gjt.sp.jedit.bsh.SimpleNode	19	1	38	62	30	147	57	8	18	0.904761905	242	0.428571429	5	0	0.268518519	0	0	11.36842105	6	1.5789	0
jEdit	4.3	org.gjt.sp.jedit.gui.IOProgressMonitor	6	5	0	9	29	5	5	6	3	0.666666667	141	1	2	0.992401216	0.5	1	7	22	1	0.8333	0
jEdit	4.3	org.gjt.sp.jedit.bsh.ParseException	11	4	0	6	23	23	2	4	10	0.533333333	494	0.333333333	1	0.777777778	0.272727273	2	3	43.36363636	14	3.2727	0
jEdit	4.3	org.gjt.sp.jedit.gui.statusbar.StatusWidgetFactory	1	1	0	16	1	0	14	2	1	2	1	0	0	0	1	0	0	0	1	1	0
jEdit	4.3	org.gjt.sp.jedit.gui.InputHandler	16	2	1	27	87	14	12	19	11	0.266666667	718	1	1	0.571428571	0.19375	1	5	43.8125	18	5.125	0
jEdit	4.3	org.gjt.sp.jedit.textarea.FirstLine	9	2	0	8	29	0	4	6	3	0.25	708	0	0	0.384615385	0.416666667	1	5	77.55555556	9	5.4444	0
jEdit	4.3	org.gjt.sp.jedit.IPropertyManager	1	1	0	10	1	0	10	0	1	2	1	0	0	0	1	0	0	0	1	1	0
jEdit	4.3	org.gjt.sp.jedit.pluginmgr.PluginManagerProgress	15	6	0	14	47	79	11	11	6	0.897959184	230	1	1	0.978947368	0.191666667	0	0	13.86666667	2	1	0
jEdit	4.3	org.gjt.sp.jedit.buffer.BufferChangeAdapter	8	1	0	2	9	28	0	2	8	2	18	0	0	0	0.791666667	0	0	1.25	1	0.875	0
jEdit	4.3	org.gjt.sp.jedit.gui.DynamicContextMenuService	2	1	0	2	3	1	1	1	2	2	5	0	0	0	0.666666667	0	0	1.5	1	0.5	0
jEdit	4.3	org.gjt.sp.jedit.bsh.org.objectweb.asm.Constants	0	1	0	1	0	0	1	0	0	2	179	0	0	0	0	0	0	0	0	0	0
jEdit	4.3	org.gjt.sp.jedit.options.AppearanceOptionPane	7	6	0	11	56	13	1	11	1	0.784313725	522	0.941176471	2	0.992581602	0.5	2	4	71.14285714	7	2.8571	0
jEdit	4.3	org.gjt.sp.jedit.io.VFSManager	26	1	0	60	81	217	52	16	20	0.876363636	412	0.909090909	3	0	0.105	0	0	14.42307692	8	1.6154	0
jEdit	4.3	org.gjt.sp.util.ReadWriteLock	6	1	0	0	15	0	0	0	6	0	39	1	0	0	1	0	0	5.333333333	1	0.8333	0
jEdit	4.3	org.gjt.sp.jedit.JEditBeanShellAction	9	2	0	16	23	16	7	9	8	0.805555556	189	1	3	0.416666667	0.270833333	1	1	19	6	1.4444	0
jEdit	4.3	org.gjt.sp.jedit.help.HelpHistoryModel	14	1	0	8	29	0	6	3	10	0.358974359	378	1	1	0	0.244897959	0	0	25.78571429	4	2.4286	0
jEdit	4.3	org.gjt.sp.jedit.pluginmgr.MirrorListHandler	10	2	0	4	27	21	1	4	6	0.765432099	220	1	2	0.653846154	0.316666667	1	2	20.1	5	1.6	0
jEdit	4.3	org.gjt.sp.jedit.textarea.MouseHandler	3	4	0	15	53	0	1	14	3	0	285	1	1	0.916666667	0.666666667	1	7	93.66666667	22	10.6667	0
jEdit	4.3	org.gjt.sp.jedit.buffer.BufferSegment	8	1	0	1	14	8	1	0	6	0.071428571	178	1	1	0	0.425	0	0	20.75	6	1.875	0
jEdit	4.3	org.gjt.sp.jedit.syntax.DisplayTokenHandler	8	2	0	8	19	10	2	6	4	0.766233766	378	0.909090909	2	0.533333333	0.284090909	1	3	44.875	11	3.75	0
jEdit	4.3	org.gjt.sp.jedit.RegisterSaver	2	1	0	3	2	1	3	0	2	2	2	0	0	0	1	0	0	0	1	1	0
jEdit	4.3	org.gjt.sp.jedit.browser.VFSDirectoryEntryTable	20	5	0	27	144	154	13	22	11	0.855263158	1034	0.75	2	0.979214781	0.157894737	3	12	50.3	40	4.25	0
jEdit	4.3	org.gjt.sp.util.ProgressObserver	3	1	0	10	3	3	10	0	3	2	3	0	0	0	0.666666667	0	0	0	1	1	0
jEdit	4.3	org.gjt.sp.jedit.options.EncodingsOptionPane	6	6	0	9	58	5	2	9	1	0.771428571	357	1	1	0.992581602	0.5	4	12	57.33333333	7	2.1667	0
jEdit	4.3	org.gjt.sp.jedit.msg.DynamicMenuChanged	3	2	0	7	8	0	5	2	3	0	29	1	0	0.6	0.666666667	1	1	8.333333333	1	0.6667	0
jEdit	4.3	org.gjt.sp.jedit.browser.BrowserView	24	5	0	28	106	80	15	21	14	0.782608696	530	1	3	0.965976331	0.147727273	1	4	20.79166667	9	1.625	0
jEdit	4.3	com.microstar.xml.XmlException	5	3	0	1	6	2	1	0	5	0.75	36	1	0	0.80952381	0.466666667	1	1	5.4	1	0.8	0
jEdit	4.3	org.gjt.sp.jedit.options.SaveBackupOptionPane	4	6	0	6	29	0	1	6	1	0.636363636	315	1	0	0.995535714	0.5	3	5	75	6	2	0
jEdit	4.3	org.gjt.sp.jedit.bsh.BSHReturnStatement	2	2	0	9	7	1	1	8	1	1	29	0	0	0.944444444	0.625	1	1	13	1	0.5	0
jEdit	4.3	org.gjt.sp.jedit.io.VFSFileFilter	4	1	0	7	5	6	6	1	3	1	9	0	0	0	0.555555556	0	0	1	1	0.75	0
jEdit	4.3	org.gjt.sp.jedit.syntax.XModeHandler	21	2	2	13	86	134	5	10	9	0.875	891	1	3	0.459459459	0.226190476	1	2	40.95238095	38	3.4286	0
jEdit	4.3	org.gjt.sp.jedit.bsh.classpath.ClassPathListener	1	1	0	1	1	0	1	0	1	2	1	0	0	0	1	0	0	0	1	1	0
jEdit	4.3	org.gjt.sp.jedit.buffer.BufferChangeListener	7	1	0	3	7	21	3	1	7	2	7	0	0	0	0.857142857	0	0	0	1	1	0
jEdit	4.3	org.gjt.sp.jedit.textarea.Selection	16	1	2	29	26	88	28	1	9	0.833333333	119	0	0	0	0.322916667	0	0	6.1875	5	1.0625	0
jEdit	4.3	org.gjt.sp.jedit.buffer.BufferListener	8	1	0	8	8	28	8	1	8	2	8	0	0	0	0.875	0	0	0	1	1	0
jEdit	4.3	org.gjt.sp.jedit.Marker	7	1	0	9	10	0	9	1	2	0.625	64	1	1	0	0.428571429	0	0	7.571428571	2	1.1429	0
jEdit	4.3	org.gjt.sp.jedit.textarea.CircleFoldPainter	2	2	0	1	4	1	0	1	1	2	16	0	0	0.8	0.666666667	1	1	7	1	0.5	0
jEdit	4.3	org.gjt.sp.jedit.bsh.commands.dir	5	1	0	3	32	8	0	3	4	0.5	300	0	0	0	0.375	0	0	58.8	11	2.6	0
jEdit	4.3	org.gjt.sp.jedit.bsh.ParserConstants	1	1	0	13	1	0	13	0	0	2	672	0	0	0	0	0	0	540	0	0	0
jEdit	4.3	org.gjt.sp.jedit.gui.MutableListModel	2	1	0	3	2	1	3	0	2	2	2	0	0	0	0.833333333	0	0	0	1	1	0
jEdit	4.3	org.gjt.sp.jedit.textarea.StandaloneTextArea	20	5	0	31	131	178	1	31	7	0.368421053	853	1	1	0.979459459	0.194444444	1	3	41.6	8	2.15	0
jEdit	4.3	org.gjt.sp.jedit.search.HyperSearchResults	37	5	0	45	139	484	24	31	14	0.897569444	775	0.625	5	0.947750363	0.122850123	3	12	19.51351351	6	1.5135	0
jEdit	4.3	org.gjt.sp.jedit.gui.DockablePanel	8	5	0	6	25	6	5	4	3	0.80952381	173	0.666666667	2	0.989393939	0.275	3	7	20.25	7	2.25	0
jEdit	4.3	com.microstar.xml.HandlerBase	14	1	0	2	16	91	0	2	14	2	38	0	0	0	0.414285714	0	0	1.714285714	1	0.9286	0
jEdit	4.3	org.gjt.sp.jedit.io.CopyFileWorker	2	2	0	4	6	0	0	4	2	0	44	1	0	0.857142857	0.666666667	0	0	19.5	1	0.5	0
jEdit	4.3	org.gjt.sp.jedit.textarea.ScreenLineManager	8	1	0	6	19	0	3	3	2	0.714285714	214	1	1	0	0.583333333	0	0	25.25	4	2	0
jEdit	4.3	org.gjt.sp.jedit.bsh.InterpreterError	1	4	0	24	2	0	24	0	1	2	5	0	0	1	1	0	0	4	0	0	0
jEdit	4.3	org.gjt.sp.jedit.gui.FilePropertiesDialog	13	7	0	12	75	40	2	12	10	0.740740741	814	1	3	0.982035928	0.246153846	1	2	60.92307692	7	1.9231	0
jEdit	4.3	org.gjt.sp.jedit.options.MouseOptionPane	4	6	0	2	21	0	0	2	2	0.571428571	264	1	0	0.997019374	1	2	4	63.25	6	2	0
jEdit	4.3	org.gjt.sp.jedit.gui.PanelWindowContainer	23	1	0	25	98	95	8	22	13	0.842424242	734	0.8	3	0	0.217391304	0	0	30.26086957	9	2.2174	0
jEdit	4.3	org.gjt.sp.jedit.pluginmgr.PluginList	8	1	0	13	64	0	4	10	0	0.746031746	485	0.333333333	1	0	0.3	0	0	58.5	17	3.875	0
jEdit	4.3	org.gjt.sp.jedit.indent.IndentRule	1	1	0	7	1	0	7	1	1	2	1	0	0	0	1	0	0	0	1	1	0
jEdit	4.3	org.gjt.sp.jedit.search.HyperSearchNode	2	1	0	6	2	1	3	3	2	2	2	0	0	0	0.666666667	0	0	0	1	1	0
jEdit	4.3	org.gjt.sp.jedit.bsh.BSHAmbiguousName	8	2	0	20	21	26	11	9	6	0.428571429	89	0	0	0.708333333	0.4375	1	1	10	1	0.875	0
jEdit	4.3	org.gjt.sp.jedit.JEditAbstractEditAction	7	1	2	19	8	0	19	0	5	0.583333333	41	1	0	0	0.5	0	0	4.571428571	1	0.7143	0
jEdit	4.3	org.gjt.sp.jedit.input.TextAreaInputHandler	11	2	1	12	54	25	1	11	5	0.3	444	1	1	0.666666667	0.227272727	2	10	39.27272727	23	5.1818	0
jEdit	4.3	org.gjt.sp.jedit.msg.VFSUpdate	3	2	0	5	9	0	3	2	3	0	36	1	0	0.6	0.666666667	1	1	10.66666667	1	0.6667	0
jEdit	4.3	org.gjt.sp.jedit.msg.PositionChanging	3	3	1	7	5	3	4	3	2	2	19	0	0	1	0.583333333	0	0	5.333333333	0	0	0
jEdit	4.3	org.gjt.sp.jedit.bsh.reflect.ReflectManagerImpl	2	2	0	1	4	1	0	1	2	2	16	0	0	0.75	0.75	1	1	7	2	1	0
jEdit	4.3	org.gjt.sp.jedit.search.HyperSearchResult	10	1	0	18	33	7	9	11	5	0.685185185	207	0	2	0	0.257142857	0	0	19.1	5	1.9	0
