# Supplementary material for: Feature selection using a multi-strategy improved parrot optimization algorithm in software defect prediction
Source: PeerJ Comput Sci. 2025 Apr 16;11:e2815. doi: 10.7717/peerj-cs.2815 (PMC12190446; doi:10.7717/peerj-cs.2815)
Supplement: Supplemental Information 1 — Metric data of Java code and a label indicating whether it is defective. [file peerj-cs-11-2815-s001.zip › data/log4j-1.0.csv]

name	version	name	wmc	dit	noc	cbo	rfc	lcom	ca	ce	npm	lcom3	loc	dam	moa	mfa	cam	ic	cbm	amc	max_cc	avg_cc	bug
log4j	1	org.apache.log4j.helpers.ISO8601DateFormat	4	4	0	3	12	6	2	1	4	2	99	0	0	0.953488372	0.357142857	1	3	23.75	3	1	0
log4j	1	org.apache.log4j.xml.Transform	2	1	0	0	3	1	0	0	2	2	6	0	0	0	0.5	0	0	2	1	0.5	0
log4j	1	org.apache.log4j.helpers.AppenderAttachableImpl	8	1	0	6	22	0	3	3	8	0.142857143	176	1	0	0	0.40625	0	0	20.875	5	3.125	0
log4j	1	org.apache.log4j.helpers.DateLayout	8	2	1	7	24	12	1	6	8	0.936507937	179	0.555555556	0	0.533333333	0.333333333	0	0	20.25	7	2.25	0
log4j	1	org.apache.log4j.Layout	10	1	5	34	13	45	32	2	9	1	28	0	0	0	0.407407407	0	0	1.6	1	0.8	0
log4j	1	org.apache.log4j.net.SyslogAppender	12	2	0	10	35	24	0	10	11	0.994134897	531	0.064516129	2	0.666666667	0.366666667	2	4	40.66666667	23	5.0833	2
log4j	1	org.apache.log4j.net.DefaultEvaluator	2	1	0	4	4	1	1	3	1	2	10	0	0	0	0.75	0	0	4	1	0.5	0
log4j	1	org.apache.log4j.test.DefaultInit	5	1	0	1	14	8	0	1	2	0.875	45	0	1	0	0.333333333	0	0	7.6	1	0.6	0
log4j	1	org.apache.log4j.Dispatcher	2	2	0	4	11	0	1	3	1	0	67	0	2	0.983870968	0.666666667	0	0	31.5	5	2.5	0
log4j	1	org.apache.log4j.performance.ConcatVsArray	3	1	0	0	14	3	0	0	2	2	133	0	0	0	0.333333333	0	0	43.33333333	4	1.6667	0
log4j	1	org.apache.log4j.helpers.OnlyOnceErrorHandler	6	1	0	3	9	9	1	2	6	0.866666667	44	0	0	0	0.458333333	0	0	5.833333333	2	1.1667	1
log4j	1	org.apache.log4j.TTCCLayout	8	3	0	7	25	0	2	5	8	0.795918367	217	0.571428571	0	0.714285714	0.40625	1	1	25.25	5	1.625	0
log4j	1	org.apache.log4j.test.Hello	4	1	0	2	12	4	0	2	2	0.833333333	38	0	1	0	0.333333333	0	0	8	1	0.5	0
log4j	1	org.apache.log4j.spi.OptionHandler	3	1	0	8	3	3	8	0	3	2	3	0	0	0	0.666666667	0	0	0	1	1	0
log4j	1	org.apache.log4j.BasicConfigurator	14	1	2	20	42	91	9	11	9	1.051282051	247	0	0	0	0.134615385	0	0	16.42857143	3	1.2857	1
log4j	1	org.apache.log4j.net.SocketNode	4	1	0	7	25	0	3	4	2	0.733333333	106	0	2	0	0.416666667	0	0	24.25	2	0.75	0
log4j	1	org.apache.log4j.test.L7D	6	1	0	3	25	13	0	3	2	0.7	202	0	0	0	0.277777778	0	0	32.33333333	2	1.3333	0
log4j	1	org.apache.log4j.gui.AddAction	3	1	0	2	8	1	2	2	2	0.75	42	0	0	0	0.625	0	0	12.33333333	1	0.3333	0
log4j	1	org.apache.log4j.test.Finalize	9	1	0	3	34	34	0	3	2	0.875	167	0	1	0	0.175	0	0	17.33333333	3	1.4444	0
log4j	1	org.apache.log4j.test.MultipleAppenders	2	1	0	3	20	1	0	3	2	2	85	0	0	0	0.5	0	0	41.5	6	3	0
log4j	1	org.apache.log4j.helpers.NullEnumeration	5	1	0	1	7	8	1	0	3	0.75	22	1	1	0	0.75	0	0	3.2	1	0.6	0
log4j	1	org.apache.log4j.RollingFileAppender	13	3	1	10	42	0	2	8	11	0.729166667	289	0.5	0	0.804878049	0.247863248	1	10	20.92307692	5	1.2308	1
log4j	1	org.apache.log4j.AppenderSkeleton	19	1	9	20	31	131	11	9	18	0.909722222	181	0.875	5	0	0.210526316	0	0	8.105263158	4	1.4211	0
log4j	1	org.apache.log4j.nt.test.NTMin	7	1	0	6	30	17	0	6	2	0.75	144	0	1	0	0.277777778	0	0	19.28571429	2	0.8571	0
log4j	1	org.apache.log4j.NDC	12	1	0	12	41	0	10	2	9	0.666666667	275	0	0	0	0.090909091	0	0	21.66666667	6	2.25	1
log4j	1	org.apache.log4j.helpers.QuietWriter	4	3	2	9	12	0	8	1	4	0	57	1	1	0.857142857	0.5	2	2	13	2	1	0
log4j	1	org.apache.log4j.CategoryKey	4	1	0	1	11	2	1	0	2	0.777777778	61	0	0	0	0.5	1	1	13.5	6	2	0
log4j	1	org.apache.log4j.test.ConfigurationFileParsing	4	1	0	3	19	6	0	3	2	0.666666667	68	0	0	0	0.333333333	0	0	15.75	2	1.25	0
log4j	1	org.apache.log4j.Priority	10	1	2	40	13	15	40	0	8	0.811965812	169	0	5	0	0.333333333	0	0	14.6	7	2.1	1
log4j	1	org.apache.log4j.helpers.TracerPrintWriter	5	3	1	5	9	0	3	2	5	0	43	1	1	0.93442623	0.4	1	1	7.4	1	0.8	0
log4j	1	org.apache.log4j.spi.LocationInfo	6	1	0	7	21	0	5	2	5	0.9	274	0.2	0	0	0.466666667	0	0	43	5	2.8333	1
log4j	1	org.apache.log4j.helpers.LogLog	7	1	0	28	16	9	28	1	6	1	91	0.75	0	0	0.333333333	0	0	11.42857143	3	1.2857	2
log4j	1	org.apache.log4j.helpers.BoundedFIFO	8	1	0	3	14	0	2	1	8	0.571428571	146	0	1	0	0.416666667	0	0	16.625	3	1.75	0
log4j	1	org.apache.log4j.spi.LoggingEvent	9	1	0	53	27	20	50	4	6	0.894230769	151	0.076923077	2	0	0.232142857	0	0	14.33333333	3	1.3333	2
log4j	1	org.apache.log4j.helpers.Loader	4	1	0	0	15	6	0	0	4	2	73	0	0	0	0.333333333	0	0	17.25	1	0.75	3
log4j	1	org.apache.log4j.gui.JTableAppender	6	5	0	7	44	13	2	7	4	0.85	208	0	2	0.995139733	0.3	2	2	33	3	1	0
log4j	1	org.apache.log4j.test.UTObjectRenderer	3	1	0	1	7	0	0	1	2	0	23	0	0	0	0.555555556	0	0	6.333333333	1	0.6667	0
log4j	1	org.apache.log4j.xml.XMLLayout	6	2	0	5	24	9	0	5	6	0.92	241	0.8	0	0.615384615	0.444444444	1	1	38.33333333	5	1.8333	1
log4j	1	org.apache.log4j.spi.RootCategory	3	2	0	4	6	3	2	3	3	2	25	0	0	0.959183673	0.833333333	1	6	7.333333333	2	1	0
log4j	1	org.apache.log4j.test.ShortSocketServer	7	1	0	5	35	15	0	5	2	0.75	179	0	1	0	0.25	0	0	24	2	1	1
log4j	1	org.apache.log4j.FileAppender	20	2	2	17	46	58	9	8	15	0.649122807	413	0.666666667	2	0.545454545	0.2375	1	3	19.2	7	1.65	1
log4j	1	org.apache.log4j.net.SyslogTracerPrintWriter	4	4	0	3	11	4	1	2	2	0.666666667	32	0	0	0.968253968	0.5	2	2	6.75	1	0.5	0
log4j	1	org.apache.log4j.gui.TextPaneAppender	19	2	0	10	69	129	2	8	13	0.885964912	675	0.105263158	2	0.514285714	0.233082707	1	3	33.52631579	11	2.1579	0
log4j	1	org.apache.log4j.test.StressAsyncAppender	10	2	0	2	37	23	0	2	7	0.833333333	301	0	1	0.884057971	0.2	0	0	28.1	4	1.7	0
log4j	1	org.apache.log4j.HTMLLayout	10	2	0	6	33	33	0	6	9	0.933333333	321	0.6	0	0.470588235	0.325	1	1	30.6	5	1.7	2
log4j	1	org.apache.log4j.performance.SystemTime	5	1	0	0	14	4	0	0	2	0.25	80	0	0	0	0.25	0	0	14.8	2	1	0
log4j	1	org.apache.log4j.or.MessageRenderer	2	1	0	3	22	1	1	2	2	2	128	0	0	0	0.75	0	0	63	5	2.5	0
log4j	1	org.apache.log4j.helpers.SyslogWriter	5	2	0	2	18	8	1	1	5	0.75	88	0.5	0	0.764705882	0.45	1	2	15.8	1	0.8	0
log4j	1	org.apache.log4j.Category	49	1	3	60	96	688	53	12	42	0.828947368	800	0.473684211	5	0	0.150641026	0	0	14.93877551	6	2.1429	9
log4j	1	org.apache.log4j.test.X	0	1	0	1	0	0	1	0	0	2	0	0	0	0	0	0	0	0	0	0	0
log4j	1	org.apache.log4j.test.Y	0	1	0	2	0	0	1	1	0	2	0	0	0	0	0	0	0	0	0	0	0
log4j	1	org.apache.log4j.performance.NOPWriter	8	2	0	0	10	28	0	0	8	2	21	0	0	0.65	0.46875	1	2	1.625	1	0.875	0
log4j	1	org.apache.log4j.xml.test.TCategory	10	2	0	7	27	29	1	7	8	0.911111111	145	0.2	1	0.854545455	0.555555556	1	3	13	3	1.4	0
log4j	1	org.apache.log4j.Appender	9	1	0	22	9	36	18	4	9	2	9	0	0	0	0.259259259	0	0	0	1	1	1
log4j	1	org.apache.log4j.xml.examples.XPriority	4	2	0	2	9	0	1	1	2	1	62	0	2	0.8	0.555555556	1	1	13	4	1.75	0
log4j	1	org.apache.log4j.test.CategoryWrapper	7	1	0	6	22	11	0	6	3	0.666666667	107	0	1	0	0.375	0	0	13.85714286	2	0.8571	0
log4j	1	org.apache.log4j.nt.NTEventLogAppender	14	2	0	6	26	83	1	5	10	0.871794872	157	1	0	0.72	0.384615385	1	1	9.785714286	4	0.7143	1
log4j	1	org.apache.log4j.gui.JTableAddAction	2	1	0	4	12	0	1	4	2	0	69	0	2	0	0.666666667	0	0	32	2	1	0
log4j	1	org.apache.log4j.PropertyWatchdog	2	3	0	4	5	1	1	4	1	2	14	0	0	0.984848485	0.75	1	1	6	1	0.5	0
log4j	1	org.apache.log4j.test.A	1	1	1	2	2	0	1	1	0	2	4	0	0	0	1	0	0	3	0	0	0
log4j	1	org.apache.log4j.net.SMTPAppender	13	2	0	9	62	52	0	9	8	0.939814815	449	0	2	0.620689655	0.346153846	2	3	32.15384615	10	2.3846	3
log4j	1	org.apache.log4j.net.test.SMTPMin	7	1	0	4	32	17	0	4	2	0.666666667	155	0	1	0	0.277777778	0	0	20.85714286	2	1	0
log4j	1	org.apache.log4j.varia.StringMatchFilter	4	2	0	3	8	0	0	3	4	0.916666667	76	0	0	0.571428571	0.5	0	0	17	6	2.5	0
log4j	1	org.apache.log4j.performance.NewVsSetLen	5	1	0	0	16	0	0	0	2	0.208333333	268	0	0	0	0.333333333	0	0	51.4	4	2	0
log4j	1	org.apache.log4j.helpers.PatternConverter	6	1	5	9	10	7	7	2	2	0.72	174	0	1	0	0.44	0	0	27.16666667	6	1.8333	0
log4j	1	org.apache.log4j.PropertyConfigurator	19	2	0	28	79	153	16	14	9	0.939814815	754	0.25	1	0.4	0.257309942	1	1	38.05263158	10	2.4211	2
log4j	1	org.apache.log4j.xml.examples.ReportParserError	5	1	0	1	17	10	0	1	4	2	58	0	0	0	0.666666667	0	0	10.6	1	0.8	0
log4j	1	org.apache.log4j.varia.DenyAllFilter	4	2	0	2	5	6	0	2	4	2	12	0	0	0.571428571	0.5	0	0	2	1	0.75	0
log4j	1	org.apache.log4j.xml.examples.XCategory	10	2	0	7	27	29	1	7	8	0.911111111	145	0.2	1	0.854545455	0.777777778	1	4	13	3	1.4	1
log4j	1	org.apache.log4j.test.TP	4	1	0	5	24	4	0	5	2	0.833333333	83	0	1	0	0.333333333	0	0	19.25	1	0.5	0
log4j	1	org.apache.log4j.xml.DC	13	1	0	1	35	0	0	1	11	0.083333333	236	0	1	0	0.297619048	0	0	17	1	0.8462	0
log4j	1	org.apache.log4j.net.test.SocketMin	8	1	0	7	42	14	0	7	2	0.75	308	0	2	0	0.238095238	0	0	37	4	1.5	0
log4j	1	org.apache.log4j.test.Base64	5	1	0	0	15	8	0	0	1	0.833333333	479	0	0	0	0.3125	0	0	94.2	7	2	0
log4j	1	org.apache.log4j.StressCategory	13	1	0	4	40	8	0	4	2	0.697916667	516	0	4	0	0.15	0	0	38.07692308	7	2.7692	0
log4j	1	org.apache.log4j.xml.DOMConfigurator	22	2	0	19	95	223	6	15	8	1.013605442	1176	0	0	0.375	0.216450216	1	1	51.18181818	11	3.2273	3
log4j	1	org.apache.log4j.SimpleLayout	6	2	0	6	12	13	3	3	6	0.8	54	0	0	0.615384615	0.444444444	0	0	7.833333333	1	0.8333	0
log4j	1	org.apache.log4j.spi.Filter	5	1	3	8	6	10	6	2	5	1.25	13	0	1	0	0.466666667	0	0	0.8	1	0.8	1
log4j	1	org.apache.log4j.helpers.FormattingInfo	3	1	0	9	10	0	8	1	1	0	49	0	0	0	1	0	0	14.33333333	1	0.6667	0
log4j	1	org.apache.log4j.net.SocketAppender	14	2	0	8	43	41	3	6	10	0.846153846	359	0.153846154	1	0.620689655	0.244897959	2	3	23.71428571	6	1.6429	1
log4j	1	org.apache.log4j.helpers.AbsoluteTimeDateFormat	4	3	2	4	12	6	4	0	4	1.333333333	111	0	0	0.951219512	0.357142857	1	3	26	6	1.75	0
log4j	1	org.apache.log4j.test.DelayedLoop	7	1	0	3	25	17	0	3	2	0.833333333	105	0	1	0	0.277777778	0	0	13.57142857	2	1.1429	0
log4j	1	org.apache.log4j.or.ObjectRenderer	1	1	0	8	1	0	8	0	1	2	1	0	0	0	1	0	0	0	1	1	0
log4j	1	org.apache.log4j.net.SimpleSocketServer	6	1	0	4	30	9	0	4	2	0.666666667	144	0	1	0	0.333333333	0	0	22.5	2	1	0
log4j	1	org.apache.log4j.helpers.CountingQuietWriter	4	4	0	3	8	0	1	2	4	0.333333333	38	1	0	0.875	0.4	2	2	8.25	1	0.75	0
log4j	1	org.apache.log4j.performance.ListVsVector	5	1	0	1	17	0	0	1	2	0.5	163	0	1	0	0.25	0	0	30.8	3	1.4	0
log4j	1	org.apache.log4j.net.JMSAppender	10	2	0	5	35	25	0	5	7	0.761904762	272	0	0	0.692307692	0.361111111	2	3	25.5	5	1.8	0
log4j	1	org.apache.log4j.spi.TriggeringEventEvaluator	1	1	0	3	1	0	2	1	1	2	1	0	0	0	1	0	0	0	1	1	0
log4j	1	org.apache.log4j.spi.CategoryFactory	1	1	0	8	1	0	8	1	1	2	1	0	0	0	1	0	0	0	1	1	0
log4j	1	org.apache.log4j.net.SocketServer	8	1	0	6	49	6	0	6	2	0.666666667	389	0	3	0	0.257142857	0	0	46.5	3	1.75	1
log4j	1	org.apache.log4j.helpers.PatternParser	8	1	0	15	41	8	4	14	2	0.956043956	691	0.461538462	3	0	0.375	0	0	82.125	21	6.25	1
log4j	1	org.apache.log4j.spi.Configurator	1	1	0	5	1	0	4	1	1	2	1	0	0	0	1	0	0	0	1	1	0
log4j	1	org.apache.log4j.or.DefaultRenderer	2	1	0	2	4	1	1	1	1	2	8	0	0	0	0.75	0	0	3	1	0.5	0
log4j	1	org.apache.log4j.test.StressNDC	9	2	0	4	37	8	0	4	7	0.822916667	314	0	1	0.897058824	0.21875	0	0	32.55555556	7	2	0
log4j	1	org.apache.log4j.varia.ResilientFileAppender	5	3	0	3	18	4	0	3	3	0.5	76	0	0	0.916666667	0.36	1	7	14	4	1.2	0
log4j	1	org.apache.log4j.spi.AppenderAttachable	6	1	0	5	6	15	4	1	6	2	6	0	0	0	0.555555556	0	0	0	1	1	0
log4j	1	org.apache.log4j.spi.ErrorHandler	2	1	0	15	2	1	14	1	2	2	2	0	0	0	0.75	0	0	0	1	1	0
log4j	1	org.apache.log4j.net.JMSSink	5	1	0	7	31	10	0	7	2	0.875	145	0	0	0	0.3	0	0	27.6	3	1.4	0
log4j	1	org.apache.log4j.varia.ExternallyRolledFileAppender	4	4	0	6	20	0	2	5	4	1.066666667	77	0	1	0.931818182	0.625	2	4	17	3	1.5	0
log4j	1	org.apache.log4j.gui.examples.TextPaneAppenderExample	5	1	0	7	41	2	1	7	5	0.375	250	0	3	0	0.4	0	0	47.8	3	1.6	0
log4j	1	org.apache.log4j.performance.Logging	7	1	0	3	27	5	0	3	2	0.566666667	196	0	1	0	0.333333333	0	0	26.28571429	4	1.7143	1
log4j	1	org.apache.log4j.test.Min	5	1	0	8	26	10	0	8	2	2	508	0	0	0	0.266666667	0	0	100.6	3	1.4	0
log4j	1	org.apache.log4j.varia.HUPNode	2	1	0	4	15	0	1	3	2	0.25	77	0	1	0	0.666666667	0	0	35.5	2	1	0
log4j	1	org.apache.log4j.helpers.OptionConverter	13	1	0	22	54	76	20	6	10	0.861111111	537	0	0	0	0.183333333	0	0	39.84615385	11	3	3
log4j	1	org.apache.log4j.test.SpacePad	4	1	0	0	10	4	0	0	3	0.333333333	114	0	0	0	0.333333333	0	0	27.25	4	1.5	0
log4j	1	org.apache.log4j.gui.JListView	5	5	0	8	44	8	3	7	3	0.875	289	0	3	0.995695839	0.3	0	0	56	3	1	0
log4j	1	org.apache.log4j.or.RendererMap	9	1	0	5	19	10	3	2	7	0.375	120	0	1	0	0.4375	0	0	12.11111111	4	1.6667	0
log4j	1	org.apache.log4j.test.SysoutConfigurator	2	1	0	7	7	1	0	7	2	2	15	0	0	0	0.666666667	0	0	6.5	1	0.5	0
log4j	1	org.apache.log4j.helpers.CyclicBuffer	7	1	0	4	13	0	3	1	7	0.366666667	236	0	1	0	0.523809524	0	0	32	6	2.5714	1
log4j	1	org.apache.log4j.DefaultCategoryFactory	2	1	0	4	4	1	2	2	1	2	10	0	0	0	0.75	0	0	4	1	0.5	0
log4j	1	org.apache.log4j.helpers.SyslogQuietWriter	4	4	0	3	10	0	1	2	4	0.5	41	0	0	0.875	0.5	2	2	8.75	1	0.75	0
log4j	1	org.apache.log4j.gui.JListViewModel	4	2	0	3	10	0	1	2	3	0	37	0	1	0.7	0.583333333	0	0	8	1	0.75	0
log4j	1	org.apache.log4j.AsyncAppender	12	2	0	9	39	14	0	9	12	0.863636364	174	0	3	0.620689655	0.375	2	3	13	4	1.3333	5
log4j	1	org.apache.log4j.helpers.DateTimeDateFormat	4	4	0	3	15	4	2	1	4	0.333333333	80	0	0	0.953488372	0.357142857	1	3	18.75	2	0.75	0
log4j	1	org.apache.log4j.net.test.Loop	4	1	0	7	27	4	0	7	2	0.666666667	134	0	0	0	0.333333333	0	0	32.25	3	1.5	0
log4j	1	org.apache.log4j.or.ThreadGroupRenderer	2	1	0	2	16	1	0	2	2	2	100	0	0	0	0.75	0	0	49	3	1.5	0
log4j	1	org.apache.log4j.net.test.SyslogMin	7	1	0	4	29	17	0	4	2	0.666666667	154	0	1	0	0.333333333	0	0	20.71428571	2	1	0
log4j	1	org.apache.log4j.varia.test.Loop	7	1	0	2	24	15	0	2	2	0.611111111	117	0	1	0	0.277777778	0	0	15.28571429	2	1.1429	0
log4j	1	org.apache.log4j.varia.Roller	7	1	0	2	32	15	0	2	1	0.625	168	0	1	0	0.277777778	0	0	22.42857143	2	1.1429	0
log4j	1	org.apache.log4j.xml.test.TPriority	4	2	0	2	9	0	1	1	2	0.916666667	47	0.25	1	0.8	0.555555556	0	0	9.75	3	1.25	0
log4j	1	org.apache.log4j.spi.ErrorCode	0	1	0	0	0	0	0	0	0	2	7	0	0	0	0	0	0	0	0	0	0
log4j	1	org.apache.log4j.helpers.RelativeTimeDateFormat	3	3	0	1	7	1	1	0	3	0.5	20	1	0	0.951219512	0.444444444	1	3	5.333333333	1	0.6667	0
log4j	1	org.apache.log4j.varia.PriorityMatchFilter	4	2	0	4	8	0	0	4	4	0.916666667	69	0	1	0.571428571	0.5	0	0	15.25	4	2	1
log4j	1	org.apache.log4j.PatternLayout	9	2	0	13	18	30	9	4	8	0.9375	114	0.625	1	0.533333333	0.518518519	0	0	10.77777778	3	1.2222	1
log4j	1	org.apache.log4j.helpers.FileWatchdog	5	2	2	5	17	2	4	1	2	0.625	95	0.333333333	0	0.938461538	0.466666667	1	1	16.8	3	1.4	2
log4j	1	org.apache.log4j.performance.NotLogging	8	1	0	6	30	22	0	6	2	0.942857143	324	0	7	0	0.285714286	0	0	38.25	5	2	0
log4j	1	org.apache.log4j.Hierarchy	12	1	0	21	43	24	15	7	9	0.704545455	346	0.25	3	0	0.272727273	0	0	27.5	6	2.1667	2
log4j	1	org.apache.log4j.performance.NullAppender	6	2	0	3	8	15	0	3	6	1	34	0	0	0.818181818	0.5	1	1	4.333333333	2	0.8333	0
log4j	1	org.apache.log4j.test.ROFile	7	1	0	2	21	17	0	2	2	0.666666667	90	0	1	0	0.277777778	0	0	11.57142857	2	1	0
log4j	1	org.apache.log4j.test.B	1	2	0	1	2	0	0	1	0	2	4	0	0	0	1	0	0	3	0	0	0
log4j	1	org.apache.log4j.test.Shallow	8	1	0	4	38	24	0	4	2	0.714285714	322	0	1	0	0.214285714	0	0	39	2	1	1
log4j	1	org.apache.log4j.ProvisionNode	1	4	0	2	3	0	1	1	0	2	7	0	0	1	1	0	0	6	0	0	0
log4j	1	org.apache.log4j.varia.HUP	2	2	0	3	16	0	1	3	1	0	51	0	1	0.983870968	0.666666667	0	0	23.5	2	1	0
log4j	1	org.apache.log4j.gui.JTableAppenderModel	5	2	0	3	11	0	1	2	4	0.25	37	0	1	0.8	0.533333333	1	1	6.2	1	0.8	0
log4j	1	org.apache.log4j.xml.examples.XMLSample	7	1	0	2	26	17	0	2	2	0.666666667	131	0	1	0	0.277777778	0	0	17.42857143	2	1	0
log4j	1	org.apache.log4j.xml.XMLWatchdog	2	3	0	4	6	1	1	4	1	2	14	0	0	0.984848485	0.75	1	1	6	1	0.5	0
