# Supplementary material for: Feature selection using a multi-strategy improved parrot optimization algorithm in software defect prediction
Source: PeerJ Comput Sci. 2025 Apr 16;11:e2815. doi: 10.7717/peerj-cs.2815 (PMC12190446; doi:10.7717/peerj-cs.2815)
Supplement: Supplemental Information 1 — Metric data of Java code and a label indicating whether it is defective. [file peerj-cs-11-2815-s001.zip › data/poi-2.0.csv]

name	version	name	wmc	dit	noc	cbo	rfc	lcom	ca	ce	npm	lcom3	loc	dam	moa	mfa	cam	ic	cbm	amc	max_cc	avg_cc	bug
poi	2.0RC1	org.apache.poi.hssf.record.SSTDeserializer	23	1	0	5	46	123	1	4	4	0.659090909	668	1	1	0	0.267080745	0	0	27.60869565	8	2.3043	0
poi	2.0RC1	org.apache.poi.hssf.record.BottomMarginRecord	12	2	0	6	23	46	2	4	10	0.818181818	122	0.5	0	0.55	0.4	1	6	9	2	0.8333	0
poi	2.0RC1	org.apache.poi.hssf.record.MergeCellsRecord	15	2	0	6	35	41	3	4	13	0.69047619	363	0.666666667	0	0.47826087	0.516666667	1	6	23	2	1.1333	0
poi	2.0RC1	org.apache.poi.hssf.record.WindowProtectRecord	11	2	0	5	21	43	2	3	9	0.85	117	0.5	0	0.578947368	0.418181818	1	6	9.454545455	2	1	0
poi	2.0RC1	org.apache.poi.hssf.eventusermodel.HSSFRequest	4	1	0	8	17	0	3	5	3	0	116	1	0	0	0.5	0	0	27.75	2	1.25	1
poi	2.0RC1	org.apache.poi.hssf.record.formula.ConcatPtg	9	2	0	4	13	36	2	2	9	1.125	60	0.333333333	0	0.3	0.333333333	0	0	5.333333333	1	0.7778	0
poi	2.0RC1	org.apache.poi.hssf.record.DataFormatRecord	20	2	0	6	37	88	1	5	18	0.763157895	348	0.833333333	1	0.392857143	0.36	1	6	16.1	2	0.9	0
poi	2.0RC1	org.apache.poi.hssf.usermodel.HSSFCell	30	1	0	20	104	87	5	16	22	0.748275862	1151	0.6	4	0	0.146153846	0	0	36.7	20	2.9	1
poi	2.0RC1	org.apache.poi.hssf.record.ExternSheetRecord	14	2	0	6	33	65	2	4	12	0.743589744	229	0.666666667	0	0.5	0.4	1	6	15.14285714	2	1.0714	0
poi	2.0RC1	org.apache.poi.hssf.util.RangeAddress	30	1	0	3	53	331	3	0	24	0.873563218	767	0	0	0	0.391666667	0	0	24.36666667	6	2.6333	0
poi	2.0RC1	org.apache.poi.hssf.record.MulBlankRecord	14	2	0	6	25	77	3	3	11	0.861538462	212	0.8	0	0.5	0.517857143	1	5	13.78571429	2	1	0
poi	2.0RC1	org.apache.poi.util.StringUtil	12	1	0	14	37	66	14	0	10	1.090909091	494	1	0	0	0.273809524	0	0	40.08333333	10	2.5833	1
poi	2.0RC1	org.apache.poi.hssf.record.PrintGridlinesRecord	12	2	0	6	22	46	3	3	10	0.818181818	128	0.5	0	0.55	0.4	1	6	9.5	2	1	0
poi	2.0RC1	org.apache.poi.poifs.property.Parent	4	1	0	3	4	6	1	2	4	2	4	0	0	0	0.583333333	0	0	0	1	1	0
poi	2.0RC1	org.apache.poi.hssf.record.LabelRecord	23	2	0	7	37	219	2	5	21	0.850649351	345	0.857142857	0	0.35483871	0.347826087	1	5	13.69565217	6	1.5652	0
poi	2.0RC1	org.apache.poi.hssf.record.FooterRecord	14	2	0	8	26	69	4	4	12	0.743589744	187	0.666666667	0	0.5	0.321428571	1	6	12.14285714	3	1.1429	0
poi	2.0RC1	org.apache.poi.hssf.record.formula.AreaPtg	29	2	0	7	53	100	2	6	28	0.75	556	0.888888889	3	0.212121212	0.221674877	1	2	17.86206897	5	1.0345	1
poi	2.0RC1	org.apache.poi.hssf.record.CustomField	4	1	0	1	4	6	1	0	4	2	4	0	0	0	0.5	0	0	0	1	1	0
poi	2.0RC1	org.apache.poi.hssf.usermodel.HSSFErrorConstants	0	1	0	0	0	0	0	0	0	2	7	0	0	0	0	0	0	0	0	0	0
poi	2.0RC1	org.apache.poi.hssf.record.SCLRecord	14	2	0	7	26	57	3	4	12	0.769230769	195	0.666666667	0	0.5	0.482142857	1	6	12.71428571	2	0.8571	0
poi	2.0RC1	org.apache.poi.hssf.record.NumberRecord	25	2	0	11	41	258	7	4	23	0.758333333	389	0.8	0	0.333333333	0.257142857	1	6	14.36	7	1.76	0
poi	2.0RC1	org.apache.poi.hssf.eventmodel.ERFListener	1	1	0	4	1	0	3	1	1	2	1	0	0	0	1	0	0	0	1	1	0
poi	2.0RC1	org.apache.poi.hssf.dev.EFHSSFListener	2	1	0	3	4	0	1	3	2	0	14	0	1	0	0.666666667	0	0	5.5	1	0.5	0
poi	2.0RC1	org.apache.poi.hssf.record.formula.MultiplyPtg	11	2	0	4	16	55	2	3	11	1.1	96	0.333333333	0	0.25	0.272727273	0	0	7.454545455	1	0.8182	0
poi	2.0RC1	org.apache.poi.hssf.record.MulRKRecord	15	2	0	8	34	87	3	5	12	0.871428571	230	0.8	0	0.47826087	0.516666667	1	5	14	2	1	0
poi	2.0RC1	org.apache.poi.hssf.record.ExtSSTRecord	17	2	0	8	41	66	4	4	15	0.85	319	0.4	0	0.44	0.31372549	1	6	17.47058824	3	1.2353	0
poi	2.0RC1	org.apache.poi.hssf.record.BlankRecord	23	2	0	9	36	221	5	4	21	0.727272727	350	0.75	0	0.35483871	0.304347826	1	6	14.04347826	7	1.8261	0
poi	2.0RC1	org.apache.poi.hssf.record.formula.AbstractFunctionPtg	16	2	2	6	31	102	3	3	11	0.933333333	9849	0.75	1	0.176470588	0.19047619	0	0	614.0625	5	1.1875	1
poi	2.0RC1	org.apache.poi.hssf.record.AxisRecord	20	2	0	5	35	114	1	4	18	0.877192982	360	0.555555556	0	0.392857143	0.45	1	6	16.55	2	0.9	0
poi	2.0RC1	org.apache.poi.hssf.record.ExtSSTInfoSubRecord	13	2	0	3	24	64	1	2	11	0.883333333	143	0.6	0	0.523809524	0.5	1	6	9.615384615	1	0.7692	0
poi	2.0RC1	org.apache.poi.poifs.property.Child	4	1	0	3	4	6	3	0	4	2	4	0	0	0	0.75	0	0	0	1	1	0
poi	2.0RC1	org.apache.poi.hssf.record.LeftMarginRecord	12	2	0	6	23	46	2	4	10	0.818181818	122	0.5	0	0.55	0.4	1	6	9	2	0.8333	0
poi	2.0RC1	org.apache.poi.hssf.record.RecordFormatException	1	4	0	124	2	0	124	0	1	2	5	0	0	1	1	0	0	4	0	0	0
poi	2.0RC1	org.apache.poi.hssf.record.formula.ExpPtg	7	2	0	3	10	9	2	2	7	0.944444444	69	0.666666667	0	0.583333333	0.428571429	1	2	8.428571429	2	1	0
poi	2.0RC1	org.apache.poi.hssf.record.RkRec	1	1	0	1	2	0	1	0	0	2	6	0	0	0	1	0	0	3	0	0	0
poi	2.0RC1	org.apache.poi.hssf.record.aggregates.RowRecordsAggregate	14	2	0	3	30	35	1	2	12	0.673076923	173	0	0	0.458333333	0.328571429	1	5	11.07142857	5	1.3571	0
poi	2.0RC1	org.apache.poi.util.POILogger	26	1	3	9	42	325	8	1	22	1.04	693	0	0	0	0.544871795	0	0	25.46153846	10	1.9615	1
poi	2.0RC1	org.apache.poi.hssf.record.formula.StringPtg	9	2	0	5	22	2	2	4	8	0.666666667	202	0.166666667	1	0.538461538	0.333333333	1	2	20.77777778	2	0.8889	0
poi	2.0RC1	org.apache.poi.util.IOUtils	3	1	0	3	5	3	3	0	2	2	43	0	0	0	0.5	0	0	13.33333333	1	0.6667	0
poi	2.0RC1	org.apache.poi.poifs.storage.RawDataBlock	3	1	0	7	10	0	5	2	3	0.25	78	1	0	0	0.666666667	0	0	24.33333333	1	0.6667	0
poi	2.0RC1	org.apache.poi.hssf.record.IterationRecord	12	2	0	5	22	46	2	3	10	0.818181818	127	0.5	0	0.55	0.4	1	6	9.416666667	2	1	0
poi	2.0RC1	org.apache.poi.poifs.storage.PropertyBlock	4	2	0	5	11	4	1	4	2	0.833333333	108	1	1	0.5	0.4	1	1	25.5	3	1.25	0
poi	2.0RC1	org.apache.poi.poifs.storage.BlockWritable	1	1	0	9	1	0	9	0	1	2	1	0	0	0	1	0	0	0	1	1	0
poi	2.0RC1	org.apache.poi.hssf.record.WSBoolRecord	31	2	0	7	44	171	3	4	28	0.863888889	406	0.916666667	9	0.289473684	0.283333333	1	6	11.70967742	2	0.9032	0
poi	2.0RC1	org.apache.poi.hssf.record.LegendRecord	36	2	0	6	57	196	1	5	34	0.90931677	744	0.565217391	6	0.25	0.277777778	1	6	19.02777778	2	0.9444	0
poi	2.0RC1	org.apache.poi.util.IntegerField	11	1	0	7	17	9	4	3	11	0.25	85	1	0	0	0.522727273	0	0	6.545454545	1	0.6364	0
poi	2.0RC1	org.apache.poi.hssf.record.PColor	3	1	0	1	9	0	1	0	3	0	86	0	0	0	0.5	0	0	26.66666667	1	0.6667	0
poi	2.0RC1	org.apache.poi.hssf.record.CountryRecord	13	2	0	5	23	66	2	3	11	0.805555556	140	0.666666667	0	0.523809524	0.5	1	6	9.538461538	2	0.8462	0
poi	2.0RC1	org.apache.poi.poifs.filesystem.POIFSFileSystem	17	1	0	36	95	106	9	28	13	0.354166667	461	1	2	0	0.14479638	0	0	25.94117647	2	1.1176	0
poi	2.0RC1	org.apache.poi.hssf.record.NameRecord	62	2	0	14	108	1491	5	10	56	0.957965532	1284	0.487179487	0	0.15942029	0.203629032	1	6	19.08064516	6	1.4032	0
poi	2.0RC1	org.apache.poi.hssf.record.ChartFormatRecord	19	2	0	5	35	109	1	4	17	0.817460317	265	0.857142857	1	0.407407407	0.368421053	1	6	12.57894737	2	0.8947	0
poi	2.0RC1	org.apache.poi.poifs.filesystem.DocumentNode	9	2	0	9	17	30	3	7	6	0.75	55	1	1	0.529411765	0.407407407	1	1	5	1	0.8889	0
poi	2.0RC1	org.apache.poi.hpsf.PropertySetFactory	2	1	0	6	8	1	0	6	2	2	28	0	0	0	0.5	0	0	13	1	0.5	1
poi	2.0RC1	org.apache.poi.hssf.record.AxisParentRecord	20	2	0	5	35	114	1	4	18	0.855263158	359	0.625	0	0.392857143	0.45	1	6	16.55	2	0.9	0
poi	2.0RC1	org.apache.poi.hssf.record.formula.UnionPtg	9	2	0	4	13	36	2	2	9	1.125	58	0	0	0.3	0.333333333	0	0	5.333333333	1	0.7778	0
poi	2.0RC1	org.apache.poi.poifs.storage.SmallBlockTableWriter	6	1	0	7	22	3	1	6	6	0.75	111	1	2	0	0.333333333	0	0	16.83333333	1	0.8333	1
poi	2.0RC1	org.apache.poi.hssf.record.formula.AttrPtg	25	2	0	6	39	106	2	4	25	0.753787879	487	0.909090909	7	0.115384615	0.18	0	0	18.04	8	1.32	0
poi	2.0RC1	org.apache.poi.hpsf.Thumbnail	8	1	0	2	12	8	0	2	7	0.821428571	129	0.083333333	0	0	0.642857143	0	0	13.625	1	0.625	0
poi	2.0RC1	org.apache.poi.hssf.record.UnicodeString	25	2	0	9	51	228	6	3	20	0.770833333	419	0.833333333	0	0.333333333	0.251428571	2	6	15.52	6	1.64	0
poi	2.0RC1	org.apache.poi.hssf.record.LinkedDataRecord	22	2	0	7	46	105	1	6	20	0.920634921	422	0.4	2	0.366666667	0.253246753	1	6	17.5	2	0.9091	0
poi	2.0RC1	org.apache.poi.util.ShortField	11	1	0	5	21	9	2	3	11	0.25	92	1	0	0	0.454545455	0	0	7.181818182	1	0.6364	0
poi	2.0RC1	org.apache.poi.poifs.common.POIFSConstants	0	1	0	0	0	0	0	0	0	2	4	0	0	0	0	0	0	0	0	0	0
poi	2.0RC1	org.apache.poi.hpsf.DocumentSummaryInformation	16	3	0	4	28	120	1	3	16	1.066666667	104	0	0	0.625	0.53125	0	0	5.4375	1	0.9375	0
poi	2.0RC1	org.apache.poi.hssf.record.formula.GreaterThanPtg	10	2	0	4	14	45	2	2	10	1.111111111	67	0.333333333	0	0.272727273	0.32	0	0	5.4	1	0.8	1
poi	2.0RC1	org.apache.poi.hpsf.Section	12	1	0	7	30	48	2	5	9	0.818181818	322	1	2	0	0.5	0	0	25.25	4	1.4167	1
poi	2.0RC1	org.apache.poi.hssf.model.Model	0	1	0	4	0	0	4	0	0	2	0	0	0	0	0	0	0	0	0	0	0
poi	2.0RC1	org.apache.poi.hssf.record.ExternSheetSubRecord	15	2	0	4	25	87	2	2	13	0.803571429	143	0.75	0	0.47826087	0.483333333	1	6	8.266666667	1	0.8	0
poi	2.0RC1	org.apache.poi.poifs.filesystem.POIFSWriterEvent	5	1	0	5	6	2	3	2	4	0.75	36	1	2	0	0.36	0	0	5.4	1	0.8	0
poi	2.0RC1	org.apache.poi.hssf.record.AxisLineFormatRecord	12	2	0	5	24	46	1	4	10	1	145	0.166666667	0	0.55	0.5	1	6	10.58333333	2	0.8333	0
poi	2.0RC1	org.apache.poi.poifs.storage.DocumentBlock	10	2	0	5	19	5	2	3	8	0.740740741	223	1	0	0.3	0.228571429	1	2	21	3	1.2	0
poi	2.0RC1	org.apache.poi.poifs.eventfilesystem.POIFSReader	7	1	0	17	51	3	0	17	6	0.083333333	282	1	1	0	0.303571429	0	0	39	6	1.8571	0
poi	2.0RC1	org.apache.poi.hssf.record.formula.PowerPtg	9	2	0	4	13	36	2	2	9	1.125	62	0	0	0.3	0.333333333	0	0	5.666666667	1	0.7778	0
poi	2.0RC1	org.apache.poi.poifs.dev.POIFSViewEngine	4	1	0	2	24	4	1	1	2	0.333333333	146	1	0	0	0.466666667	0	0	35.25	3	1.25	0
poi	2.0RC1	org.apache.poi.hssf.record.RightMarginRecord	12	2	0	6	23	46	2	4	10	0.818181818	122	0.5	0	0.55	0.4	1	6	9	2	0.8333	0
poi	2.0RC1	org.apache.poi.hssf.record.SSTRecord	25	2	0	13	74	94	3	10	20	0.897435897	490	0.384615385	2	0.333333333	0.262857143	2	7	18.08	6	1.52	0
poi	2.0RC1	org.apache.poi.hssf.dev.EFHSSF	6	1	0	17	45	5	1	17	6	0.55	247	0	2	0	0.375	0	0	39.5	10	2.6667	1
poi	2.0RC1	org.apache.poi.poifs.property.DocumentProperty	7	2	0	6	14	9	5	2	5	0.5	48	1	1	0.848484848	0.342857143	0	0	5.714285714	1	0.7143	0
poi	2.0RC1	org.apache.poi.util.SystemOutLogger	4	2	0	1	12	4	0	1	4	0.666666667	44	1	0	0.888888889	0.5	1	1	9.75	2	1.25	0
poi	2.0RC1	org.apache.poi.poifs.storage.BATBlock	12	2	0	6	18	54	4	2	8	0.924242424	222	1	1	0.230769231	0.3125	1	2	17	5	1.3333	0
poi	2.0RC1	org.apache.poi.util.LittleEndianConsts	0	1	0	1	0	0	1	0	0	2	5	0	0	0	0	0	0	0	0	0	0
poi	2.0RC1	org.apache.poi.hssf.record.WindowTwoRecord	48	2	0	7	64	162	3	4	46	0.861702128	891	0.95	12	0.196428571	0.325	1	6	17.14583333	3	1	0
poi	2.0RC1	org.apache.poi.hssf.record.HeaderRecord	14	2	0	8	26	69	4	4	12	0.743589744	188	0.666666667	0	0.5	0.321428571	1	6	12.21428571	3	1.1429	0
poi	2.0RC1	org.apache.poi.hssf.record.StringRecord	17	2	0	9	32	74	5	4	13	0.75	224	0.75	0	0.44	0.294117647	1	6	11.94117647	2	1.1176	0
poi	2.0RC1	org.apache.poi.hssf.record.formula.OperationPtg	5	2	18	21	6	10	20	1	5	1.25	13	0	0	0.636363636	0.6	0	0	1	1	0.8	0
poi	2.0RC1	org.apache.poi.util.LongField	11	1	0	5	21	9	2	3	11	0.25	92	1	0	0	0.454545455	0	0	7.181818182	1	0.6364	0
poi	2.0RC1	org.apache.poi.hssf.record.FontBasisRecord	20	2	0	5	32	114	1	4	18	0.789473684	357	0.833333333	0	0.392857143	0.45	1	6	16.55	2	0.9	0
poi	2.0RC1	org.apache.poi.hssf.record.SheetPropertiesRecord	24	2	0	6	42	0	1	5	22	0.818181818	423	0.636363636	5	0.34375	0.291666667	1	6	16.16666667	2	0.9167	0
poi	2.0RC1	org.apache.poi.hssf.record.BOFRecord	22	2	0	8	35	169	5	3	20	0.946778711	316	0.352941176	0	0.366666667	0.443181818	1	6	12.59090909	2	0.9091	1
poi	2.0RC1	org.apache.poi.hssf.model.Node	5	1	0	2	6	0	1	1	5	0.583333333	43	1	2	0	0.4	0	0	7	1	0.8	0
poi	2.0RC1	org.apache.poi.hssf.record.RecordProcessor	9	1	0	4	17	0	1	3	7	0.5	234	1	1	0	0.511111111	0	0	24.55555556	2	1.1111	0
poi	2.0RC1	org.apache.poi.hssf.record.TickRecord	38	2	0	6	61	367	1	5	36	0.854054054	807	0.933333333	4	0.239130435	0.276315789	1	6	19.84210526	2	0.9474	0
poi	2.0RC1	org.apache.poi.poifs.storage.BigBlock	4	1	4	5	6	6	4	1	1	2	15	0	0	0	0.666666667	0	0	2.75	1	0.75	0
poi	2.0RC1	org.apache.poi.hssf.record.WriteAccessRecord	11	2	0	7	29	43	2	5	9	0.85	154	0.5	0	0.578947368	0.418181818	1	6	12.81818182	2	0.9091	0
poi	2.0RC1	org.apache.poi.hssf.record.PrecisionRecord	11	2	0	5	21	43	2	3	9	0.85	117	0	0	0.578947368	0.418181818	1	6	9.454545455	2	1	0
poi	2.0RC1	org.apache.poi.util.CommonsLogger	5	2	0	3	20	0	0	3	4	0.5	138	1	0	0.888888889	0.5	1	1	26.2	12	4.8	1
poi	2.0RC1	org.apache.poi.hssf.eventmodel.ModelFactoryListener	1	1	0	2	1	0	1	1	1	2	1	0	0	0	1	0	0	0	1	1	0
poi	2.0RC1	org.apache.poi.poifs.storage.ListManagedBlock	1	1	0	13	1	0	13	0	1	2	1	0	0	0	1	0	0	0	1	1	0
poi	2.0RC1	org.apache.poi.hssf.record.UnknownRecord	10	2	0	8	21	0	5	3	7	0.388888889	156	1	0	0.578947368	0.5	1	6	14.4	3	1.1	0
poi	2.0RC1	org.apache.poi.hssf.record.formula.NamePtg	8	2	0	5	20	4	2	4	7	0.8	148	0.6	0	0.583333333	0.375	1	2	16.875	1	0.625	0
poi	2.0RC1	org.apache.poi.hpsf.SummaryInformation	19	3	0	4	29	171	1	3	19	1.055555556	128	0	0	0.581395349	0.526315789	0	0	5.684210526	1	0.9474	1
poi	2.0RC1	org.apache.poi.poifs.eventfilesystem.POIFSReaderListener	1	1	0	4	1	0	3	1	1	2	1	0	0	0	1	0	0	0	1	1	0
poi	2.0RC1	org.apache.poi.hssf.record.VCenterRecord	12	2	0	6	22	46	3	3	10	0.818181818	128	0.5	0	0.55	0.4	1	6	9.5	2	1	0
poi	2.0RC1	org.apache.poi.poifs.property.DirectoryProperty	8	2	1	11	37	0	7	5	6	0.357142857	278	1	0	0.823529412	0.375	1	1	33.5	6	1.625	0
poi	2.0RC1	org.apache.poi.hssf.record.formula.Ref3DPtg	22	2	0	9	51	89	3	7	22	0.721088435	417	0.857142857	2	0.269230769	0.233766234	1	2	17.63636364	5	1.0455	0
poi	2.0RC1	org.apache.poi.hssf.record.SeriesIndexRecord	12	2	0	5	24	46	1	4	10	0.818181818	141	0.5	0	0.55	0.5	1	6	10.58333333	2	0.8333	0
poi	2.0RC1	org.apache.poi.util.BitField	18	1	0	32	19	107	32	0	18	0.382352941	170	1	0	0	0.433333333	0	0	8.333333333	2	1.2222	0
poi	2.0RC1	org.apache.poi.util.BlockingInputStream	10	2	0	0	19	0	0	0	10	0	86	1	0	0.5	0.32	1	2	7.5	1	0.9	0
poi	2.0RC1	org.apache.poi.hssf.record.AreaFormatRecord	26	2	0	6	46	153	1	5	24	0.8	501	0.888888889	2	0.323529412	0.346153846	1	6	17.92307692	2	0.9231	0
poi	2.0RC1	org.apache.poi.hssf.record.UseSelFSRecord	11	2	0	5	21	49	2	3	9	0.975	108	0.25	0	0.578947368	0.522727273	1	6	8.454545455	2	0.8182	0
poi	2.0RC1	org.apache.poi.hssf.model.Workbook	84	1	0	87	269	2582	45	43	46	0.907321594	3213	1	4	0	0.168674699	0	0	37.0952381	19	1.9286	1
poi	2.0RC1	org.apache.poi.hpsf.Util	6	1	0	2	8	15	2	0	6	1.2	139	0	0	0	0.333333333	0	0	22	4	2	0
poi	2.0RC1	org.apache.poi.hssf.record.formula.LessThanPtg	10	2	0	4	14	45	2	2	10	1.111111111	67	0.333333333	0	0.272727273	0.32	0	0	5.4	1	0.8	1
poi	2.0RC1	org.apache.poi.util.NullLogger	23	2	0	2	24	253	1	1	23	2	49	0	0	0.52173913	0.669565217	1	2	1.130434783	1	0.9565	1
poi	2.0RC1	org.apache.poi.hpsf.NoPropertySetStreamException	4	4	0	3	8	6	2	1	4	2	20	0	0	1	0.666666667	0	0	4	0	0	0
poi	2.0RC1	org.apache.poi.hssf.record.HideObjRecord	11	2	0	5	21	49	2	3	9	1	109	0.2	0	0.578947368	0.522727273	1	6	8.454545455	2	0.8182	0
poi	2.0RC1	org.apache.poi.hssf.record.DefaultRowHeightRecord	14	2	0	5	24	69	2	3	12	0.769230769	155	0.666666667	0	0.5	0.482142857	1	6	9.857142857	2	0.8571	0
poi	2.0RC1	org.apache.poi.poifs.filesystem.EntryNode	10	1	2	6	14	19	3	4	6	0.611111111	71	1	2	0	0.325	0	0	5.9	3	1.3	0
poi	2.0RC1	org.apache.poi.hssf.record.formula.IntPtg	10	2	0	4	18	33	2	3	9	0.866666667	89	0.6	0	0.5	0.283333333	1	2	7.4	1	0.7	0
poi	2.0RC1	org.apache.poi.hpsf.Variant	1	1	0	0	2	0	0	0	1	2	51	0	0	0	1	0	0	3	0	0	0
poi	2.0RC1	org.apache.poi.hssf.record.RowRecord	37	2	0	10	54	348	6	4	35	0.843253968	661	0.928571429	5	0.244444444	0.279279279	1	6	16.48648649	4	1.1351	0
poi	2.0RC1	org.apache.poi.hssf.record.CalcCountRecord	12	2	0	5	22	54	2	3	10	0.818181818	117	0.5	0	0.55	0.5	1	6	8.583333333	2	0.8333	0
poi	2.0RC1	org.apache.poi.hssf.record.SeriesChartGroupIndexRecord	12	2	0	4	24	46	0	4	10	0.818181818	141	0.5	0	0.55	0.5	1	6	10.58333333	2	0.8333	0
poi	2.0RC1	org.apache.poi.hpsf.PropertySet	22	1	1	14	56	197	4	10	16	0.813852814	378	0.545454545	1	0	0.369047619	0	0	15.68181818	4	1.0455	1
poi	2.0RC1	org.apache.poi.hssf.record.PaneRecord	20	2	0	6	32	114	2	4	18	0.894736842	361	0.5	0	0.392857143	0.45	1	6	16.55	2	0.9	0
poi	2.0RC1	org.apache.poi.poifs.filesystem.BATManaged	2	1	0	5	2	1	5	0	2	2	2	0	0	0	0.75	0	0	0	1	1	0
poi	2.0RC1	org.apache.poi.hssf.record.aggregates.ValueRecordsAggregate	14	2	0	8	34	41	1	7	12	0.711538462	225	0	0	0.458333333	0.285714286	1	5	14.78571429	9	2	1
poi	2.0RC1	org.apache.poi.hssf.record.PaletteRecord	13	2	0	8	32	52	4	4	11	0.933333333	1216	0.4	0	0.55	0.415384615	1	6	92.15384615	4	1.3846	1
poi	2.0RC1	org.apache.poi.hssf.usermodel.HSSFDataFormat	8	1	0	4	28	0	2	2	7	0.571428571	426	1	1	0	0.25	0	0	51.75	7	3	0
poi	2.0RC1	org.apache.poi.util.LittleEndian	35	1	0	156	43	595	154	2	32	2	379	0	0	0	0.2	0	0	9.828571429	2	1.2	0
poi	2.0RC1	org.apache.poi.hssf.record.formula.UnknownPtg	7	2	0	2	8	21	0	2	7	1	26	1	0	0.583333333	0.428571429	1	2	2.571428571	1	0.7143	0
poi	2.0RC1	org.apache.poi.hssf.record.Margin	2	1	0	5	2	1	5	0	2	2	2	0	0	0	0.75	0	0	0	1	1	0
poi	2.0RC1	org.apache.poi.hssf.record.FnGroupCountRecord	11	2	0	5	21	49	2	3	9	0.933333333	106	0.333333333	0	0.578947368	0.522727273	1	6	8.363636364	2	0.8182	0
poi	2.0RC1	org.apache.poi.hpsf.TypeReader	2	1	0	3	16	1	1	2	2	2	231	0	0	0	0.5	0	0	114.5	17	8.5	0
poi	2.0RC1	org.apache.poi.hssf.util.AreaReference	5	1	0	3	21	0	2	1	4	0.5	149	1	1	0	0.7	0	0	28.4	2	1.2	0
poi	2.0RC1	org.apache.poi.hssf.record.BarRecord	24	2	0	6	41	38	1	5	22	0.75	429	0.875	4	0.34375	0.35	1	6	16.54166667	2	0.9167	0
poi	2.0RC1	org.apache.poi.hssf.record.BackupRecord	11	2	0	6	21	49	3	3	9	0.85	106	0.5	0	0.578947368	0.522727273	1	6	8.454545455	2	0.8182	0
poi	2.0RC1	org.apache.poi.hssf.eventmodel.EventRecordFactory	10	1	0	15	62	15	2	13	6	0.644444444	785	1	0	0	0.172839506	0	0	77	8	2	0
poi	2.0RC1	org.apache.poi.hssf.model.FormulaParser	54	1	0	32	140	651	3	29	7	0.766925638	1806	0.705882353	1	0	0.174004193	0	0	32.12962963	14	3.0556	2
poi	2.0RC1	org.apache.poi.hpsf.ClassID	8	1	0	8	19	0	7	1	8	0.642857143	333	0.5	0	0	0.46875	0	0	40.375	6	2.125	0
poi	2.0RC1	org.apache.poi.hpsf.Property	6	1	0	5	25	7	2	3	4	0.75	230	1	0	0	0.55	0	0	36.66666667	9	2	2
poi	2.0RC1	org.apache.poi.hssf.record.CategorySeriesAxisRecord	24	2	0	6	41	82	1	5	22	0.766304348	438	0.875	3	0.34375	0.35	1	6	16.91666667	2	0.9167	0
poi	2.0RC1	org.apache.poi.hssf.dev.EFBiffViewer	4	1	0	6	16	4	1	6	4	0.333333333	82	0	0	0	0.416666667	0	0	19.25	3	1.25	1
poi	2.0RC1	org.apache.poi.hssf.util.SheetReferences	3	1	0	3	8	0	3	0	3	0	32	0	0	0	0.666666667	0	0	9.333333333	1	0.6667	0
poi	2.0RC1	org.apache.poi.hssf.record.FormulaRecord	37	2	0	12	80	470	6	6	32	0.863425926	866	0.833333333	0	0.244444444	0.219594595	1	6	22.08108108	7	1.8919	0
poi	2.0RC1	org.apache.poi.hssf.record.AxisOptionsRecord	44	2	0	6	61	312	1	5	42	0.860465116	933	0.944444444	8	0.211538462	0.327272727	1	6	19.79545455	2	0.9545	0
poi	2.0RC1	org.apache.poi.hpsf.wellknown.PropertyIDMap	6	3	0	1	15	15	1	0	6	1.178378378	287	0.054054054	2	0.915254237	0.3	1	2	40.66666667	2	1.1667	0
poi	2.0RC1	org.apache.poi.hssf.record.NumberFormatIndexRecord	12	2	0	4	24	46	0	4	10	0.818181818	141	0.5	0	0.55	0.5	1	6	10.58333333	2	0.8333	0
poi	2.0RC1	org.apache.poi.hssf.record.SSTRecordHeader	2	1	0	3	5	0	2	1	2	0	42	0	0	0	0.833333333	0	0	19	1	0.5	0
poi	2.0RC1	org.apache.poi.poifs.storage.BlockList	4	1	0	6	4	6	5	2	4	2	4	0	0	0	0.666666667	0	0	0	1	1	0
poi	2.0RC1	org.apache.poi.hssf.record.SeriesRecord	22	2	0	5	34	141	1	4	20	0.957393484	423	0.315789474	0	0.366666667	0.443181818	1	6	17.36363636	2	0.9091	0
poi	2.0RC1	org.apache.poi.poifs.property.PropertyFactory	2	1	0	5	10	1	1	4	0	2	82	0	0	0	0.5	0	0	40	1	0.5	0
poi	2.0RC1	org.apache.poi.hssf.record.formula.NameXPtg	8	2	0	3	12	22	1	3	7	0.885714286	102	0.8	0	0.583333333	0.35	1	2	11.125	1	0.625	0
poi	2.0RC1	org.apache.poi.hssf.record.formula.FuncVarPtg	8	3	0	4	19	0	2	2	7	1.142857143	161	0.5	0	0.772727273	0.35	1	5	18.875	1	0.625	0
poi	2.0RC1	org.apache.poi.hssf.record.formula.ParenthesisPtg	10	2	0	4	14	45	2	2	10	1.111111111	52	0.5	0	0.272727273	0.32	0	0	4	1	0.8	0
poi	2.0RC1	org.apache.poi.poifs.storage.SmallBlockTableReader	2	1	0	9	8	1	2	7	2	2	24	0	0	0	0.5	0	0	11	1	0.5	0
poi	2.0RC1	org.apache.poi.hssf.record.GutsRecord	18	2	0	5	28	111	2	3	16	0.776470588	231	0.8	0	0.423076923	0.458333333	1	6	11.55555556	2	0.8889	0
poi	2.0RC1	org.apache.poi.hssf.util.Region	16	1	0	3	17	78	2	1	16	0.533333333	172	1	0	0	0.291666667	0	0	9.5	9	1.625	0
poi	2.0RC1	org.apache.poi.poifs.filesystem.Entry	6	1	0	6	6	15	6	1	6	2	6	0	0	0	0.583333333	0	0	0	1	1	0
poi	2.0RC1	org.apache.poi.hpsf.HPSFRuntimeException	5	4	2	5	7	4	5	0	5	0.5	29	1	0	0.944444444	0.6	0	0	4.6	1	0.2	0
poi	2.0RC1	org.apache.poi.hpsf.wellknown.SectionIDMap	8	3	0	3	15	26	2	1	7	0.857142857	219	0.25	1	0.9	0.342857143	1	1	25.875	3	1.125	0
poi	2.0RC1	org.apache.poi.hssf.record.SeriesLabelsRecord	24	2	0	5	41	0	0	5	22	0.717391304	411	0.875	6	0.34375	0.35	1	6	15.79166667	2	0.9167	0
poi	2.0RC1	org.apache.poi.hssf.eventusermodel.HSSFUserException	5	3	0	3	7	4	3	0	5	0.5	29	1	0	0.944444444	0.6	0	0	4.6	1	0.2	0
poi	2.0RC1	org.apache.poi.hssf.dev.BiffViewer	9	1	0	121	151	32	0	121	5	0.75	1303	0.5	0	0	0.253968254	0	0	143.5555556	117	14.2222	0
poi	2.0RC1	org.apache.poi.poifs.storage.SmallDocumentBlock	12	1	0	8	25	24	6	2	8	0.863636364	319	1	0	0	0.214285714	0	0	25.25	3	1.25	0
poi	2.0RC1	org.apache.poi.poifs.storage.RawDataBlockList	5	2	0	8	16	10	4	4	5	2	50	0	0	0.555555556	0.5	0	0	9	1	0.8	0
poi	2.0RC1	org.apache.poi.hssf.eventmodel.ModelFactory	5	1	0	8	24	2	0	8	4	0.666666667	117	0	1	0	0.36	0	0	21.8	7	2.2	0
poi	2.0RC1	org.apache.poi.util.HexDump	13	1	0	41	35	60	41	0	8	0.333333333	618	0.666666667	0	0	0.212962963	0	0	46.30769231	10	1.8462	1
poi	2.0RC1	org.apache.poi.poifs.storage.BlockAllocationTableWriter	8	1	0	7	17	0	2	5	7	0.571428571	134	1	2	0	0.458333333	0	0	15.375	3	1.375	1
poi	2.0RC1	org.apache.poi.poifs.dev.POIFSViewer	3	1	0	2	21	3	0	2	2	2	112	0	0	0	0.333333333	0	0	36.33333333	4	2.3333	0
poi	2.0RC1	org.apache.poi.hssf.record.CalcModeRecord	12	2	0	5	22	54	2	3	10	0.981818182	120	0.2	0	0.55	0.5	1	6	8.583333333	2	0.8333	0
poi	2.0RC1	org.apache.poi.hssf.record.BeginRecord	9	2	0	4	17	36	1	3	7	1.125	72	0	0	0.647058824	0.555555556	1	6	6.888888889	2	0.7778	0
poi	2.0RC1	org.apache.poi.poifs.eventfilesystem.POIFSReaderEvent	4	1	0	5	5	0	3	2	3	0.666666667	28	1	2	0	0.4375	0	0	5.25	1	0.75	0
poi	2.0RC1	org.apache.poi.hssf.record.SeriesTextRecord	18	2	0	6	33	81	1	5	16	0.764705882	308	0.8	0	0.423076923	0.305555556	1	6	15.83333333	2	0.8889	0
poi	2.0RC1	org.apache.poi.hssf.record.formula.MemFuncPtg	10	3	0	5	13	3	2	3	10	0.722222222	73	0.5	0	0.466666667	0.4	1	2	6.1	1	0.8	0
poi	2.0RC1	org.apache.poi.hssf.usermodel.HSSFPalette	4	1	0	5	8	0	1	4	3	0	79	1	1	0	0.5625	0	0	18.5	5	2	0
poi	2.0RC1	org.apache.poi.poifs.property.PropertyTable	11	1	0	11	34	0	2	9	10	0.566666667	210	1	1	0	0.272727273	0	0	17.81818182	3	1.0909	0
poi	2.0RC1	org.apache.poi.hssf.record.BookBoolRecord	11	2	0	5	21	43	2	3	9	0.85	106	0.5	0	0.578947368	0.522727273	1	6	8.454545455	2	0.8182	0
poi	2.0RC1	org.apache.poi.poifs.filesystem.DirectoryEntry	9	1	0	8	9	36	5	4	9	2	9	0	0	0	0.314814815	0	0	0	1	1	0
poi	2.0RC1	org.apache.poi.hssf.usermodel.HSSFCellStyle	42	1	0	6	89	0	4	2	41	1	361	0.066666667	1	0	0.304761905	0	0	6.523809524	5	1.0952	0
poi	2.0RC1	org.apache.poi.hssf.record.SupBookRecord	13	2	0	5	24	56	2	3	11	0.777777778	141	0.666666667	0	0.523809524	0.5	1	6	9.615384615	2	0.8462	0
poi	2.0RC1	org.apache.poi.hssf.record.TopMarginRecord	12	2	0	6	23	46	2	4	10	0.818181818	122	0.5	0	0.55	0.4	1	6	9	2	0.8333	0
poi	2.0RC1	org.apache.poi.hssf.record.formula.BoolPtg	10	2	0	3	12	3	2	2	9	0.916666667	87	0.5	0	0.5	0.283333333	1	2	7.3	2	0.9	0
poi	2.0RC1	org.apache.poi.hssf.record.DSFRecord	11	2	0	5	21	49	2	3	9	0.85	106	0.5	0	0.578947368	0.522727273	1	6	8.454545455	2	0.8182	0
poi	2.0RC1	org.apache.poi.hssf.record.formula.MissingArgPtg	7	2	0	2	8	21	1	2	7	1.166666667	32	0.5	0	0.583333333	0.428571429	1	2	3.285714286	1	0.7143	0
poi	2.0RC1	org.apache.poi.hssf.record.LineFormatRecord	26	2	0	6	46	117	1	5	24	0.936363636	505	0.363636364	3	0.323529412	0.346153846	1	6	17.57692308	2	0.9231	0
poi	2.0RC1	org.apache.poi.hssf.record.RKRecord	24	2	0	9	50	244	3	6	22	0.90821256	402	0.444444444	0	0.34375	0.284722222	1	5	15.375	6	1.4583	0
poi	2.0RC1	org.apache.poi.hssf.record.formula.NotEqualPtg	9	2	0	4	13	36	2	2	9	1.125	62	0	0	0.3	0.333333333	0	0	5.666666667	1	0.7778	0
poi	2.0RC1	org.apache.poi.poifs.storage.HeaderBlockReader	7	1	0	7	20	9	2	5	7	0.833333333	173	1	5	0	0.571428571	0	0	22.85714286	2	1	0
poi	2.0RC1	org.apache.poi.hssf.record.InterfaceHdrRecord	11	2	0	5	21	49	2	3	9	0.933333333	107	0.333333333	0	0.578947368	0.522727273	1	6	8.454545455	2	0.8182	0
poi	2.0RC1	org.apache.poi.hssf.dev.HSSF	4	1	0	10	49	0	0	10	4	0	492	1	2	0	0.5625	0	0	121	8	2	0
poi	2.0RC1	org.apache.poi.hssf.record.formula.SubtractPtg	9	2	0	4	13	36	2	2	9	1.125	59	0	0	0.3	0.333333333	0	0	5.333333333	1	0.7778	0
poi	2.0RC1	org.apache.poi.poifs.filesystem.POIFSDocument	16	1	0	20	55	0	9	14	14	0.5	453	1	3	0	0.198863636	0	0	27.0625	6	1.0625	0
poi	2.0RC1	org.apache.poi.hssf.record.InterfaceEndRecord	9	2	0	5	17	36	2	3	7	1.125	72	0	0	0.647058824	0.555555556	1	6	6.888888889	2	0.7778	0
poi	2.0RC1	org.apache.poi.poifs.filesystem.POIFSDocumentPath	9	1	0	10	20	0	10	0	9	0.25	294	1	0	0	0.311111111	1	1	31.44444444	7	1.8889	1
poi	2.0RC1	org.apache.poi.poifs.property.Property	32	1	3	19	65	290	13	6	18	0.962648557	732	1	16	0	0.17578125	0	0	20.6875	3	1.1563	0
poi	2.0RC1	org.apache.poi.hssf.record.ContinueRecord	14	2	0	6	28	61	3	3	11	0.807692308	245	0.5	0	0.5	0.5	1	5	16.35714286	4	1.0714	0
poi	2.0RC1	org.apache.poi.hssf.util.HSSFColor	6	1	48	49	56	15	49	46	6	1.2	923	1	0	0	0.666666667	0	0	152.5	1	0.8333	0
poi	2.0RC1	org.apache.poi.hssf.record.RefModeRecord	12	2	0	5	22	54	2	3	10	0.954545455	119	0.25	0	0.55	0.5	1	6	8.583333333	2	0.8333	0
poi	2.0RC1	org.apache.poi.hssf.record.FormatRecord	17	2	0	7	32	72	3	4	15	0.791666667	282	0.833333333	0	0.44	0.268907563	1	6	15.23529412	4	1.2941	0
poi	2.0RC1	org.apache.poi.hssf.record.SaveRecalcRecord	12	2	0	5	22	46	2	3	10	0.818181818	127	0.5	0	0.55	0.4	1	6	9.416666667	2	1	0
poi	2.0RC1	org.apache.poi.hssf.record.EOFRecord	10	2	0	6	18	45	3	3	8	1.111111111	79	0	0	0.611111111	0.525	1	6	6.8	2	0.8	0
poi	2.0RC1	org.apache.poi.hssf.record.formula.EqualPtg	9	2	0	4	13	36	2	2	9	1.125	62	0	0	0.3	0.333333333	0	0	5.666666667	1	0.7778	0
poi	2.0RC1	org.apache.poi.hssf.record.DefaultDataLabelTextPropertiesRecord	12	2	0	5	24	46	1	4	10	0.981818182	144	0.2	0	0.55	0.5	1	6	10.58333333	2	0.8333	0
poi	2.0RC1	org.apache.poi.hssf.eventmodel.ListenerWrapper	2	1	0	3	5	0	1	2	1	0	49	1	1	0	0.6	0	0	22	5	2.5	0
poi	2.0RC1	org.apache.poi.hssf.record.SeriesListRecord	12	2	0	4	24	36	1	3	10	0.772727273	143	0.5	0	0.55	0.4	1	6	10.75	2	0.8333	0
poi	2.0RC1	org.apache.poi.hssf.record.formula.Ptg	12	1	16	46	56	60	25	35	12	1	415	0.25	0	0	0.283333333	0	0	33.25	4	1.1667	1
poi	2.0RC1	org.apache.poi.hssf.record.formula.AddPtg	10	2	0	4	14	45	2	2	10	1.111111111	63	0.333333333	0	0.272727273	0.32	0	0	5	1	0.8	0
poi	2.0RC1	org.apache.poi.poifs.filesystem.DirectoryNode	20	2	0	14	65	94	3	14	15	0.649122807	327	1	2	0.321428571	0.154545455	1	1	15.2	3	1.15	0
poi	2.0RC1	org.apache.poi.dev.RecordGenerator	3	1	0	1	30	3	0	1	2	2	315	0	0	0	0.333333333	0	0	104	1	0.6667	0
poi	2.0RC1	org.apache.poi.hssf.record.PlotAreaRecord	10	2	0	4	18	45	1	3	8	1.111111111	87	0	0	0.611111111	0.525	1	6	7.6	2	0.8	0
poi	2.0RC1	org.apache.poi.hssf.record.CellValueRecordInterface	10	1	0	13	10	45	13	0	10	2	10	0	0	0	0.4	0	0	0	1	1	0
poi	2.0RC1	org.apache.poi.hssf.record.DateWindow1904Record	11	2	0	5	21	49	2	3	9	0.85	106	0.5	0	0.578947368	0.522727273	1	6	8.454545455	2	0.8182	0
poi	2.0RC1	org.apache.poi.hssf.record.RefreshAllRecord	11	2	0	5	21	43	2	3	9	0.85	116	0.5	0	0.578947368	0.418181818	1	6	9.363636364	2	1	0
poi	2.0RC1	org.apache.poi.hssf.record.LinkedDataFormulaField	10	1	0	4	31	3	1	3	9	0.222222222	183	0	0	0	0.333333333	0	0	17.2	2	1.3	0
poi	2.0RC1	org.apache.poi.hssf.util.CellReference	12	1	0	6	30	34	6	0	9	0.690909091	306	1	0	0	0.375	0	0	24.08333333	6	1.5833	0
poi	2.0RC1	org.apache.poi.hssf.record.DeltaRecord	12	2	0	5	23	54	2	3	10	0.909090909	117	0.333333333	0	0.55	0.4	1	6	8.5	2	0.8333	0
poi	2.0RC1	org.apache.poi.hssf.record.formula.NumberPtg	10	2	0	4	18	39	2	3	9	0.851851852	78	0.333333333	0	0.5	0.283333333	1	2	6.5	1	0.7	0
poi	2.0RC1	org.apache.poi.hpsf.MarkUnsupportedException	4	4	0	3	8	6	2	1	4	2	20	0	0	1	0.666666667	0	0	4	0	0	0
poi	2.0RC1	org.apache.poi.hssf.record.SSTRecordSizeCalculator	8	1	0	3	20	0	2	2	3	0.369047619	441	1	1	0	0.416666667	0	0	52.625	6	2.375	0
poi	2.0RC1	org.apache.poi.hssf.record.UnitsRecord	12	2	0	5	24	46	1	4	10	0.818181818	141	0.5	0	0.55	0.5	1	6	10.58333333	2	0.8333	0
poi	2.0RC1	org.apache.poi.hssf.record.formula.DividePtg	9	2	0	4	13	36	2	2	9	1.125	64	0	0	0.3	0.333333333	0	0	5.888888889	1	0.7778	0
poi	2.0RC1	org.apache.poi.hpsf.HPSFException	5	3	3	4	7	4	4	0	5	0.5	29	1	0	0.944444444	0.6	0	0	4.6	1	0.2	0
poi	2.0RC1	org.apache.poi.hssf.record.BoundSheetRecord	20	2	0	7	40	142	3	4	18	0.798245614	342	0.833333333	0	0.392857143	0.3	1	6	15.8	10	1.5	0
poi	2.0RC1	org.apache.poi.hssf.eventusermodel.AbortableHSSFListener	3	1	0	4	4	3	1	3	3	2	7	0	0	0	0.833333333	0	0	1.333333333	1	0.6667	1
poi	2.0RC1	org.apache.poi.hssf.record.SelectionRecord	20	2	0	5	31	138	2	3	18	0.827067669	306	0.857142857	0	0.392857143	0.36	1	6	13.95	2	0.9	0
poi	2.0RC1	org.apache.poi.util.POILogFactory	4	1	0	6	15	4	4	2	2	0.333333333	55	1	0	0	0.333333333	0	0	12.5	2	0.75	0
poi	2.0RC1	org.apache.poi.hssf.record.BoolErrRecord	30	2	0	6	50	327	2	4	28	0.775862069	505	0.833333333	0	0.289473684	0.216666667	1	6	15.63333333	8	2.0667	0
poi	2.0RC1	org.apache.poi.hssf.record.FrameRecord	18	2	0	6	35	37	1	5	16	0.806722689	287	0.571428571	2	0.423076923	0.366666667	1	6	14.55555556	2	0.8889	0
poi	2.0RC1	org.apache.poi.hssf.record.GridsetRecord	12	2	0	5	22	46	2	3	10	0.818181818	128	0	0	0.55	0.4	1	6	9.5	2	1	0
poi	2.0RC1	org.apache.poi.poifs.storage.HeaderBlockConstants	0	1	0	2	0	0	2	0	0	2	10	0	0	0	0	0	0	0	0	0	0
poi	2.0RC1	org.apache.poi.hssf.record.formula.FuncPtg	7	3	0	4	17	0	2	2	6	0.888888889	120	0.333333333	0	0.772727273	0.523809524	1	5	15.71428571	1	0.7143	0
poi	2.0RC1	org.apache.poi.hssf.dev.FormulaViewer	9	1	0	11	43	28	0	11	6	0.6875	416	1	0	0	0.333333333	0	0	45	13	3.2222	0
poi	2.0RC1	org.apache.poi.hssf.usermodel.HSSFName	7	1	0	4	22	0	1	3	5	0.166666667	88	1	2	0	0.428571429	0	0	11.28571429	2	1	1
poi	2.0RC1	org.apache.poi.hssf.record.SSTSerializer	12	1	0	7	35	16	2	6	8	0.727272727	359	0.555555556	2	0	0.319444444	0	0	28.16666667	9	2	0
poi	2.0RC1	org.apache.poi.hssf.usermodel.HSSFPrintSetup	39	1	0	3	78	0	2	1	38	0.9	261	0	1	0	0.302564103	0	0	5.435897436	2	1.0256	0
poi	2.0RC1	org.apache.poi.poifs.filesystem.DocumentOutputStream	8	2	0	3	15	4	3	0	5	0.428571429	90	1	0	0.416666667	0.425	1	1	9.875	1	0.875	0
poi	2.0RC1	org.apache.poi.hssf.record.IndexRecord	18	2	0	6	40	103	2	4	16	0.848739496	327	0	1	0.423076923	0.472222222	1	6	16.77777778	2	1.1667	0
poi	2.0RC1	org.apache.poi.hssf.record.MMSRecord	13	2	0	5	22	66	2	3	11	0.805555556	140	0.666666667	0	0.523809524	0.4	1	6	9.538461538	2	0.8462	0
poi	2.0RC1	org.apache.poi.hpsf.UnexpectedPropertySetTypeException	4	4	0	4	8	6	3	1	4	2	20	0	0	1	0.666666667	0	0	4	0	0	0
poi	2.0RC1	org.apache.poi.poifs.storage.BlockAllocationTableReader	7	1	0	12	29	1	7	6	1	0	257	1	1	0	0.514285714	0	0	35.57142857	2	0.7143	0
poi	2.0RC1	org.apache.poi.util.BinaryTree	57	2	0	18	87	1362	17	7	17	0.927083333	1806	1	1	0.25	0.265306122	1	7	30.47368421	19	2.5263	0
poi	2.0RC1	org.apache.poi.poifs.eventfilesystem.POIFSReaderRegistry	6	1	0	4	22	0	1	3	0	0.333333333	163	1	0	0	0.5	0	0	25.66666667	5	2.3333	0
poi	2.0RC1	org.apache.poi.hssf.eventusermodel.HSSFEventFactory	6	1	0	10	19	15	2	8	5	2	171	0	0	0	0.666666667	0	0	27.5	1	0.8333	0
poi	2.0RC1	org.apache.poi.hssf.record.EndRecord	9	2	0	4	17	36	1	3	7	1.125	72	0	0	0.647058824	0.555555556	1	6	6.888888889	2	0.7778	0
poi	2.0RC1	org.apache.poi.hssf.model.WorkbookRecordList	28	1	0	2	35	198	1	1	28	0.841750842	388	1	0	0	0.383928571	0	0	12.46428571	12	1.75	0
poi	2.0RC1	org.apache.poi.hssf.record.PrintSetupRecord	49	2	0	8	66	664	4	4	46	0.902083333	728	0.95	8	0.196428571	0.270833333	1	6	13.44897959	2	0.9388	0
poi	2.0RC1	org.apache.poi.hssf.record.SeriesToChartGroupRecord	12	2	0	5	24	46	1	4	10	0.818181818	141	0.5	0	0.55	0.5	1	6	10.58333333	2	0.8333	0
poi	2.0RC1	org.apache.poi.hssf.record.ProtectionRev4Record	11	2	0	5	21	43	2	3	9	0.85	116	0.5	0	0.578947368	0.418181818	1	6	9.363636364	2	1	0
poi	2.0RC1	org.apache.poi.hssf.record.StyleRecord	24	2	0	7	39	204	2	5	21	0.882608696	418	0.7	1	0.34375	0.298611111	1	6	16	4	1.2917	0
poi	2.0RC1	org.apache.poi.hssf.record.formula.Area3DPtg	34	2	0	10	60	187	4	7	34	0.747474747	728	0.888888889	2	0.184210526	0.198529412	2	3	20.14705882	8	1.4118	1
poi	2.0RC1	org.apache.poi.hssf.record.formula.LessEqualPtg	9	2	0	4	13	36	2	2	9	1.125	62	0	0	0.3	0.333333333	0	0	5.666666667	1	0.7778	0
poi	2.0RC1	org.apache.poi.hssf.record.CodepageRecord	11	2	0	5	21	49	2	3	9	0.933333333	107	0.333333333	0	0.578947368	0.522727273	1	6	8.454545455	2	0.8182	1
poi	2.0RC1	org.apache.poi.util.HexRead	6	1	0	0	27	15	0	0	5	2	264	0	0	0	0.291666667	0	0	43	1	0.8333	0
poi	2.0RC1	org.apache.poi.hssf.record.ValueRangeRecord	40	2	0	6	60	90	1	5	38	0.838141026	786	0.9375	9	0.229166667	0.275	1	6	18.25	2	0.95	0
poi	2.0RC1	org.apache.poi.hssf.usermodel.HSSFRow	24	1	0	8	51	86	3	5	16	0.673913043	447	0.833333333	3	0	0.183333333	0	0	17.375	5	1.7083	1
poi	2.0RC1	org.apache.poi.hssf.record.ObjectLinkRecord	16	2	0	5	28	72	1	4	14	0.933333333	254	0.333333333	0	0.458333333	0.46875	1	6	14.3125	2	0.875	0
poi	2.0RC1	org.apache.poi.hssf.record.AxisUsedRecord	12	2	0	5	24	46	1	4	10	0.818181818	141	0.5	0	0.55	0.5	1	6	10.58333333	2	0.8333	0
poi	2.0RC1	org.apache.poi.hssf.record.PasswordRev4Record	11	2	0	5	21	49	2	3	9	0.85	106	0.5	0	0.578947368	0.522727273	1	6	8.454545455	2	0.8182	0
poi	2.0RC1	org.apache.poi.hssf.record.ChartRecord	18	2	0	5	31	91	1	4	16	0.776470588	303	0.8	0	0.423076923	0.458333333	1	6	15.55555556	2	0.8889	0
poi	2.0RC1	org.apache.poi.hssf.util.RKUtil	2	1	0	2	4	1	2	0	1	2	39	0	0	0	0.5	0	0	18.5	3	1.5	0
poi	2.0RC1	org.apache.poi.hssf.usermodel.HSSFHeader	16	1	0	2	30	88	1	1	14	0.683333333	250	0	1	0	0.21875	0	0	14.375	4	1.125	0
poi	2.0RC1	org.apache.poi.hssf.record.FontRecord	38	2	0	9	56	511	4	5	35	0.938063063	604	0.625	4	0.244444444	0.239382239	1	6	14.26315789	3	1	0
poi	2.0RC1	org.apache.poi.hssf.record.LabelSSTRecord	25	2	0	8	40	258	4	4	23	0.758333333	390	0.8	0	0.333333333	0.3	1	6	14.4	7	1.76	0
poi	2.0RC1	org.apache.poi.hssf.record.TextRecord	62	2	0	6	85	611	1	5	60	0.953972257	1390	0.5	14	0.157142857	0.266129032	1	6	20.58064516	2	0.9677	0
poi	2.0RC1	org.apache.poi.hssf.record.DBCellRecord	15	2	0	7	32	79	4	3	13	0.785714286	251	0.666666667	0	0.47826087	0.483333333	1	6	15.53333333	3	1.2	0
poi	2.0RC1	org.apache.poi.hssf.record.DatRecord	20	2	0	6	37	0	1	5	18	0.684210526	321	0.833333333	4	0.392857143	0.36	1	6	14.75	2	0.9	0
poi	2.0RC1	org.apache.poi.poifs.property.PropertyConstants	0	1	0	0	0	0	0	0	0	2	4	0	0	0	0	0	0	0	0	0	0
poi	2.0RC1	org.apache.poi.hpsf.SpecialPropertySet	10	2	2	5	20	0	2	3	10	0	53	1	1	0.64	0.55	1	2	4.2	1	0.9	0
poi	2.0RC1	org.apache.poi.hssf.record.DefaultColWidthRecord	12	2	0	5	22	54	2	3	10	0.818181818	117	0.5	0	0.55	0.5	1	6	8.583333333	2	0.8333	0
poi	2.0RC1	org.apache.poi.hssf.usermodel.HSSFSheet	75	1	0	26	200	281	3	23	63	0.923141892	1168	0.4375	3	0	0.141891892	0	0	14.36	18	1.68	0
poi	2.0RC1	org.apache.poi.hssf.eventusermodel.HSSFListener	1	1	0	7	1	0	6	1	1	2	1	0	0	0	1	0	0	0	1	1	0
poi	2.0RC1	org.apache.poi.hssf.usermodel.HSSFWorkbook	53	1	0	32	172	106	2	30	44	0.877622378	1743	0.727272727	4	0	0.146449704	0	0	31.67924528	32	2.0943	1
poi	2.0RC1	org.apache.poi.hssf.record.WindowOneRecord	38	2	0	6	52	479	2	4	35	0.898648649	536	0.9375	6	0.244444444	0.335135135	1	6	12.68421053	2	0.9211	0
poi	2.0RC1	org.apache.poi.hssf.record.ColumnInfoRecord	27	2	0	6	42	209	2	4	24	0.846153846	372	0.9	3	0.323529412	0.346153846	1	6	12.40740741	2	0.8889	0
poi	2.0RC1	org.apache.poi.poifs.storage.HeaderBlockWriter	8	2	0	8	19	0	2	6	6	0.821428571	324	1	6	0.3	0.583333333	1	2	38.5	4	1.375	0
poi	2.0RC1	org.apache.poi.util.FixedField	4	1	0	5	4	6	4	1	4	2	4	0	0	0	0.583333333	0	0	0	1	1	0
poi	2.0RC1	org.apache.poi.hssf.record.ExtendedFormatRecord	96	2	0	9	117	3214	5	4	93	0.981194559	1478	0.483146067	34	0.106796117	0.313684211	1	6	13.46875	3	0.9896	1
poi	2.0RC1	org.apache.poi.hssf.record.formula.GreaterEqualPtg	9	2	0	4	13	36	2	2	9	1.125	62	0	0	0.3	0.333333333	0	0	5.666666667	1	0.7778	0
poi	2.0RC1	org.apache.poi.hpsf.NoSingleSectionException	4	5	0	2	8	6	1	1	4	2	20	0	0	1	0.666666667	0	0	4	0	0	0
poi	2.0RC1	org.apache.poi.hssf.record.DimensionsRecord	18	2	0	5	30	107	2	3	16	0.794117647	259	0.833333333	0	0.423076923	0.458333333	1	6	13.05555556	2	0.8889	0
poi	2.0RC1	org.apache.poi.hssf.record.formula.UnaryPlusPtg	10	2	0	4	14	45	2	2	10	1.111111111	59	0.333333333	0	0.272727273	0.32	0	0	4.6	1	0.8	0
poi	2.0RC1	org.apache.poi.hssf.record.RecordFactory	7	1	0	15	56	9	4	11	5	0.722222222	713	1	0	0	0.166666667	0	0	100.4285714	8	2	0
poi	2.0RC1	org.apache.poi.hssf.model.Sheet	108	1	0	60	341	4268	5	55	75	0.93564753	3365	0.714285714	16	0	0.078971963	0	0	29.83333333	34	2.0556	1
poi	2.0RC1	org.apache.poi.poifs.filesystem.DocumentEntry	1	1	0	7	1	0	6	1	1	2	1	0	0	0	1	0	0	0	1	1	0
poi	2.0RC1	org.apache.poi.hssf.record.SharedFormulaRecord	11	2	0	6	23	25	3	3	9	0.8	183	0.5	0	0.55	0.431818182	1	6	15.27272727	3	1.1818	0
poi	2.0RC1	org.apache.poi.hssf.record.formula.ControlPtg	1	2	1	2	2	0	1	1	1	2	4	0	0	1	1	0	0	3	0	0	0
poi	2.0RC1	org.apache.poi.hssf.record.PlotGrowthRecord	14	2	0	5	27	57	1	4	12	0.769230769	195	0.666666667	0	0.5	0.482142857	1	6	12.71428571	2	0.8571	0
poi	2.0RC1	org.apache.poi.hpsf.IllegalPropertySetDataException	4	5	0	1	8	6	0	1	4	2	20	0	0	1	0.666666667	0	0	4	0	0	0
poi	2.0RC1	org.apache.poi.poifs.property.RootProperty	3	3	0	8	10	3	6	2	1	2	27	0	0	0.971428571	0.666666667	1	1	8	1	0.3333	0
poi	2.0RC1	org.apache.poi.hssf.record.formula.UnaryMinusPtg	10	2	0	4	15	45	1	3	10	1.111111111	59	0.333333333	0	0.272727273	0.32	0	0	4.6	1	0.8	0
poi	2.0RC1	org.apache.poi.poifs.storage.SmallDocumentBlockList	5	2	0	5	12	10	1	4	5	2	32	0	0	0.555555556	0.5	0	0	5.4	1	0.8	0
poi	2.0RC1	org.apache.poi.hssf.record.aggregates.FormulaRecordAggregate	28	2	0	8	51	0	3	5	26	0.731481481	237	0.75	3	0.297297297	0.198412698	1	6	7.321428571	3	1.1786	0
poi	2.0RC1	org.apache.poi.poifs.filesystem.DocumentInputStream	13	2	0	13	23	0	10	3	11	0.642857143	271	1	1	0.45	0.256410256	1	2	19.30769231	2	0.9231	0
poi	2.0RC1	org.apache.poi.hssf.record.formula.MemErrPtg	11	2	0	3	14	33	1	3	11	0.9	66	0.75	0	0.4375	0.327272727	1	2	4.636363636	1	0.8182	0
poi	2.0RC1	org.apache.poi.hssf.usermodel.HSSFFont	20	1	0	4	39	0	3	1	19	0.978947368	140	0.133333333	1	0	0.258333333	0	0	5.25	1	0.95	1
poi	2.0RC1	org.apache.poi.hssf.record.AreaRecord	18	2	0	6	35	1	1	5	16	0.670588235	276	0.8	3	0.423076923	0.366666667	1	6	14.05555556	2	0.8889	0
poi	2.0RC1	org.apache.poi.poifs.dev.POIFSViewable	4	1	0	6	4	6	6	0	4	2	4	0	0	0	1	0	0	0	1	1	0
poi	2.0RC1	org.apache.poi.poifs.filesystem.POIFSWriterListener	1	1	0	7	1	0	6	1	1	2	1	0	0	0	1	0	0	0	1	1	0
poi	2.0RC1	org.apache.poi.poifs.filesystem.DocumentDescriptor	4	1	0	2	18	0	1	1	4	0.222222222	129	1	1	0	0.4375	1	1	30.5	6	2.5	0
poi	2.0RC1	org.apache.poi.hssf.record.FontIndexRecord	12	2	0	5	24	46	1	4	10	0.818181818	141	0.5	0	0.55	0.5	1	6	10.58333333	2	0.8333	0
poi	2.0RC1	org.apache.poi.hssf.record.ProtectRecord	12	2	0	7	22	46	4	3	10	0.818181818	127	0.5	0	0.55	0.4	1	6	9.416666667	2	1	0
poi	2.0RC1	org.apache.poi.util.ByteField	11	1	0	4	15	21	1	3	11	0.533333333	90	1	0	0	0.454545455	0	0	6.909090909	1	0.6364	0
poi	2.0RC1	org.apache.poi.poifs.storage.BlockListImpl	6	1	2	5	13	0	2	3	4	0.5	107	1	2	0	0.458333333	0	0	16.5	3	1.1667	0
poi	2.0RC1	org.apache.poi.hssf.record.PasswordRecord	12	2	0	5	22	54	2	3	10	0.818181818	117	0.5	0	0.55	0.5	1	6	8.583333333	2	0.8333	0
poi	2.0RC1	org.apache.poi.hssf.record.formula.ReferencePtg	19	2	0	6	38	21	2	5	18	0.685185185	284	0.833333333	2	0.304347826	0.22556391	1	2	13.63157895	3	0.9474	0
poi	2.0RC1	org.apache.poi.hssf.record.TabIdRecord	11	2	0	5	25	43	2	3	9	0.8	182	0	0	0.578947368	0.418181818	1	6	15.36363636	2	1.0909	0
poi	2.0RC1	org.apache.poi.hssf.record.Record	15	1	125	146	23	105	146	0	12	2	84	0	0	0	0.483333333	0	0	4.6	1	0.8	0
poi	2.0RC1	org.apache.poi.hssf.record.RecalcIdRecord	13	2	0	4	27	46	1	3	11	0.777777778	201	0.333333333	0	0.523809524	0.333333333	1	6	14.23076923	2	1.0769	0
poi	2.0RC1	org.apache.poi.hssf.usermodel.HSSFDateUtil	11	1	0	2	26	53	1	2	6	1.033333333	226	1	0	0	0.157142857	0	0	19.27272727	24	3.6364	1
poi	2.0RC1	org.apache.poi.hssf.record.PrintHeadersRecord	12	2	0	5	22	46	2	3	10	0.818181818	128	0.5	0	0.55	0.4	1	6	9.5	2	1	0
poi	2.0RC1	org.apache.poi.util.ShortList	25	1	0	0	29	0	0	0	24	0.388888889	629	1	0	0	0.313333333	1	1	24.04	9	2.6	0
poi	2.0RC1	org.apache.poi.hssf.usermodel.HSSFFooter	16	1	0	2	30	88	1	1	14	0.683333333	250	0	1	0	0.21875	0	0	14.375	4	1.125	0
poi	2.0RC1	org.apache.poi.hssf.record.HCenterRecord	12	2	0	6	22	46	3	3	10	0.818181818	128	0.5	0	0.55	0.4	1	6	9.5	2	1	0
poi	2.0RC1	org.apache.poi.util.IntList	25	1	0	4	29	0	4	0	24	0.388888889	629	1	0	0	0.36	1	1	24.04	9	2.6	0
