# Supplementary material for: Feature selection using a multi-strategy improved parrot optimization algorithm in software defect prediction
Source: PeerJ Comput Sci. 2025 Apr 16;11:e2815. doi: 10.7717/peerj-cs.2815 (PMC12190446; doi:10.7717/peerj-cs.2815)
Supplement: Supplemental Information 1 — Metric data of Java code and a label indicating whether it is defective. [file peerj-cs-11-2815-s001.zip › data/poi-3.0.csv]

name	version	name	wmc	dit	noc	cbo	rfc	lcom	ca	ce	npm	lcom3	loc	dam	moa	mfa	cam	ic	cbm	amc	max_cc	avg_cc	bug
poi	3	org.apache.poi.poifs.storage.HeaderBlockReader	7	1	0	8	21	9	2	6	7	0.833333333	207	1	5	0	0.571428571	0	0	27.71428571	2	1	1
poi	3	org.apache.poi.hssf.record.formula.RefVPtg	5	3	0	4	13	10	2	2	4	1.25	40	0	0	0.92	0.4	1	1	6.8	1	0.4	0
poi	3	org.apache.poi.hssf.usermodel.HSSFChildAnchor	5	2	0	5	7	6	4	1	5	2	46	0	0	0.769230769	0.7	1	1	8.2	2	1	1
poi	3	org.apache.poi.hssf.record.LeftMarginRecord	11	2	0	7	21	35	2	5	9	0.8	107	0.5	0	0.55	0.257575758	1	4	8.545454545	2	0.9091	1
poi	3	org.apache.poi.hssf.record.formula.SubtractPtg	9	2	0	5	13	36	2	3	9	1.125	59	0	0	0.3	0.259259259	0	0	5.333333333	1	0.7778	0
poi	3	org.apache.poi.poifs.filesystem.POIFSDocument	16	1	0	20	55	0	9	14	14	0.5	453	1	3	0	0.198863636	0	0	27.0625	6	1.0625	1
poi	3	org.apache.poi.hssf.record.formula.ExpPtg	10	2	0	6	18	27	2	5	10	0.833333333	104	0.75	0	0.466666667	0.28	1	2	9	1	0.8	1
poi	3	org.apache.poi.ddf.EscherProperties	7	1	0	6	16	9	5	1	3	1.164242424	1460	0.003636364	0	0	0.19047619	0	0	168.2857143	2	1.2857	2
poi	3	org.apache.poi.hssf.record.RkRec	1	1	0	1	2	0	1	0	0	2	6	0	0	0	1	0	0	3	0	0	0
poi	3	org.apache.poi.ddf.EscherComplexProperty	9	2	1	6	32	0	2	4	9	0.125	172	0	0	0.533333333	0.351851852	1	1	18	4	1.1111	1
poi	3	org.apache.poi.hssf.record.formula.RefNPtg	6	3	0	5	9	15	2	3	5	1.2	31	0	0	0.851851852	0.333333333	0	0	4	1	0.6667	0
poi	3	org.apache.poi.util.POILogger	26	1	3	11	42	325	10	1	22	1.04	693	0	0	0	0.544871795	0	0	25.46153846	10	1.9615	1
poi	3	org.apache.poi.ddf.EscherRGBProperty	5	3	0	4	6	0	3	1	5	2	35	0	0	0.777777778	0.466666667	0	0	6	1	0.8	1
poi	3	org.apache.poi.hssf.util.HSSFColor	6	1	49	51	56	15	51	46	6	1.2	923	1	0	0	0.666666667	0	0	152.5	1	0.8333	0
poi	3	org.apache.poi.util.IOUtils	3	1	0	3	5	3	3	0	2	2	43	0	0	0	0.5	0	0	13.33333333	1	0.6667	3
poi	3	org.apache.poi.poifs.storage.RawDataBlock	3	1	0	7	10	0	5	2	3	0.25	83	1	0	0	0.666666667	0	0	26	1	0.6667	1
poi	3	org.apache.poi.ddf.EscherSpRecord	12	2	0	13	34	32	8	5	11	1.034090909	323	0.125	0	0.633333333	0.35	1	5	24.58333333	14	2	1
poi	3	org.apache.poi.hpsf.CustomProperties	16	3	0	4	52	82	1	3	14	0.266666667	416	1	0	0.782608696	0.1875	2	7	24.8125	3	1.1875	0
poi	3	org.apache.poi.hssf.record.IterationRecord	11	2	0	6	20	35	2	4	9	0.8	112	0.5	0	0.55	0.257575758	1	4	9	2	1.0909	1
poi	3	org.apache.poi.poifs.storage.PropertyBlock	4	2	0	5	11	4	1	4	2	0.833333333	108	1	1	0.5	0.4	1	1	25.5	3	1.25	1
poi	3	org.apache.poi.hssf.record.RecordInputStream	26	2	1	214	54	111	212	3	25	0.552	595	0.8	0	0.264705882	0.288461538	1	1	21.5	7	1.6923	6
poi	3	org.apache.poi.hssf.record.formula.AreaNAPtg	6	3	0	5	9	15	2	3	5	1.2	31	0	0	0.875	0.333333333	1	1	4	1	0.6667	0
poi	3	org.apache.poi.hpsf.HPSFRuntimeException	8	4	4	11	16	22	11	0	8	0.428571429	66	1	0	0.80952381	0.35	1	1	7.125	2	0.75	0
poi	3	org.apache.poi.hssf.record.VerticalPageBreakRecord	4	3	0	3	7	6	1	2	4	1.333333333	18	0	0	0.96	0.5	1	3	3.25	1	0.25	1
poi	3	org.apache.poi.hpsf.wellknown.SectionIDMap	8	3	0	5	15	26	4	1	7	0.857142857	295	0.25	1	0.9	0.342857143	1	1	35.375	3	1.125	1
poi	3	org.apache.poi.hssf.record.SeriesLabelsRecord	23	2	0	7	39	0	0	7	21	0.738636364	332	0.875	6	0.34375	0.253623188	1	4	13.08695652	2	0.9565	1
poi	3	org.apache.poi.hssf.eventusermodel.HSSFUserException	5	3	0	3	7	4	3	0	5	0.5	29	1	0	0.944444444	0.6	0	0	4.6	1	0.2	0
poi	3	org.apache.poi.hssf.eventusermodel.HSSFRequest	4	1	0	7	17	0	2	5	3	0	116	1	0	0	0.5	0	0	27.75	2	1.25	0
poi	3	org.apache.poi.hssf.dev.BiffViewer	8	1	0	133	166	24	1	133	5	0.714285714	1000	0.5	0	0	0.234375	0	0	123.75	126	17.125	2
poi	3	org.apache.poi.hssf.record.formula.ConcatPtg	9	2	0	5	13	36	2	3	9	1.125	60	0.333333333	0	0.3	0.259259259	0	0	5.333333333	1	0.7778	0
poi	3	org.apache.poi.hssf.record.DataFormatRecord	19	2	0	8	35	77	1	7	17	0.759259259	304	0.833333333	1	0.392857143	0.254385965	1	4	14.68421053	2	0.9474	1
poi	3	org.apache.poi.poifs.storage.RawDataBlockList	5	2	0	8	16	10	4	4	5	2	50	0	0	0.555555556	0.5	0	0	9	1	0.8	0
poi	3	org.apache.poi.hssf.usermodel.HSSFCell	36	1	0	28	144	104	5	24	27	0.846428571	1294	0.4375	5	0	0.124074074	0	0	34.5	18	2.7778	14
poi	3	org.apache.poi.hssf.eventmodel.ModelFactory	5	1	0	8	24	2	0	8	4	0.666666667	117	0	1	0	0.36	0	0	21.8	7	2.2	1
poi	3	org.apache.poi.poifs.storage.BlockAllocationTableWriter	8	1	0	7	17	0	2	5	7	0.571428571	134	1	2	0	0.458333333	0	0	15.375	3	1.375	1
poi	3	org.apache.poi.hssf.util.RangeAddress	30	1	0	3	53	331	3	0	24	0.873563218	773	0	0	0	0.391666667	0	0	24.56666667	6	2.6667	1
poi	3	org.apache.poi.poifs.dev.POIFSViewer	3	1	0	2	21	3	0	2	2	2	112	0	0	0	0.333333333	0	0	36.33333333	4	2.3333	0
poi	3	org.apache.poi.util.StringUtil	14	1	0	12	42	91	12	0	12	1.076923077	458	1	0	0	0.255102041	0	0	31.64285714	10	2.5714	1
poi	3	org.apache.poi.hssf.record.LineFormatRecord	25	2	0	8	44	108	1	7	23	0.939393939	436	0.363636364	3	0.323529412	0.253333333	1	4	15.56	2	0.96	1
poi	3	org.apache.poi.hssf.record.BlankRecord	22	2	0	10	34	199	5	5	20	0.714285714	331	0.75	0	0.35483871	0.227272727	1	4	13.86363636	7	1.9091	1
poi	3	org.apache.poi.hssf.record.DrawingRecordForBiffViewer	4	3	0	3	6	6	1	2	3	1.333333333	16	0	0	0.923076923	0.625	1	2	2.75	1	0.5	0
poi	3	org.apache.poi.ddf.EscherDgRecord	13	2	0	8	29	34	3	5	13	0.854166667	179	0.5	0	0.612903226	0.323076923	1	5	12.46153846	1	0.9231	1
poi	3	org.apache.poi.hssf.record.formula.NotEqualPtg	9	2	0	5	13	36	2	3	9	1.125	62	0	0	0.3	0.259259259	0	0	5.666666667	1	0.7778	1
poi	3	org.apache.poi.hssf.eventmodel.ERFListener	1	1	0	4	1	0	3	1	1	2	1	0	0	0	1	0	0	0	1	1	0
poi	3	org.apache.poi.hssf.record.SupBookRecord	12	2	0	6	22	44	2	4	10	0.757575758	123	0.666666667	0	0.523809524	0.316666667	1	4	9	2	0.9167	2
poi	3	org.apache.poi.hssf.record.TopMarginRecord	11	2	0	7	21	35	2	5	9	0.8	107	0.5	0	0.55	0.257575758	1	4	8.545454545	2	0.9091	1
poi	3	org.apache.poi.hssf.record.formula.BoolPtg	10	2	0	4	13	3	2	3	9	0.851851852	83	0.333333333	0	0.5	0.228571429	1	2	7	2	0.9	0
poi	3	org.apache.poi.hssf.model.AbstractShape	6	1	5	23	30	15	6	22	3	2	207	0	0	0	0.333333333	0	0	33.5	7	2.5	0
poi	3	org.apache.poi.hssf.record.DSFRecord	10	2	0	6	19	39	2	4	8	0.833333333	91	0.5	0	0.578947368	0.32	1	4	7.9	2	0.9	1
poi	3	org.apache.poi.hssf.record.ExtSSTRecord	16	2	0	9	39	62	4	5	14	0.853333333	285	0.4	0	0.44	0.223214286	1	4	16.5	3	1.3125	2
poi	3	org.apache.poi.hssf.record.formula.MissingArgPtg	7	2	0	4	8	21	2	3	7	1.166666667	32	0.5	0	0.583333333	0.314285714	1	2	3.285714286	1	0.7143	0
poi	3	org.apache.poi.util.BitFieldFactory	3	1	0	37	9	1	36	1	2	0.5	37	1	0	0	0.5	0	0	11	2	0.6667	1
poi	3	org.apache.poi.hpsf.NoFormatIDException	4	5	0	2	8	6	1	1	4	2	20	0	0	1	0.666666667	0	0	4	0	0	0
poi	3	org.apache.poi.hssf.record.BoolErrRecord	29	2	0	7	49	298	2	5	27	0.767857143	476	0.833333333	0	0.289473684	0.172413793	1	4	15.20689655	8	2.1379	2
poi	3	org.apache.poi.hssf.record.FrameRecord	17	2	0	8	33	32	1	7	15	0.8125	243	0.571428571	2	0.423076923	0.254901961	1	4	12.88235294	2	0.9412	1
poi	3	org.apache.poi.poifs.eventfilesystem.POIFSReader	7	1	0	17	51	3	0	17	6	0.083333333	282	1	1	0	0.303571429	0	0	39	6	1.8571	1
poi	3	org.apache.poi.hssf.record.GridsetRecord	11	2	0	6	20	35	2	4	9	0.8	113	0	0	0.55	0.257575758	1	4	9.090909091	2	1.0909	1
poi	3	org.apache.poi.poifs.storage.HeaderBlockConstants	0	1	0	2	0	0	2	0	0	2	10	0	0	0	0	0	0	0	0	0	1
poi	3	org.apache.poi.hssf.record.formula.FuncPtg	7	3	0	5	17	0	2	3	6	0.888888889	116	0.333333333	0	0.772727273	0.357142857	1	5	15.14285714	1	0.7143	0
poi	3	org.apache.poi.hssf.dev.FormulaViewer	9	1	0	11	43	28	0	11	6	0.6875	416	1	0	0	0.333333333	0	0	45	13	3.2222	0
poi	3	org.apache.poi.hssf.usermodel.HSSFName	7	1	0	4	26	0	1	3	5	0.083333333	118	1	2	0	0.428571429	0	0	15.57142857	4	1.4286	5
poi	3	org.apache.poi.hssf.record.SSTSerializer	6	1	0	7	16	1	1	6	4	0.833333333	145	0.333333333	2	0	0.5	0	0	22.16666667	6	1.6667	0
poi	3	org.apache.poi.hssf.record.formula.AreaAPtg	5	3	0	4	17	10	2	2	4	1.25	52	0	0	0.933333333	0.4	1	1	9.2	1	0.4	0
poi	3	org.apache.poi.hssf.model.ConvertAnchor	2	1	0	8	37	1	2	6	2	2	139	0	0	0	0.5	0	0	68.5	2	1	2
poi	3	org.apache.poi.util.ArrayUtil	3	1	0	1	10	3	1	0	3	2	244	0	0	0	0.416666667	0	0	80.33333333	10	5.6667	0
poi	3	org.apache.poi.hssf.model.LineShape	5	2	0	16	41	6	1	16	2	0.75	181	1	2	0.555555556	0.55	1	1	34.8	3	1.2	1
poi	3	org.apache.poi.hssf.record.IndexRecord	18	2	0	7	40	103	2	5	16	0.848739496	301	0	1	0.407407407	0.311111111	1	4	15.33333333	2	1.2222	1
poi	3	org.apache.poi.hpsf.WritingNotSupportedException	1	6	0	7	2	0	6	1	1	2	6	0	0	1	1	0	0	5	0	0	0
poi	3	org.apache.poi.hssf.record.WindowTwoRecord	47	2	0	9	63	167	3	6	45	0.87173913	741	0.95	12	0.196428571	0.25177305	1	4	14.34042553	3	1.0213	1
poi	3	org.apache.poi.poifs.storage.BlockAllocationTableReader	7	1	0	12	29	1	7	6	1	0	257	1	1	0	0.514285714	0	0	35.57142857	2	0.7143	4
poi	3	org.apache.poi.hpsf.UnexpectedPropertySetTypeException	4	4	0	4	8	6	3	1	4	2	20	0	0	1	0.666666667	0	0	4	0	0	0
poi	3	org.apache.poi.util.BinaryTree	57	2	0	15	87	1362	14	7	17	0.927083333	1806	1	1	0.25	0.265306122	1	7	30.47368421	19	2.5263	1
poi	3	org.apache.poi.poifs.eventfilesystem.POIFSReaderRegistry	6	1	0	4	22	0	1	3	0	0.333333333	163	1	0	0	0.5	0	0	25.66666667	5	2.3333	0
poi	3	org.apache.poi.util.LongField	11	1	0	5	21	9	2	3	11	0.25	92	1	0	0	0.454545455	0	0	7.181818182	1	0.6364	0
poi	3	org.apache.poi.hssf.record.FontBasisRecord	19	2	0	6	30	95	1	5	17	0.777777778	318	0.833333333	0	0.392857143	0.305263158	1	4	15.42105263	2	0.9474	1
poi	3	org.apache.poi.hssf.record.SheetPropertiesRecord	23	2	0	8	41	0	1	7	21	0.830578512	349	0.636363636	5	0.34375	0.217391304	1	4	13.69565217	2	0.9565	1
poi	3	org.apache.poi.hssf.record.formula.RefAPtg	5	3	0	4	13	10	2	2	4	1.25	40	0	0	0.92	0.4	1	1	6.8	1	0.4	0
poi	3	org.apache.poi.hssf.record.formula.AreaNPtg	6	3	0	5	10	15	2	3	5	1.2	31	0	0	0.875	0.333333333	1	1	4	1	0.6667	0
poi	3	org.apache.poi.hssf.model.Node	5	1	0	2	6	0	1	1	5	0.583333333	43	1	2	0	0.4	0	0	7	1	0.8	0
poi	3	org.apache.poi.hssf.record.formula.RefNAPtg	6	3	0	5	9	15	2	3	5	1.2	31	0	0	0.851851852	0.333333333	0	0	4	1	0.6667	0
poi	3	org.apache.poi.hssf.record.RecordProcessor	1	1	0	0	2	0	0	0	0	2	4	0	0	0	1	0	0	3	0	0	0
poi	3	org.apache.poi.hpsf.UnsupportedVariantTypeException	1	5	2	8	8	0	5	3	1	2	32	0	0	1	1	0	0	31	0	0	0
poi	3	org.apache.poi.hssf.record.BeginRecord	8	2	0	5	15	28	1	4	6	1.142857143	60	0	0	0.647058824	0.325	1	4	6.375	2	0.875	1
poi	3	org.apache.poi.ddf.EscherClientDataRecord	9	2	0	11	27	6	6	5	9	0.875	180	0.333333333	0	0.703703704	0.355555556	1	5	18.66666667	2	1.1111	1
poi	3	org.apache.poi.hssf.record.LabelRecord	22	2	0	6	36	197	2	4	20	0.843537415	310	0.857142857	0	0.35483871	0.25	1	3	12.77272727	6	1.6364	1
poi	3	org.apache.poi.hssf.record.SeriesTextRecord	17	2	0	7	32	64	1	6	15	0.75	270	0.8	0	0.423076923	0.218487395	1	4	14.58823529	2	0.9412	1
poi	3	org.apache.poi.hssf.record.formula.MemFuncPtg	10	3	0	6	13	3	2	4	10	0.722222222	69	0.5	0	0.466666667	0.3	1	2	5.7	1	0.8	1
poi	3	org.apache.poi.hssf.record.formula.AreaPtg	31	2	6	16	55	133	9	8	30	0.740740741	573	0.888888889	3	0.205882353	0.193548387	1	2	17.19354839	5	1	1
poi	3	org.apache.poi.hssf.record.CustomField	4	1	0	2	4	6	1	1	4	2	4	0	0	0	0.4	0	0	0	1	1	1
poi	3	org.apache.poi.hssf.usermodel.HSSFErrorConstants	0	1	0	0	0	0	0	0	0	2	7	0	0	0	0	0	0	0	0	0	0
poi	3	org.apache.poi.hpsf.VariantSupport	8	2	0	10	61	22	4	7	6	0.642857143	725	1	0	0	0.196428571	0	0	89.375	54	7.75	1
poi	3	org.apache.poi.poifs.filesystem.DirectoryEntry	9	1	0	10	9	36	7	4	9	2	9	0	0	0	0.314814815	0	0	0	1	1	0
poi	3	org.apache.poi.hssf.usermodel.HSSFCellStyle	43	1	0	7	90	0	5	2	41	1.001035197	397	0.043478261	1	0	0.302325581	0	0	7.162790698	5	1.2093	2
poi	3	org.apache.poi.hssf.record.ChartFormatRecord	18	2	0	7	33	99	1	6	16	0.81512605	228	0.857142857	1	0.407407407	0.259259259	1	4	11.27777778	2	0.9444	1
poi	3	org.apache.poi.poifs.filesystem.DocumentNode	9	2	0	9	17	30	3	7	6	0.75	55	1	1	0.529411765	0.407407407	1	1	5	1	0.8889	0
poi	3	org.apache.poi.hpsf.PropertySetFactory	4	1	0	11	16	6	0	11	4	2	83	0	0	0	0.25	0	0	19.75	1	0.75	0
poi	3	org.apache.poi.hssf.record.CellValueRecordInterface	10	1	0	14	10	45	14	0	10	2	10	0	0	0	0.4	0	0	0	1	1	0
poi	3	org.apache.poi.hssf.util.PaneInformation	7	1	0	2	8	9	2	0	7	0.966666667	59	0.6	0	0	0.357142857	0	0	6	1	0.8571	0
poi	3	org.apache.poi.hssf.record.formula.DeletedRef3DPtg	2	3	0	3	4	1	1	2	2	2	12	0	0	1	0.625	0	0	4.5	0	0	0
poi	3	org.apache.poi.hssf.record.formula.UnionPtg	9	2	0	5	13	36	2	3	9	1.125	58	0	0	0.3	0.259259259	0	0	5.333333333	1	0.7778	0
poi	3	org.apache.poi.poifs.storage.SmallBlockTableWriter	6	1	0	7	22	3	1	6	6	0.75	111	1	2	0	0.333333333	0	0	16.83333333	1	0.8333	1
poi	3	org.apache.poi.hssf.record.formula.AttrPtg	25	2	0	8	40	106	2	6	25	0.753787879	452	0.909090909	7	0.115384615	0.155555556	0	0	16.64	8	1.32	1
poi	3	org.apache.poi.hpsf.Thumbnail	8	1	0	2	12	8	0	2	7	0.821428571	129	0.083333333	0	0	0.642857143	0	0	13.625	1	0.625	1
poi	3	org.apache.poi.hssf.model.PolygonShape	5	2	0	17	48	6	1	17	2	0.916666667	439	0.666666667	2	0.555555556	0.55	1	1	86.2	4	1.4	1
poi	3	org.apache.poi.hssf.record.DeltaRecord	11	2	0	6	21	43	2	4	9	0.9	102	0.333333333	0	0.55	0.257575758	1	4	8	2	0.9091	1
poi	3	org.apache.poi.hssf.record.LinkedDataRecord	21	2	0	9	45	92	1	8	19	0.92	370	0.4	2	0.366666667	0.19047619	1	4	15.9047619	2	0.9524	1
poi	3	org.apache.poi.hpsf.MarkUnsupportedException	4	4	0	3	8	6	2	1	4	2	20	0	0	1	0.666666667	0	0	4	0	0	0
poi	3	org.apache.poi.util.ShortField	11	1	0	5	21	9	2	3	11	0.25	92	1	0	0	0.454545455	0	0	7.181818182	1	0.6364	0
poi	3	org.apache.poi.hssf.record.SSTRecordSizeCalculator	2	1	0	4	7	0	1	3	2	0	46	1	1	0	0.75	0	0	21.5	2	1	0
poi	3	org.apache.poi.hssf.record.UnitsRecord	11	2	0	6	22	35	1	5	9	0.8	122	0.5	0	0.55	0.309090909	1	4	9.909090909	2	0.9091	1
poi	3	org.apache.poi.util.DrawingDump	2	1	0	3	15	1	0	3	2	2	56	0	0	0	0.5	0	0	27	1	0.5	0
poi	3	org.apache.poi.hssf.record.formula.DividePtg	9	2	0	5	13	36	2	3	9	1.125	64	0	0	0.3	0.259259259	0	0	5.888888889	1	0.7778	0
poi	3	org.apache.poi.hssf.record.formula.GreaterThanPtg	10	2	0	5	14	45	2	3	10	1.111111111	67	0.333333333	0	0.272727273	0.25	0	0	5.4	1	0.8	1
poi	3	org.apache.poi.hpsf.HPSFException	5	3	4	5	7	4	5	0	5	0.5	29	1	0	0.944444444	0.6	0	0	4.6	1	0.2	0
poi	3	org.apache.poi.hssf.model.Model	0	1	0	4	0	0	4	0	0	2	0	0	0	0	0	0	0	0	0	0	0
poi	3	org.apache.poi.hssf.eventusermodel.AbortableHSSFListener	3	1	0	4	4	3	1	3	3	2	7	0	0	0	0.833333333	0	0	1.333333333	1	0.6667	1
poi	3	org.apache.poi.hssf.record.ExternSheetSubRecord	14	2	0	5	23	73	2	3	12	0.788461538	122	0.75	0	0.47826087	0.314285714	1	4	7.428571429	1	0.8571	1
poi	3	org.apache.poi.hssf.record.SelectionRecord	19	2	0	7	33	119	3	5	17	0.80952381	303	0.857142857	0	0.392857143	0.254385965	1	4	14.57894737	2	1	2
poi	3	org.apache.poi.util.DoubleList2d	5	1	0	1	15	0	0	1	3	0	86	0	0	0	0.666666667	0	0	16	3	1.6	0
poi	3	org.apache.poi.hpsf.Variant	4	1	1	3	16	2	3	0	3	1.272727273	798	0.036363636	0	0	0.5	0	0	184.75	2	1	0
poi	3	org.apache.poi.hssf.record.RowRecord	37	2	0	11	53	394	5	6	34	0.883333333	543	0.866666667	5	0.244444444	0.218253968	1	4	13.27027027	4	1.1351	2
poi	3	org.apache.poi.hssf.record.CalcCountRecord	11	2	0	6	20	43	2	4	9	0.8	102	0.5	0	0.55	0.309090909	1	4	8.090909091	2	0.9091	1
poi	3	org.apache.poi.hssf.record.SeriesChartGroupIndexRecord	11	2	0	5	22	35	0	5	9	0.8	122	0.5	0	0.55	0.309090909	1	4	9.909090909	2	0.9091	1
poi	3	org.apache.poi.hssf.record.DimensionsRecord	17	2	0	6	28	90	2	4	15	0.78125	232	0.833333333	0	0.423076923	0.305882353	1	4	12.29411765	2	0.9412	1
poi	3	org.apache.poi.hpsf.MutablePropertySet	11	2	1	15	51	25	2	13	11	0.6	305	1	0	0.64	0.227272727	1	5	26.63636364	2	0.9091	1
poi	3	org.apache.poi.hssf.record.formula.UnaryPlusPtg	10	2	0	6	14	45	3	3	10	1.111111111	59	0.333333333	0	0.272727273	0.25	0	0	4.6	1	0.8	0
poi	3	org.apache.poi.hssf.record.RecordFactory	7	1	0	20	59	9	4	16	5	0.722222222	754	1	0	0	0.166666667	0	0	106.2857143	8	2	13
poi	3	org.apache.poi.poifs.filesystem.BATManaged	2	1	0	5	2	1	5	0	2	2	2	0	0	0	0.75	0	0	0	1	1	0
poi	3	org.apache.poi.poifs.filesystem.DocumentEntry	1	1	0	8	1	0	7	1	1	2	1	0	0	0	1	0	0	0	1	1	0
poi	3	org.apache.poi.hssf.record.aggregates.ValueRecordsAggregate	17	2	0	11	42	108	3	9	15	0.796875	514	0	1	0.407407407	0.243697479	1	3	29	14	3.3529	4
poi	3	org.apache.poi.hssf.record.HorizontalPageBreakRecord	4	3	0	3	7	6	1	2	4	1.333333333	18	0	0	0.96	0.5	1	3	3.25	1	0.25	1
poi	3	org.apache.poi.poifs.storage.BigBlock	4	1	4	5	6	6	4	1	1	2	15	0	0	0	0.666666667	0	0	2.75	1	0.75	0
poi	3	org.apache.poi.hssf.record.CommonObjectDataSubRecord	29	3	0	15	48	146	9	7	27	0.977891156	538	0.238095238	4	0.307692308	0.252873563	1	4	16.10344828	2	0.9655	2
poi	3	org.apache.poi.poifs.storage.BlockWritable	1	1	0	9	1	0	9	0	1	2	1	0	0	0	1	0	0	0	1	1	0
poi	3	org.apache.poi.hssf.record.EOFRecord	9	2	0	7	16	36	3	4	7	1.125	67	0	0	0.611111111	0.311111111	1	4	6.333333333	2	0.8889	1
poi	3	org.apache.poi.hssf.record.formula.EqualPtg	9	2	0	5	13	36	2	3	9	1.125	62	0	0	0.3	0.259259259	0	0	5.666666667	1	0.7778	0
poi	3	org.apache.poi.util.IntegerField	11	1	0	7	17	9	4	3	11	0.25	85	1	0	0	0.522727273	0	0	6.545454545	1	0.6364	0
poi	3	org.apache.poi.hssf.record.ObjRecord	13	2	0	18	42	0	12	6	11	0.666666667	235	0.5	0	0.5	0.269230769	1	4	16.92307692	3	1.3846	2
poi	3	org.apache.poi.hssf.record.PColor	3	1	0	1	9	0	1	0	3	0	86	0	0	0	0.5	0	0	26.66666667	1	0.6667	0
poi	3	org.apache.poi.hssf.record.CountryRecord	12	2	0	6	21	54	2	4	10	0.787878788	122	0.666666667	0	0.523809524	0.316666667	1	4	8.916666667	2	0.9167	1
poi	3	org.apache.poi.hssf.record.formula.Ptg	14	1	19	70	91	85	29	58	14	1	579	0.25	0	0	0.1875	0	0	40.07142857	7	1.9286	1
poi	3	org.apache.poi.hssf.record.formula.AddPtg	10	2	0	5	14	45	2	3	10	1.111111111	63	0.333333333	0	0.272727273	0.25	0	0	5	1	0.8	0
poi	3	org.apache.poi.hssf.record.NameRecord	60	2	0	15	98	1374	5	11	55	0.957181088	1116	0.473684211	0	0.161764706	0.162962963	1	4	16.96666667	7	1.4833	8
poi	3	org.apache.poi.poifs.dev.POIFSViewable	4	1	0	6	4	6	6	0	4	2	4	0	0	0	1	0	0	0	1	1	0
poi	3	org.apache.poi.hpsf.Property	12	1	1	17	49	18	10	7	8	0.484848485	595	1	0	0	0.366666667	1	1	48.33333333	12	2.3333	1
poi	3	org.apache.poi.ddf.EscherShapePathProperty	1	3	0	4	2	0	3	1	1	2	13	0	0	1	1	0	0	7	0	0	1
poi	3	org.apache.poi.util.TempFile	3	1	0	0	15	1	0	0	2	0.75	53	0	0	0	0.5	0	0	16	1	0.3333	1
poi	3	org.apache.poi.hssf.dev.EFBiffViewer	4	1	0	6	16	4	1	6	4	0.333333333	82	0	0	0	0.416666667	0	0	19.25	3	1.25	0
poi	3	org.apache.poi.hssf.record.WriteAccessRecord	10	2	0	9	26	33	2	7	8	0.833333333	148	0.5	0	0.578947368	0.266666667	1	4	13.6	2	1	2
poi	3	org.apache.poi.hssf.record.PrecisionRecord	10	2	0	6	19	33	2	4	8	0.833333333	102	0	0	0.578947368	0.266666667	1	4	9	2	1.1	1
poi	3	org.apache.poi.hssf.usermodel.HSSFShapeGroup	13	2	0	11	26	4	3	8	13	0.683333333	174	0	0	0.571428571	0.338461538	1	1	12	2	1	0
poi	3	org.apache.poi.hssf.record.CodepageRecord	10	2	0	6	19	39	2	4	8	0.925925926	92	0.333333333	0	0.578947368	0.32	1	4	7.9	2	0.9	1
poi	3	org.apache.poi.hssf.record.formula.MemAreaPtg	11	2	1	5	16	21	2	4	11	0.85	86	0.75	0	0.4375	0.257575758	1	2	6.454545455	1	0.8182	2
poi	3	org.apache.poi.ddf.EscherSplitMenuColorsRecord	15	2	0	7	33	43	1	6	15	0.833333333	258	0.666666667	0	0.575757576	0.333333333	1	5	15.8	2	1	1
poi	3	org.apache.poi.util.HexRead	6	1	0	1	27	15	1	0	5	2	264	0	0	0	0.291666667	0	0	43	1	0.8333	0
poi	3	org.apache.poi.hssf.record.ValueRangeRecord	39	2	0	8	58	91	1	7	37	0.848684211	652	0.9375	9	0.229166667	0.216117216	1	4	15.30769231	2	0.9744	1
poi	3	org.apache.poi.ddf.EscherRecord	20	1	14	37	36	164	36	4	18	0.842105263	141	1	0	0	0.2375	0	0	5.95	2	1.05	2
poi	3	org.apache.poi.hssf.usermodel.HSSFRow	27	1	0	9	54	107	4	6	18	0.711538462	515	0.833333333	4	0	0.148148148	0	0	17.85185185	7	1.963	4
poi	3	org.apache.poi.hssf.record.ObjectLinkRecord	15	2	0	6	26	57	1	5	13	0.928571429	225	0.333333333	0	0.458333333	0.306666667	1	4	13.4	2	0.9333	1
poi	3	org.apache.poi.hssf.record.formula.NamePtg	8	2	0	6	20	4	2	5	7	0.8	143	0.6	0	0.583333333	0.291666667	1	2	16.25	1	0.625	0
poi	3	org.apache.poi.hpsf.IllegalVariantTypeException	2	5	0	3	9	1	0	3	2	2	33	0	0	1	0.875	0	0	15.5	0	0	0
poi	3	org.apache.poi.poifs.eventfilesystem.POIFSReaderListener	1	1	0	4	1	0	3	1	1	2	1	0	0	0	1	0	0	0	1	1	0
poi	3	org.apache.poi.hssf.record.ChartRecord	17	2	0	6	29	74	1	5	15	0.7625	269	0.8	0	0.423076923	0.305882353	1	4	14.52941176	2	0.9412	1
poi	3	org.apache.poi.hssf.model.TextboxShape	8	2	1	21	59	20	3	19	4	0.821428571	267	1	4	0.416666667	0.666666667	1	1	31.875	1	0.875	2
poi	3	org.apache.poi.hssf.usermodel.HSSFPatriarch	14	1	0	12	29	1	2	11	13	0.794871795	193	0	1	0	0.328571429	0	0	12.35714286	2	1	1
poi	3	org.apache.poi.poifs.property.DirectoryProperty	8	2	1	10	37	0	6	4	6	0.357142857	276	1	0	0.823529412	0.375	1	1	33.25	6	1.625	1
poi	3	org.apache.poi.hssf.record.NoteStructureSubRecord	8	3	0	6	23	8	2	5	6	0.785714286	125	0.5	0	0.666666667	0.325	1	4	14.375	2	0.875	1
poi	3	org.apache.poi.hssf.record.FontRecord	37	2	0	11	55	474	4	7	34	0.936342593	549	0.625	4	0.244444444	0.190972222	1	4	13.18918919	3	1.027	2
poi	3	org.apache.poi.hssf.record.LabelSSTRecord	24	2	0	10	38	234	5	5	22	0.747826087	366	0.8	0	0.333333333	0.226190476	1	4	14.04166667	7	1.8333	1
poi	3	org.apache.poi.util.BitField	18	1	0	37	19	107	37	0	18	0.382352941	170	1	0	0	0.433333333	0	0	8.333333333	2	1.2222	0
poi	3	org.apache.poi.util.BlockingInputStream	10	2	0	0	19	0	0	0	10	0	86	1	0	0.5	0.32	1	2	7.5	1	0.9	0
poi	3	org.apache.poi.hssf.record.DBCellRecord	15	2	0	8	32	79	4	4	13	0.857142857	242	0.5	0	0.458333333	0.306666667	1	4	14.86666667	3	1.2667	1
poi	3	org.apache.poi.hssf.record.DatRecord	19	2	0	8	35	0	1	7	17	0.703703704	262	0.833333333	4	0.392857143	0.254385965	1	4	12.47368421	2	0.9474	1
poi	3	org.apache.poi.poifs.property.PropertyConstants	0	1	0	0	0	0	0	0	0	2	4	0	0	0	0	0	0	0	0	0	0
poi	3	org.apache.poi.hpsf.MissingSectionException	4	5	0	2	8	6	1	1	4	2	20	0	0	1	0.666666667	0	0	4	0	0	0
poi	3	org.apache.poi.hpsf.Util	15	1	0	7	34	105	6	1	14	1.071428571	338	0	0	0	0.103030303	0	0	21.46666667	6	1.8667	1
poi	3	org.apache.poi.hssf.record.formula.LessThanPtg	10	2	0	5	14	45	2	3	10	1.111111111	67	0.333333333	0	0.272727273	0.25	0	0	5.4	1	0.8	1
poi	3	org.apache.poi.util.NullLogger	23	2	0	2	24	253	1	1	23	2	49	0	0	0.52173913	0.669565217	1	2	1.130434783	1	0.9565	1
poi	3	org.apache.poi.hpsf.NoPropertySetStreamException	4	4	0	3	8	6	2	1	4	2	20	0	0	1	0.666666667	0	0	4	0	0	0
poi	3	org.apache.poi.hssf.record.formula.IntersectionPtg	9	2	0	4	13	36	1	3	9	1.125	58	0	0	0.3	0.259259259	0	0	5.333333333	1	0.7778	0
poi	3	org.apache.poi.hssf.usermodel.HSSFClientAnchor	18	2	0	7	32	85	4	3	16	0.776470588	398	0	0	0.384615385	0.355555556	1	1	20.83333333	4	1.5	2
poi	3	org.apache.poi.hssf.record.formula.ControlPtg	1	2	1	2	2	0	1	1	1	2	4	0	0	1	1	0	0	3	0	0	0
poi	3	org.apache.poi.hssf.record.PlotGrowthRecord	13	2	0	6	25	44	1	5	11	0.75	171	0.666666667	0	0.5	0.307692308	1	4	11.92307692	2	0.9231	1
poi	3	org.apache.poi.hpsf.IllegalPropertySetDataException	4	5	0	4	8	6	3	1	4	2	20	0	0	1	0.666666667	0	0	4	0	0	0
poi	3	org.apache.poi.poifs.property.RootProperty	3	3	0	8	10	3	6	2	1	2	27	0	0	0.971428571	0.666666667	1	1	8	1	0.3333	1
poi	3	org.apache.poi.hssf.record.aggregates.ColumnInfoRecordsAggregate	25	2	0	4	67	0	1	3	22	0.208333333	991	0	0	0.314285714	0.212	1	3	38.6	26	3.8	0
poi	3	org.apache.poi.poifs.storage.SmallDocumentBlockList	5	2	0	5	12	10	1	4	5	2	32	0	0	0.555555556	0.5	0	0	5.4	1	0.8	0
poi	3	org.apache.poi.hssf.record.DrawingGroupRecord	11	3	0	11	25	55	4	7	6	1.1	207	0.333333333	0	0.727272727	0.454545455	2	5	17.54545455	4	1.5455	1
poi	3	org.apache.poi.hssf.record.aggregates.FormulaRecordAggregate	25	2	0	8	45	0	3	5	23	0.694444444	181	0.666666667	2	0.314285714	0.182222222	1	4	6.12	2	1.12	5
poi	3	org.apache.poi.poifs.filesystem.DocumentInputStream	13	2	0	12	23	0	9	3	11	0.642857143	271	1	1	0.45	0.256410256	1	2	19.30769231	2	0.9231	0
poi	3	org.apache.poi.hssf.record.formula.MemErrPtg	5	3	0	4	12	10	1	3	5	1.25	42	0	0	0.842105263	0.36	2	2	7.2	1	0.6	0
poi	3	org.apache.poi.hssf.eventmodel.EventRecordFactory	10	1	0	14	59	15	2	12	6	0.644444444	732	1	0	0	0.180555556	0	0	71.7	8	2	1
poi	3	org.apache.poi.hssf.usermodel.HSSFFont	23	1	0	7	48	0	6	1	22	0.984848485	167	0.111111111	1	0	0.253623188	0	0	5.47826087	1	0.9565	1
poi	3	org.apache.poi.hssf.record.RecalcIdRecord	12	2	0	5	26	42	1	4	10	0.787878788	182	0.333333333	0	0.523809524	0.226190476	1	4	13.91666667	2	1.1667	1
poi	3	org.apache.poi.hssf.record.formula.DeletedArea3DPtg	2	3	0	3	4	1	1	2	2	2	12	0	0	1	0.625	0	0	4.5	0	0	0
poi	3	org.apache.poi.hssf.usermodel.HSSFDateUtil	11	1	0	2	24	53	1	2	6	1.033333333	241	1	0	0	0.157142857	0	0	20.63636364	4	1.6364	3
poi	3	org.apache.poi.hssf.record.PrintHeadersRecord	11	2	0	6	20	35	2	4	9	0.8	113	0.5	0	0.55	0.257575758	1	4	9.090909091	2	1.0909	1
poi	3	org.apache.poi.hssf.usermodel.HSSFPolygon	8	2	0	7	9	14	5	2	6	0.785714286	73	0	0	0.695652174	0.325	0	0	7.625	2	1	0
poi	3	org.apache.poi.hssf.record.formula.FuncVarPtg	8	3	0	5	20	0	2	3	7	1.142857143	154	0.5	0	0.772727273	0.270833333	1	5	18	1	0.625	0
poi	3	org.apache.poi.hssf.record.formula.AreaErrPtg	6	3	0	4	34	13	1	3	5	1.2	194	0	0	0.875	0.333333333	2	3	31.16666667	1	0.6667	0
poi	3	org.apache.poi.hssf.record.DrawingSelectionRecord	4	3	0	3	6	6	1	2	3	1.333333333	16	0	0	0.923076923	0.625	1	2	2.75	1	0.5	0
poi	3	org.apache.poi.hssf.usermodel.HSSFFooter	20	1	0	2	34	158	1	1	18	0.75	262	0	1	0	0.175	0	0	11.9	4	1.1	1
poi	3	org.apache.poi.hssf.usermodel.DummyGraphics2d	85	3	0	0	182	0	0	0	85	0.5	2891	0.5	0	0.514450867	0.075456389	2	20	32.98823529	1	0.9882	0
poi	3	org.apache.poi.ddf.EscherProperty	10	1	2	14	12	3	13	1	10	0.333333333	69	1	0	0	0.34	0	0	5.8	2	1	1
poi	3	org.apache.poi.hssf.record.GutsRecord	17	2	0	6	26	94	2	4	15	0.7625	207	0.8	0	0.423076923	0.305882353	1	4	10.88235294	2	0.9412	1
poi	3	org.apache.poi.hssf.util.Region	16	1	0	3	17	78	2	1	16	0.533333333	172	1	0	0	0.291666667	0	0	9.5	9	1.625	0
poi	3	org.apache.poi.hssf.record.formula.AreaNVPtg	6	3	0	5	9	15	2	3	5	1.2	31	0	0	0.875	0.333333333	1	1	4	1	0.6667	0
poi	3	org.apache.poi.hssf.usermodel.HSSFWorkbook	65	1	0	44	248	100	4	41	52	0.926470588	2273	0.470588235	4	0	0.129166667	0	0	33.70769231	32	2.3077	14
poi	3	org.apache.poi.hssf.record.WindowOneRecord	37	2	0	9	50	442	3	6	34	0.895833333	485	0.9375	6	0.244444444	0.25462963	1	4	11.67567568	2	0.9459	1
poi	3	org.apache.poi.hssf.record.ColumnInfoRecord	26	2	0	9	41	179	3	6	23	0.836	339	0.9	3	0.323529412	0.253333333	1	4	11.65384615	2	0.9231	1
poi	3	org.apache.poi.poifs.storage.HeaderBlockWriter	8	2	0	8	19	0	2	6	6	0.821428571	324	1	6	0.3	0.583333333	1	2	38.5	4	1.375	0
poi	3	org.apache.poi.hssf.record.formula.IntPtg	10	2	0	5	18	39	2	4	9	0.851851852	75	0.333333333	0	0.5	0.228571429	1	2	6.2	1	0.7	1
poi	3	org.apache.poi.hssf.util.SheetReferences	3	1	0	3	8	0	3	0	3	0	32	0	0	0	0.666666667	0	0	9.333333333	1	0.6667	0
poi	3	org.apache.poi.hssf.record.FormulaRecord	37	2	0	16	79	436	7	9	34	0.857142857	810	0.928571429	3	0.239130435	0.137592138	1	4	20.51351351	7	1.8649	4
poi	3	org.apache.poi.util.ByteField	11	1	0	4	15	21	1	3	11	0.533333333	90	1	0	0	0.454545455	0	0	6.909090909	1	0.6364	0
poi	3	org.apache.poi.hssf.usermodel.EscherGraphics2d	81	3	0	3	159	3130	0	3	73	0.830357143	905	1	2	0.526627219	0.079561043	2	20	10.08641975	5	1.1975	1
poi	3	org.apache.poi.hssf.record.PasswordRecord	11	2	0	6	20	43	2	4	9	0.8	102	0.5	0	0.55	0.309090909	1	4	8.090909091	2	0.9091	1
poi	3	org.apache.poi.hssf.record.NumberFormatIndexRecord	11	2	0	5	22	35	0	5	9	0.8	122	0.5	0	0.55	0.309090909	1	4	9.909090909	2	0.9091	1
poi	3	org.apache.poi.hssf.record.SSTRecordHeader	2	1	0	3	5	0	1	2	2	0	88	0	0	0	0.75	0	0	42	1	0.5	0
poi	3	org.apache.poi.poifs.storage.BlockList	4	1	0	6	4	6	5	2	4	2	4	0	0	0	0.666666667	0	0	0	1	1	1
poi	3	org.apache.poi.hssf.record.Record	12	1	134	155	21	66	154	1	10	2	63	0	0	0	0.283333333	0	0	4.25	1	0.8333	3
poi	3	org.apache.poi.hssf.record.AxisRecord	19	2	0	6	33	95	1	5	17	0.87037037	321	0.555555556	0	0.392857143	0.305263158	1	4	15.42105263	2	0.9474	1
poi	3	org.apache.poi.hssf.record.ExtSSTInfoSubRecord	12	2	0	4	22	52	1	3	10	0.872727273	124	0.6	0	0.523809524	0.316666667	1	4	8.916666667	1	0.8333	0
poi	3	org.apache.poi.hssf.record.InterfaceHdrRecord	10	2	0	6	19	39	2	4	8	0.925925926	92	0.333333333	0	0.578947368	0.32	1	4	7.9	2	0.9	1
poi	3	org.apache.poi.poifs.property.Child	4	1	0	3	4	6	3	0	4	2	4	0	0	0	0.75	0	0	0	1	1	0
poi	3	org.apache.poi.hssf.dev.HSSF	4	1	0	9	49	0	0	9	4	0	463	1	1	0	0.5625	0	0	114.25	8	2	2
poi	3	org.apache.poi.hssf.record.RecordFormatException	3	4	0	147	6	3	147	0	3	2	16	0	0	1	0.777777778	0	0	4.333333333	0	0	0
poi	3	org.apache.poi.hpsf.MutableProperty	6	2	1	7	14	15	3	4	6	2	67	0	0	0.555555556	0.333333333	1	2	10.16666667	1	0.6667	0
poi	3	org.apache.poi.hssf.record.InterfaceEndRecord	8	2	0	6	15	28	2	4	6	1.142857143	60	0	0	0.647058824	0.325	1	4	6.375	2	0.875	1
poi	3	org.apache.poi.ddf.EscherDggRecord	17	2	0	11	48	38	4	8	17	0.822916667	421	0.666666667	1	0.542857143	0.274509804	1	5	23.41176471	3	1.1765	2
poi	3	org.apache.poi.poifs.filesystem.POIFSDocumentPath	9	1	0	10	20	0	10	0	9	0.25	294	1	0	0	0.311111111	1	1	31.44444444	7	1.8889	0
poi	3	org.apache.poi.hssf.record.aggregates.RowRecordsAggregate	29	2	0	6	61	282	1	5	26	0.669642857	710	0	0	0.282051282	0.232758621	1	3	23.34482759	7	2.2069	5
poi	3	org.apache.poi.poifs.property.Property	32	1	3	19	65	290	13	6	18	0.962648557	732	1	16	0	0.17578125	0	0	20.6875	3	1.1563	1
poi	3	org.apache.poi.hssf.record.ContinueRecord	11	2	0	7	21	25	3	4	9	0.8	121	0.5	0	0.55	0.309090909	1	3	9.818181818	2	0.9091	2
poi	3	org.apache.poi.hssf.record.formula.StringPtg	9	2	0	7	24	2	2	6	8	0.666666667	190	0.166666667	1	0.538461538	0.259259259	1	2	19.44444444	2	0.8889	0
poi	3	org.apache.poi.ddf.UnknownEscherRecord	12	2	0	6	47	28	1	5	11	0.636363636	353	1	0	0.655172414	0.246753247	1	6	28.16666667	3	1.3333	1
poi	3	org.apache.poi.ddf.EscherPropertyMetaData	4	1	0	1	5	0	1	0	4	1.125	33	0.25	0	0	0.583333333	0	0	5.25	1	0.5	1
poi	3	org.apache.poi.hssf.record.RefModeRecord	11	2	0	6	20	43	2	4	9	0.95	104	0.25	0	0.55	0.309090909	1	4	8.090909091	2	0.9091	1
poi	3	org.apache.poi.hssf.record.formula.ArrayPtg	14	2	2	9	40	27	3	7	13	0.776223776	594	0.909090909	0	0.368421053	0.273809524	1	2	40.64285714	7	2.4286	1
poi	3	org.apache.poi.hssf.record.FormatRecord	15	2	0	8	31	55	3	5	13	0.757142857	240	0.8	0	0.458333333	0.2	1	4	14.66666667	4	1.3333	1
poi	3	org.apache.poi.hssf.record.SaveRecalcRecord	11	2	0	6	20	35	2	4	9	0.8	112	0.5	0	0.55	0.257575758	1	4	9	2	1.0909	1
poi	3	org.apache.poi.poifs.filesystem.Entry	6	1	0	7	6	15	7	1	6	2	6	0	0	0	0.583333333	0	0	0	1	1	0
poi	3	org.apache.poi.hssf.record.SSTDeserializer	3	1	0	4	6	1	1	3	3	0.5	32	1	1	0	0.466666667	0	0	9.333333333	2	1	0
poi	3	org.apache.poi.ddf.EscherArrayProperty	15	3	0	6	37	5	2	4	14	0.904761905	434	1	0	0.535714286	0.4	1	4	27.73333333	3	1.5333	1
poi	3	org.apache.poi.hpsf.ReadingNotSupportedException	1	6	0	2	2	0	1	1	1	2	6	0	0	1	1	0	0	5	0	0	0
poi	3	org.apache.poi.hssf.record.BottomMarginRecord	11	2	0	7	21	35	2	5	9	0.8	107	0.5	0	0.55	0.257575758	1	4	8.545454545	2	0.9091	1
poi	3	org.apache.poi.hssf.record.MergeCellsRecord	14	2	0	7	37	35	3	5	12	0.730769231	335	0.5	0	0.47826087	0.342857143	1	4	22.78571429	2	1.3571	1
poi	3	org.apache.poi.hssf.record.WindowProtectRecord	10	2	0	6	19	33	2	4	8	0.833333333	102	0.5	0	0.578947368	0.266666667	1	4	9	2	1.1	1
poi	3	org.apache.poi.hssf.model.SimpleFilledShape	6	2	0	12	36	11	1	12	2	0.8	173	1	2	0.5	0.541666667	1	1	27.5	3	1.1667	2
poi	3	org.apache.poi.ddf.EscherDump	9	1	0	8	45	36	1	8	5	2	3581	0	0	0	0.296296296	0	0	396.8888889	3	1.3333	1
poi	3	org.apache.poi.hssf.record.WriteProtectRecord	8	2	0	5	15	28	1	4	6	1.142857143	60	0	0	0.647058824	0.325	1	4	6.375	2	0.875	1
poi	3	org.apache.poi.poifs.storage.SmallDocumentBlock	12	1	0	8	25	24	6	2	8	0.863636364	319	1	0	0	0.214285714	0	0	25.25	3	1.25	1
poi	3	org.apache.poi.hssf.record.AbstractEscherHolderRecord	22	2	4	15	54	69	6	9	17	0.698412698	434	1	0	0.366666667	0.238095238	1	4	18.59090909	4	1.3636	6
poi	3	org.apache.poi.ddf.EscherBitmapBlip	11	3	0	9	33	0	3	6	11	0.916666667	241	0.5	0	0.833333333	0.303030303	1	4	20.36363636	1	0.9091	2
poi	3	org.apache.poi.hssf.record.ExternSheetRecord	13	2	0	7	31	52	2	5	11	0.722222222	206	0.666666667	0	0.5	0.269230769	1	4	14.61538462	2	1.1538	2
poi	3	org.apache.poi.util.HexDump	16	1	0	71	49	102	71	0	11	0.355555556	794	0.666666667	0	0	0.18	0	0	48.4375	10	1.875	2
poi	3	org.apache.poi.hssf.record.DrawingRecord	10	2	0	7	16	15	3	4	8	0.777777778	125	0.5	0	0.578947368	0.34	1	3	11.3	3	1.2	2
poi	3	org.apache.poi.hssf.record.MulBlankRecord	13	2	0	6	24	64	3	3	10	0.85	172	0.8	0	0.5	0.307692308	1	3	11.84615385	2	1.0769	4
poi	3	org.apache.poi.hssf.usermodel.StaticFontMetrics	3	1	0	2	24	1	1	1	1	0.75	121	1	0	0	0.5	0	0	38.66666667	8	2.6667	2
poi	3	org.apache.poi.ddf.EscherClientAnchorRecord	27	2	0	8	47	149	3	5	27	0.860946746	538	0.846153846	0	0.422222222	0.265432099	1	5	18.44444444	6	1.2593	1
poi	3	org.apache.poi.hssf.usermodel.HSSFComment	11	4	0	11	24	9	5	6	10	0.75	150	1	2	0.756756757	0.181818182	1	1	12.09090909	3	1.4545	2
poi	3	org.apache.poi.hssf.record.RKRecord	23	2	0	9	48	221	3	6	21	0.904040404	378	0.444444444	0	0.34375	0.211180124	1	3	15.04347826	6	1.5217	1
poi	3	org.apache.poi.hssf.record.EndSubRecord	9	3	0	11	16	36	8	4	7	1.125	70	0	0	0.631578947	0.311111111	1	4	6.666666667	2	0.8889	1
poi	3	org.apache.poi.hssf.record.formula.AbstractFunctionPtg	16	2	2	6	31	102	3	3	11	0.933333333	9886	0.75	1	0.176470588	0.19047619	0	0	616.375	5	1.1875	1
poi	3	org.apache.poi.ddf.EscherTextboxRecord	11	2	0	7	35	11	1	6	10	0.85	242	0.5	0	0.678571429	0.38	1	5	20.63636364	2	0.9091	1
poi	3	org.apache.poi.hssf.model.DrawingManager2	8	1	0	7	29	0	4	3	4	0.357142857	242	0	1	0	0.375	0	0	29	6	1.875	0
poi	3	org.apache.poi.hssf.record.formula.MultiplyPtg	11	2	0	5	16	55	2	4	11	1.1	95	0	0	0.25	0.220779221	0	0	7.454545455	1	0.8182	0
poi	3	org.apache.poi.hssf.usermodel.FontDetails	9	1	0	2	32	20	2	0	8	0.625	291	1	0	0	0.301587302	0	0	31	8	2.4444	2
poi	3	org.apache.poi.hssf.record.MulRKRecord	14	2	0	8	32	73	3	5	11	0.861538462	192	0.8	0	0.47826087	0.314285714	1	3	12.35714286	2	1.0714	2
poi	3	org.apache.poi.poifs.filesystem.OfficeXmlFileException	1	5	0	1	2	0	1	0	1	2	5	0	0	1	1	0	0	4	0	0	0
poi	3	org.apache.poi.ddf.EscherOptRecord	12	2	0	17	49	0	10	8	11	0.757575758	269	0.333333333	0	0.633333333	0.277777778	1	5	21.16666667	3	1.25	1
poi	3	org.apache.poi.hssf.record.AxisLineFormatRecord	11	2	0	6	22	35	1	5	9	1	126	0.166666667	0	0.55	0.309090909	1	4	9.909090909	2	0.9091	1
poi	3	org.apache.poi.hssf.record.PageBreakRecord	16	2	2	8	43	96	4	5	14	0.755555556	457	0.5	0	0.458333333	0.325	1	4	27.1875	5	1.6875	1
poi	3	org.apache.poi.hpsf.Constants	1	1	0	0	2	0	0	0	1	2	58	0	0	0	1	0	0	3	0	0	0
poi	3	org.apache.poi.poifs.storage.DocumentBlock	10	2	0	5	19	5	2	3	8	0.740740741	223	1	0	0.3	0.228571429	1	2	21	3	1.2	0
poi	3	org.apache.poi.ddf.EscherPropertyFactory	2	1	0	10	20	1	1	9	2	2	166	0	0	0	0.625	0	0	82	11	5.5	1
poi	3	org.apache.poi.hssf.record.formula.RefErrorPtg	10	2	0	4	18	25	1	4	9	0.888888889	83	0.666666667	0	0.466666667	0.3	1	2	7	1	0.8	1
poi	3	org.apache.poi.hssf.record.formula.PowerPtg	9	2	0	5	13	36	2	3	9	1.125	62	0	0	0.3	0.259259259	0	0	5.666666667	1	0.7778	0
poi	3	org.apache.poi.poifs.dev.POIFSViewEngine	4	1	0	2	24	4	1	1	2	0.333333333	146	1	0	0	0.466666667	0	0	35.25	3	1.25	0
poi	3	org.apache.poi.hssf.record.RightMarginRecord	11	2	0	7	21	35	2	5	9	0.8	107	0.5	0	0.55	0.257575758	1	4	8.545454545	2	0.9091	0
poi	3	org.apache.poi.hssf.record.SSTRecord	23	2	0	12	60	65	2	10	17	0.912587413	386	0.384615385	3	0.35483871	0.220779221	2	5	15.2173913	6	1.3913	3
poi	3	org.apache.poi.poifs.property.DocumentProperty	7	2	0	6	14	9	5	2	5	0.5	48	1	1	0.848484848	0.342857143	0	0	5.714285714	1	0.7143	0
poi	3	org.apache.poi.hssf.usermodel.HSSFPrintSetup	39	1	0	3	78	0	2	1	38	0.923684211	234	0	1	0	0.302564103	0	0	4.743589744	2	1.0256	0
poi	3	org.apache.poi.util.SystemOutLogger	4	2	0	1	12	4	0	1	4	0.666666667	44	1	0	0.888888889	0.5	1	1	9.75	2	1.25	2
poi	3	org.apache.poi.poifs.filesystem.DocumentOutputStream	8	2	0	3	15	4	3	0	5	0.428571429	90	1	0	0.416666667	0.425	1	1	9.875	1	0.875	1
poi	3	org.apache.poi.poifs.storage.BATBlock	12	2	0	6	18	54	4	2	8	0.924242424	222	1	1	0.230769231	0.3125	1	2	17	5	1.3333	1
poi	3	org.apache.poi.ddf.EscherBSERecord	33	2	0	9	63	326	2	7	33	0.940217391	684	0.565217391	1	0.37254902	0.200757576	1	5	19.03030303	7	1.303	2
poi	3	org.apache.poi.ddf.EscherBlipWMFRecord	32	3	0	7	64	312	0	7	32	0.891705069	614	0.928571429	0	0.617283951	0.265625	1	5	17.75	1	0.9688	1
poi	3	org.apache.poi.util.LittleEndianConsts	0	1	0	1	0	0	1	0	0	2	5	0	0	0	0	0	0	0	0	0	0
poi	3	org.apache.poi.hssf.record.MMSRecord	12	2	0	6	21	54	2	4	10	0.787878788	122	0.666666667	0	0.523809524	0.263888889	1	4	8.916666667	2	0.9167	1
poi	3	org.apache.poi.hssf.record.HeaderRecord	14	2	0	9	30	55	4	5	12	0.753846154	258	0.8	0	0.47826087	0.214285714	1	4	17.07142857	5	1.6429	2
poi	3	org.apache.poi.hssf.record.StringRecord	15	2	0	10	32	53	5	5	12	0.714285714	209	0.75	0	0.458333333	0.20952381	1	4	12.66666667	2	1.2667	3
poi	3	org.apache.poi.hssf.record.formula.RefNVPtg	6	3	0	5	9	15	2	3	5	1.2	31	0	0	0.851851852	0.333333333	0	0	4	1	0.6667	0
poi	3	org.apache.poi.hssf.record.formula.OperationPtg	5	2	21	24	6	10	23	1	5	1.25	13	0	0	0.636363636	0.6	0	0	1	1	0.8	0
poi	3	org.apache.poi.hssf.eventusermodel.HSSFEventFactory	6	1	0	9	15	15	1	8	5	2	128	0	0	0	0.533333333	0	0	20.33333333	1	0.8333	4
poi	3	org.apache.poi.hssf.record.EndRecord	8	2	0	5	15	28	1	4	6	1.142857143	60	0	0	0.647058824	0.325	1	4	6.375	2	0.875	1
poi	3	org.apache.poi.hssf.model.WorkbookRecordList	28	1	0	2	35	198	1	1	28	0.841750842	388	1	0	0	0.383928571	0	0	12.46428571	12	1.75	1
poi	3	org.apache.poi.hssf.record.BOFRecord	21	2	0	8	33	148	4	4	19	0.944117647	286	0.352941176	0	0.366666667	0.304761905	1	4	11.80952381	2	0.9524	3
poi	3	org.apache.poi.hssf.record.PrintSetupRecord	48	2	0	10	64	616	4	6	45	0.9	667	0.95	8	0.196428571	0.215805471	1	4	12.47916667	2	0.9583	1
poi	3	org.apache.poi.hssf.usermodel.HSSFPicture	3	3	0	6	5	1	3	3	2	1.357142857	25	0	0	0.9	0.5	0	0	5	1	0.6667	3
poi	3	org.apache.poi.hssf.record.SeriesToChartGroupRecord	11	2	0	6	22	35	1	5	9	0.8	122	0.5	0	0.55	0.309090909	1	4	9.909090909	2	0.9091	1
poi	3	org.apache.poi.hssf.record.CalcModeRecord	11	2	0	6	20	43	2	4	9	0.98	105	0.2	0	0.55	0.309090909	1	4	8.090909091	2	0.9091	1
poi	3	org.apache.poi.hssf.record.PrintGridlinesRecord	11	2	0	7	20	35	3	4	9	0.8	113	0.5	0	0.55	0.257575758	1	4	9.090909091	2	1.0909	1
poi	3	org.apache.poi.poifs.property.Parent	4	1	0	3	4	6	1	2	4	2	4	0	0	0	0.583333333	0	0	0	1	1	0
poi	3	org.apache.poi.poifs.eventfilesystem.POIFSReaderEvent	4	1	0	5	5	0	3	2	3	0.666666667	28	1	2	0	0.4375	0	0	5.25	1	0.75	0
poi	3	org.apache.poi.hpsf.MutableSection	24	2	0	15	86	116	5	11	21	0.507246377	781	1	0	0.290322581	0.16025641	1	7	31.41666667	7	1.4167	0
poi	3	org.apache.poi.hssf.record.FooterRecord	14	2	0	9	30	55	4	5	12	0.753846154	259	0.8	0	0.47826087	0.214285714	1	4	17.14285714	5	1.6429	2
poi	3	org.apache.poi.util.IntList2d	6	1	0	1	16	0	0	1	4	0	108	0	0	0	0.916666667	0	0	16.83333333	3	1.8333	0
poi	3	org.apache.poi.hssf.usermodel.HSSFPalette	6	1	0	7	12	0	2	5	5	0	175	1	1	0	0.541666667	0	0	28	5	2.5	1
poi	3	org.apache.poi.poifs.property.PropertyTable	11	1	0	11	34	0	2	9	10	0.566666667	210	1	1	0	0.272727273	0	0	17.81818182	3	1.0909	2
poi	3	org.apache.poi.hssf.record.BookBoolRecord	10	2	0	6	19	33	2	4	8	0.833333333	91	0.5	0	0.578947368	0.32	1	4	7.9	2	0.9	1
poi	3	org.apache.poi.hssf.record.SCLRecord	13	2	0	8	24	44	3	5	11	0.75	171	0.666666667	0	0.5	0.307692308	1	4	11.92307692	2	0.9231	1
poi	3	org.apache.poi.hssf.record.NumberRecord	24	2	0	11	39	234	6	5	22	0.747826087	365	0.8	0	0.333333333	0.197916667	1	4	14	7	1.8333	1
poi	3	org.apache.poi.ddf.DefaultEscherRecordFactory	4	1	1	11	27	4	3	8	2	0.833333333	214	1	0	0	0.416666667	0	0	52	10	3	2
poi	3	org.apache.poi.ddf.NullEscherSerializationListener	3	1	0	5	4	3	4	2	3	2	8	0	0	0	0.75	0	0	1.666666667	1	0.6667	1
poi	3	org.apache.poi.hssf.record.PlotAreaRecord	9	2	0	5	16	36	1	4	7	1.125	71	0	0	0.611111111	0.311111111	1	4	6.777777778	2	0.8889	1
poi	3	org.apache.poi.hpsf.CustomProperty	7	3	0	4	14	9	2	2	7	0.166666667	85	1	0	0.692307692	0.428571429	1	1	11	7	1.4286	0
poi	3	org.apache.poi.ddf.EscherSpgrRecord	15	2	0	7	32	43	1	6	15	0.833333333	253	0.666666667	0	0.575757576	0.333333333	1	5	15.46666667	2	1	1
poi	3	org.apache.poi.hssf.record.AxisParentRecord	19	2	0	6	33	95	1	5	17	0.847222222	320	0.625	0	0.392857143	0.305263158	1	4	15.42105263	2	0.9474	1
poi	3	org.apache.poi.hssf.record.DateWindow1904Record	10	2	0	6	19	39	2	4	8	0.833333333	91	0.5	0	0.578947368	0.32	1	4	7.9	2	0.9	1
poi	3	org.apache.poi.hssf.record.RefreshAllRecord	10	2	0	6	19	33	2	4	8	0.833333333	101	0.5	0	0.578947368	0.266666667	1	4	8.9	2	1.1	1
poi	3	org.apache.poi.hssf.record.LinkedDataFormulaField	9	1	0	5	29	0	1	4	9	0.125	139	0	0	0	0.259259259	0	0	14.33333333	2	1.1111	0
poi	3	org.apache.poi.hssf.util.CellReference	12	1	0	6	32	34	6	0	9	0.690909091	346	1	0	0	0.375	0	0	27.41666667	6	1.5833	1
poi	3	org.apache.poi.hssf.usermodel.HSSFRichTextString	22	1	0	12	47	0	7	5	16	0.583333333	307	0.75	3	0	0.196969697	0	0	12.77272727	9	1.5	4
poi	3	org.apache.poi.hpsf.TypeWriter	9	1	0	9	27	36	4	6	9	2	204	0	0	0	0.25	0	0	21.66666667	1	0.8889	0
poi	3	org.apache.poi.hssf.record.UnicodeString	36	1	0	18	90	252	11	8	29	0.742857143	1699	0.888888889	3	0	0.16	1	1	45.94444444	25	4.1667	3
poi	3	org.apache.poi.hssf.record.formula.NumberPtg	10	2	0	5	18	39	2	4	9	0.851851852	75	0.333333333	0	0.5	0.228571429	1	2	6.2	1	0.7	1
poi	3	org.apache.poi.hssf.record.formula.AreaVPtg	5	3	0	4	17	10	2	2	4	1.25	52	0	0	0.933333333	0.4	1	1	9.2	1	0.4	0
poi	3	org.apache.poi.hssf.record.formula.ArrayPtgV	3	3	0	3	8	3	1	2	2	1.5	92	0	0	0.95	0.666666667	1	5	29.33333333	3	1	0
poi	3	org.apache.poi.poifs.common.POIFSConstants	0	1	0	0	0	0	0	0	0	2	4	0	0	0	0	0	0	0	0	0	0
poi	3	org.apache.poi.hssf.record.FilePassRecord	9	2	0	5	19	24	1	4	7	0.875	97	0.5	0	0.611111111	0.311111111	1	4	9.555555556	2	0.8889	2
poi	3	org.apache.poi.hpsf.DocumentSummaryInformation	51	3	0	11	99	1275	1	10	49	1.02	564	0	0	0.333333333	0.193277311	0	0	10.03921569	6	1.1765	0
poi	3	org.apache.poi.hssf.record.formula.ArrayPtgA	3	3	0	3	8	3	1	2	2	1.5	92	0	0	0.95	0.666666667	1	5	29.33333333	3	1	0
poi	3	org.apache.poi.hpsf.Section	18	1	1	14	64	127	8	7	14	0.754901961	714	1	2	0	0.25	1	1	38.33333333	16	2.4444	2
poi	3	org.apache.poi.hssf.record.BoundSheetRecord	19	2	0	7	40	123	2	5	17	0.777777778	320	0.833333333	0	0.392857143	0.218045113	1	4	15.52631579	11	1.6316	2
poi	3	org.apache.poi.hssf.record.formula.ErrPtg	7	2	0	3	9	9	1	3	7	0.944444444	69	0.666666667	0	0.583333333	0.314285714	1	2	8.428571429	9	1.8571	0
poi	3	org.apache.poi.ddf.EscherSimpleProperty	8	2	3	13	24	0	9	4	8	0.142857143	121	1	0	0.571428571	0.375	1	1	14	5	1.25	1
poi	3	org.apache.poi.poifs.filesystem.POIFSWriterEvent	5	1	0	5	6	2	3	2	4	0.75	36	1	2	0	0.36	0	0	5.4	1	0.8	0
poi	3	org.apache.poi.hssf.record.GroupMarkerSubRecord	9	3	0	6	23	0	2	5	7	0.6875	150	0.5	0	0.631578947	0.311111111	1	4	15.44444444	2	1	1
poi	3	org.apache.poi.util.POILogFactory	4	1	0	8	15	4	6	2	2	0.333333333	55	1	0	0	0.333333333	0	0	12.5	2	0.75	0
poi	3	org.apache.poi.hssf.record.ExtendedFormatRecord	95	2	0	11	115	3119	5	6	92	0.980994502	1371	0.483146067	34	0.106796117	0.25177305	1	4	12.49473684	3	1	1
poi	3	org.apache.poi.hssf.record.formula.GreaterEqualPtg	9	2	0	5	13	36	2	3	9	1.125	62	0	0	0.3	0.259259259	0	0	5.666666667	1	0.7778	1
poi	3	org.apache.poi.hpsf.NoSingleSectionException	4	5	0	3	8	6	2	1	4	2	20	0	0	1	0.666666667	0	0	4	0	0	0
poi	3	org.apache.poi.hssf.usermodel.HSSFSimpleShape	3	2	2	12	4	0	10	2	2	1.25	24	0	0	0.888888889	0.5	0	0	5	1	0.6667	0
poi	3	org.apache.poi.hssf.usermodel.HSSFShape	17	1	3	18	19	84	15	3	16	0.994047619	152	0	2	0	0.317647059	0	0	6.705882353	4	1.1176	1
poi	3	org.apache.poi.hpsf.PropertySet	26	1	1	16	72	273	5	11	20	0.82	553	0.5	1	0	0.288	1	1	19.88461538	8	1.3077	0
poi	3	org.apache.poi.hssf.record.PaneRecord	19	2	0	7	30	95	2	5	17	0.888888889	322	0.5	0	0.392857143	0.305263158	1	4	15.42105263	2	0.9474	1
poi	3	org.apache.poi.util.List2d	5	1	0	0	11	0	0	0	3	0	86	0	0	0	0.666666667	0	0	16	3	1.6	0
poi	3	org.apache.poi.hssf.usermodel.HSSFTextbox	11	3	1	11	14	41	7	4	11	0.916666667	66	0	1	0.642857143	0.327272727	0	0	4.454545455	1	0.9091	1
poi	3	org.apache.poi.hssf.model.Sheet	134	1	0	65	390	7059	5	60	101	0.940893901	3878	0.722222222	19	0	0.077238551	0	0	27.67164179	43	2.3507	16
poi	3	org.apache.poi.hssf.record.ProtectionRev4Record	10	2	0	6	19	33	2	4	8	0.833333333	101	0.5	0	0.578947368	0.266666667	1	4	8.9	2	1.1	1
poi	3	org.apache.poi.hssf.record.TickRecord	37	2	0	8	60	350	1	7	35	0.867647059	739	0.941176471	4	0.239130435	0.216216216	1	4	18.51351351	2	0.973	1
poi	3	org.apache.poi.hssf.record.StyleRecord	23	2	0	9	39	181	2	7	20	0.877272727	388	0.7	1	0.34375	0.223602484	1	4	15.43478261	4	1.3478	2
poi	3	org.apache.poi.hssf.record.formula.Area3DPtg	34	2	1	13	60	187	5	9	34	0.747474747	700	0.888888889	2	0.184210526	0.173202614	2	3	19.32352941	8	1.4118	1
poi	3	org.apache.poi.hssf.record.WSBoolRecord	30	2	0	9	43	141	3	6	27	0.859195402	372	0.916666667	9	0.289473684	0.216748768	1	4	11	2	0.9333	1
poi	3	org.apache.poi.hssf.record.NoteRecord	18	2	0	9	36	51	5	4	16	0.852941176	300	0.625	0	0.407407407	0.259259259	1	4	15.22222222	2	0.9444	5
poi	3	org.apache.poi.hssf.record.LegendRecord	35	2	0	8	56	189	1	7	33	0.914322251	635	0.565217391	6	0.25	0.216326531	1	4	16.48571429	2	0.9714	1
poi	3	org.apache.poi.hssf.record.DefaultDataLabelTextPropertiesRecord	11	2	0	6	22	35	1	5	9	0.98	125	0.2	0	0.55	0.309090909	1	4	9.909090909	2	0.9091	1
poi	3	org.apache.poi.hssf.eventmodel.ListenerWrapper	2	1	0	3	5	0	1	2	1	0	49	1	1	0	0.6	0	0	22	5	2.5	0
poi	3	org.apache.poi.hssf.record.SeriesListRecord	11	2	0	5	22	25	1	4	9	0.75	124	0.5	0	0.55	0.257575758	1	4	10.09090909	2	0.9091	1
poi	3	org.apache.poi.ddf.EscherRecordFactory	1	1	0	21	1	0	21	1	1	2	1	0	0	0	1	0	0	0	1	1	1
poi	3	org.apache.poi.poifs.filesystem.POIFSFileSystem	17	1	0	36	95	106	9	28	13	0.354166667	461	1	2	0	0.14479638	0	0	25.94117647	2	1.1176	3
poi	3	org.apache.poi.poifs.filesystem.DirectoryNode	20	2	0	14	65	94	3	14	15	0.649122807	327	1	2	0.321428571	0.154545455	1	1	15.2	3	1.15	0
poi	3	org.apache.poi.dev.RecordGenerator	4	1	0	0	40	6	0	0	2	2	323	0	0	0	0.25	0	0	79.75	1	0.75	0
poi	3	org.apache.poi.hpsf.ClassID	10	1	0	11	23	0	10	1	10	0.611111111	359	0.5	0	0	0.45	1	1	34.7	6	2	0
poi	3	org.apache.poi.poifs.filesystem.POIFSWriterListener	1	1	0	7	1	0	6	1	1	2	1	0	0	0	1	0	0	0	1	1	0
poi	3	org.apache.poi.hssf.record.CategorySeriesAxisRecord	23	2	0	8	39	75	1	7	21	0.772727273	374	0.875	3	0.34375	0.253623188	1	4	14.91304348	2	0.9565	1
poi	3	org.apache.poi.poifs.filesystem.DocumentDescriptor	4	1	0	2	18	0	1	1	4	0.222222222	129	1	1	0	0.4375	1	1	30.5	6	2.5	0
poi	3	org.apache.poi.hssf.record.FontIndexRecord	11	2	0	6	22	35	1	5	9	0.8	122	0.5	0	0.55	0.309090909	1	4	9.909090909	2	0.9091	1
poi	3	org.apache.poi.hssf.record.formula.LessEqualPtg	9	2	0	5	13	36	2	3	9	1.125	62	0	0	0.3	0.259259259	0	0	5.666666667	1	0.7778	1
poi	3	org.apache.poi.hssf.record.formula.PercentPtg	10	2	0	4	14	45	1	3	10	1.111111111	57	0.333333333	0	0.272727273	0.25	0	0	4.4	1	0.8	0
poi	3	org.apache.poi.hssf.usermodel.HSSFPictureData	3	1	0	2	6	0	1	1	2	1.3125	41	0.125	1	0	0.666666667	0	0	10	8	3	2
poi	3	org.apache.poi.util.CommonsLogger	5	2	0	3	20	0	0	3	4	0.5	138	1	0	0.888888889	0.5	1	1	26.2	12	4.8	0
poi	3	org.apache.poi.hssf.record.TextObjectBaseRecord	37	2	1	8	58	246	1	7	35	0.929012346	687	0.518518519	6	0.239130435	0.252252252	1	4	16.83783784	2	0.973	1
poi	3	org.apache.poi.hssf.usermodel.EscherGraphics	49	2	0	15	103	740	1	14	42	0.8359375	1010	1	3	0.520833333	0.182692308	2	18	19.44897959	7	1.5102	1
poi	3	org.apache.poi.hssf.eventmodel.ModelFactoryListener	1	1	0	2	1	0	1	1	1	2	1	0	0	0	1	0	0	0	1	1	0
poi	3	org.apache.poi.poifs.storage.ListManagedBlock	1	1	0	13	1	0	13	0	1	2	1	0	0	0	1	0	0	0	1	1	0
poi	3	org.apache.poi.hssf.record.UnknownRecord	11	2	0	10	24	0	6	4	8	0.35	174	1	0	0.578947368	0.363636364	1	5	14.63636364	3	1	9
poi	3	org.apache.poi.ddf.EscherSerializationListener	2	1	0	22	2	1	22	1	2	2	2	0	0	0	1	0	0	0	1	1	1
poi	3	org.apache.poi.hssf.record.AxisUsedRecord	11	2	0	6	22	35	1	5	9	0.8	122	0.5	0	0.55	0.309090909	1	4	9.909090909	2	0.9091	1
poi	3	org.apache.poi.hpsf.SummaryInformation	55	3	0	7	72	1485	1	6	55	1.018518519	485	0	0	0.316455696	0.192207792	0	0	7.8	2	1	1
poi	3	org.apache.poi.hssf.record.PasswordRev4Record	10	2	0	6	19	39	2	4	8	0.833333333	91	0.5	0	0.578947368	0.32	1	4	7.9	2	0.9	1
poi	3	org.apache.poi.ddf.EscherBoolProperty	3	3	0	6	4	1	5	1	3	2	22	0	0	0.875	0.555555556	0	0	6.333333333	2	1.3333	1
poi	3	org.apache.poi.util.DoubleList	25	1	0	1	29	0	1	0	24	0.388888889	635	1	0	0	0.313333333	1	1	24.28	9	2.6	0
poi	3	org.apache.poi.hssf.record.VCenterRecord	11	2	0	7	20	35	3	4	9	0.8	113	0.5	0	0.55	0.257575758	1	4	9.090909091	2	1.0909	1
poi	3	org.apache.poi.hssf.util.RKUtil	2	1	0	2	4	1	2	0	1	2	39	0	0	0	0.5	0	0	18.5	3	1.5	1
poi	3	org.apache.poi.ddf.EscherContainerRecord	11	2	0	15	46	25	9	6	11	0.957142857	366	0.142857143	0	0.655172414	0.222222222	1	6	31.63636364	3	1.8182	3
poi	3	org.apache.poi.hssf.usermodel.HSSFHeader	20	1	0	2	34	158	1	1	18	0.75	262	0	1	0	0.175	0	0	11.9	4	1.1	1
poi	3	org.apache.poi.hssf.record.formula.Ref3DPtg	22	2	1	12	52	89	4	9	22	0.721088435	417	0.857142857	2	0.269230769	0.198863636	1	2	17.63636364	8	1.1818	0
poi	3	org.apache.poi.hssf.record.SeriesIndexRecord	11	2	0	6	22	35	1	5	9	0.8	122	0.5	0	0.55	0.309090909	1	4	9.909090909	2	0.9091	1
poi	3	org.apache.poi.hssf.record.TextRecord	61	2	0	8	84	610	1	7	59	0.957692308	1176	0.5	14	0.157142857	0.215456674	1	4	17.42622951	2	0.9836	1
poi	3	org.apache.poi.hssf.model.PictureShape	5	2	0	15	41	6	1	15	2	0.75	177	1	2	0.555555556	0.55	1	1	34	3	1.2	1
poi	3	org.apache.poi.hssf.record.AreaFormatRecord	25	2	0	8	44	140	1	7	23	0.800925926	437	0.888888889	2	0.323529412	0.253333333	1	4	16.12	2	0.96	1
poi	3	org.apache.poi.hssf.record.UseSelFSRecord	10	2	0	6	19	39	2	4	8	0.972222222	93	0.25	0	0.578947368	0.32	1	4	7.9	2	0.9	1
poi	3	org.apache.poi.hssf.model.Workbook	88	1	0	115	308	2862	60	56	50	0.921695402	3649	1	6	0	0.136886102	0	0	40.28409091	38	2.3182	9
poi	3	org.apache.poi.hpsf.SpecialPropertySet	28	3	2	10	56	0	2	8	25	0	160	1	1	0.490196078	0.15	2	7	4.678571429	1	0.9286	0
poi	3	org.apache.poi.hssf.record.DefaultColWidthRecord	11	2	0	6	20	43	2	4	9	0.8	102	0.5	0	0.55	0.309090909	1	4	8.090909091	2	0.9091	1
poi	3	org.apache.poi.hssf.usermodel.HSSFSheet	102	1	0	38	302	0	5	35	88	0.925742574	1843	0.4375	3	0	0.135567403	0	0	16.91176471	18	1.7353	19
poi	3	org.apache.poi.hssf.eventusermodel.HSSFListener	1	1	0	5	1	0	4	1	1	2	1	0	0	0	1	0	0	0	1	1	0
poi	3	org.apache.poi.hssf.record.PaletteRecord	11	2	0	9	30	17	4	5	8	0.84	1209	0.4	0	0.55	0.287878788	1	4	108.4545455	4	1.7273	1
poi	3	org.apache.poi.hssf.record.SharedFormulaRecord	19	2	0	19	89	155	2	17	16	0.854166667	531	0.875	0	0.392857143	0.236842105	1	4	26.52631579	10	1.7368	5
poi	3	org.apache.poi.hssf.usermodel.HSSFDataFormat	9	1	0	5	32	0	3	2	7	0.65625	431	1	1	0	0.25	0	0	46.44444444	8	2.3333	0
poi	3	org.apache.poi.util.LittleEndian	36	1	0	188	44	630	186	2	33	2	398	0	0	0	0.200617284	0	0	10.05555556	2	1.2222	1
poi	3	org.apache.poi.hssf.record.formula.UnknownPtg	7	2	0	3	8	21	0	3	7	1	26	1	0	0.583333333	0.314285714	1	2	2.571428571	1	0.7143	0
poi	3	org.apache.poi.hssf.record.Margin	2	1	0	5	2	1	5	0	2	2	2	0	0	0	0.75	0	0	0	1	1	0
poi	3	org.apache.poi.hssf.record.FnGroupCountRecord	10	2	0	6	19	39	2	4	8	0.925925926	91	0.333333333	0	0.578947368	0.32	1	4	7.8	2	0.9	1
poi	3	org.apache.poi.hssf.record.formula.UnaryMinusPtg	10	2	0	6	15	45	2	4	10	1.111111111	59	0.333333333	0	0.272727273	0.25	0	0	4.6	1	0.8	0
poi	3	org.apache.poi.ddf.EscherChildAnchorRecord	15	2	0	6	31	43	1	5	15	0.833333333	229	0.666666667	0	0.575757576	0.333333333	1	5	13.86666667	1	0.9333	1
poi	3	org.apache.poi.hssf.util.AreaReference	5	1	0	3	21	0	2	1	4	0.5	149	1	1	0	0.7	0	0	28.4	2	1.2	1
poi	3	org.apache.poi.hssf.record.BarRecord	23	2	0	8	39	35	1	7	21	0.761363636	360	0.875	4	0.34375	0.253623188	1	4	14.30434783	2	0.9565	1
poi	3	org.apache.poi.hssf.record.BackupRecord	10	2	0	7	19	39	3	4	8	0.833333333	91	0.5	0	0.578947368	0.32	1	4	7.9	2	0.9	1
poi	3	org.apache.poi.hssf.usermodel.HSSFShapeContainer	1	1	0	3	1	0	3	0	1	2	1	0	0	0	1	0	0	0	1	1	0
poi	3	org.apache.poi.hssf.model.FormulaParser	56	1	0	35	146	728	3	32	7	0.715584416	2031	0.642857143	1	0	0.173737374	0	0	35.01785714	14	3.2857	3
poi	3	org.apache.poi.hssf.record.AreaRecord	17	2	0	8	33	0	1	7	15	0.6875	227	0.8	3	0.423076923	0.254901961	1	4	12.05882353	2	0.9412	1
poi	3	org.apache.poi.hssf.record.SeriesRecord	21	2	0	6	32	120	1	5	19	0.955263158	379	0.315789474	0	0.366666667	0.304761905	1	4	16.14285714	2	0.9524	1
poi	3	org.apache.poi.hssf.model.CommentShape	4	3	0	13	32	4	2	11	2	0.666666667	155	1	1	0.8	0.5	1	1	37.5	11	3.75	2
poi	3	org.apache.poi.poifs.property.PropertyFactory	2	1	0	5	10	1	1	4	0	2	82	0	0	0	0.5	0	0	40	1	0.5	0
poi	3	org.apache.poi.hssf.record.formula.NameXPtg	8	2	0	4	12	22	1	4	7	0.885714286	94	0.8	0	0.583333333	0.270833333	1	2	10.125	1	0.625	0
poi	3	org.apache.poi.util.IntMapper	7	1	0	4	18	0	4	0	7	0.611111111	75	1	0	0	0.523809524	0	0	9.285714286	2	0.8571	1
poi	3	org.apache.poi.hssf.usermodel.HSSFAnchor	12	1	2	18	13	42	18	0	12	0.818181818	62	0	0	0	0.708333333	0	0	3.833333333	1	0.8333	0
poi	3	org.apache.poi.hssf.model.DrawingManager	7	1	0	3	30	0	0	3	4	0.333333333	212	0	1	0	0.476190476	0	0	29	7	2.1429	0
poi	3	org.apache.poi.util.ShortList	25	1	0	0	29	0	0	0	24	0.388888889	629	1	0	0	0.313333333	1	1	24.04	9	2.6	1
poi	3	org.apache.poi.hssf.record.formula.ParenthesisPtg	10	2	0	5	14	45	2	3	10	1.111111111	52	0.5	0	0.272727273	0.25	0	0	4	1	0.8	0
poi	3	org.apache.poi.poifs.storage.SmallBlockTableReader	2	1	0	9	8	1	2	7	2	2	24	0	0	0	0.5	0	0	11	1	0.5	2
poi	3	org.apache.poi.hssf.record.HCenterRecord	11	2	0	7	20	35	3	4	9	0.8	113	0.5	0	0.55	0.257575758	1	4	9.090909091	2	1.0909	1
poi	3	org.apache.poi.hssf.record.TextObjectRecord	12	3	0	13	70	0	6	7	7	0.090909091	613	0	1	0.821428571	0.316666667	3	5	50	7	2.0833	3
poi	3	org.apache.poi.util.IntList	27	1	0	4	31	0	4	0	25	0.509615385	683	1	0	0	0.37037037	1	1	24.14814815	9	2.5556	1
poi	3	org.apache.poi.hssf.record.EscherAggregate	20	3	0	36	129	124	3	34	10	1.045397855	1234	0.023696682	2	0.558139535	0.161538462	2	7	50.15	11	2.55	4
poi	3	org.apache.poi.ddf.EscherBlipRecord	6	2	2	10	25	3	5	5	6	1.04	154	0.4	0	0.791666667	0.4	1	5	23.83333333	1	0.8333	3
poi	3	org.apache.poi.hssf.record.HideObjRecord	10	2	0	6	19	39	2	4	8	1	94	0.2	0	0.578947368	0.32	1	4	7.9	2	0.9	1
poi	3	org.apache.poi.hssf.record.DefaultRowHeightRecord	13	2	0	6	22	56	2	4	11	0.75	137	0.666666667	0	0.5	0.307692308	1	4	9.307692308	2	0.9231	1
poi	3	org.apache.poi.poifs.filesystem.EntryNode	10	1	2	6	14	19	3	4	6	0.611111111	71	1	2	0	0.325	0	0	5.9	3	1.3	0
poi	3	org.apache.poi.hssf.record.formula.RangePtg	9	2	0	4	13	36	1	3	9	1.125	58	0	0	0.3	0.259259259	0	0	5.333333333	1	0.7778	0
poi	3	org.apache.poi.util.FixedField	4	1	0	5	4	6	4	1	4	2	4	0	0	0	0.583333333	0	0	0	1	1	0
poi	3	org.apache.poi.hssf.record.ProtectRecord	11	2	0	8	20	35	4	4	9	0.8	112	0.5	0	0.55	0.257575758	1	4	9	2	1.0909	1
poi	3	org.apache.poi.hssf.record.SubRecord	3	2	4	9	11	3	6	7	3	2	46	0	0	0.916666667	0.666666667	0	0	14.33333333	6	2	2
poi	3	org.apache.poi.hssf.record.AxisOptionsRecord	43	2	0	8	59	305	1	7	41	0.867724868	794	0.944444444	8	0.211538462	0.251937984	1	4	17.04651163	2	0.9767	1
poi	3	org.apache.poi.poifs.storage.BlockListImpl	6	1	2	5	13	0	2	3	4	0.5	107	1	2	0	0.458333333	0	0	16.5	3	1.1667	3
poi	3	org.apache.poi.hpsf.wellknown.PropertyIDMap	7	3	0	1	18	21	1	0	7	1.149122807	301	0.052631579	2	0.915254237	0.224489796	1	2	36.57142857	2	1	0
poi	3	org.apache.poi.hssf.record.formula.ReferencePtg	21	2	5	14	42	38	8	7	20	0.685714286	318	0.857142857	3	0.291666667	0.196428571	1	2	13.80952381	3	0.9048	1
poi	3	org.apache.poi.hssf.record.TabIdRecord	10	2	0	6	24	33	2	4	8	0.777777778	166	0	0	0.578947368	0.266666667	1	4	15.4	2	1.2	1
poi	3	org.apache.poi.hpsf.VariantTypeException	3	4	2	3	4	0	2	1	3	0.5	21	1	0	0.9	0.5	0	0	5.333333333	1	0.6667	0
