# Supplementary material for: Feature selection using a multi-strategy improved parrot optimization algorithm in software defect prediction
Source: PeerJ Comput Sci. 2025 Apr 16;11:e2815. doi: 10.7717/peerj-cs.2815 (PMC12190446; doi:10.7717/peerj-cs.2815)
Supplement: Supplemental Information 1 — Metric data of Java code and a label indicating whether it is defective. [file peerj-cs-11-2815-s001.zip › data/synapse-1.2.csv]

name	version	name	wmc	dit	noc	cbo	rfc	lcom	ca	ce	npm	lcom3	loc	dam	moa	mfa	cam	ic	cbm	amc	max_cc	avg_cc	bug
synapse	1.2	org.apache.synapse.endpoints.LoadbalanceEndpoint	15	1	0	18	52	37	3	15	14	0.75	271	1	4	0	0.255102041	0	0	16.53333333	13	2.0667	1
synapse	1.2	org.apache.synapse.util.concurrent.SynapseThreadPool	3	3	0	2	8	3	1	1	3	1.5	60	0	0	1	0.555555556	0	0	15	0	0	0
synapse	1.2	org.apache.synapse.mediators.AbstractMediator	15	1	18	23	33	7	18	5	5	0.476190476	229	1	0	0	0.380952381	0	0	14.06666667	4	2.3333	4
synapse	1.2	org.apache.synapse.config.xml.AnonymousListMediatorFactory	2	3	0	6	5	1	2	4	2	2	14	0	0	0.8	0.5	0	0	6	1	0.5	0
synapse	1.2	org.apache.synapse.endpoints.algorithms.LoadbalanceAlgorithm	2	1	0	11	2	1	8	3	2	2	2	0	0	0	0.833333333	0	0	0	1	1	1
synapse	1.2	org.apache.synapse.config.xml.ClassMediatorFactory	4	2	0	8	29	4	0	8	3	0.666666667	141	1	0	0.6	0.666666667	0	0	34	6	1.75	0
synapse	1.2	org.apache.synapse.config.xml.endpoints.LoadbalanceEndpointFactory	4	2	0	7	19	4	1	7	1	0.666666667	78	1	1	0.818181818	0.444444444	1	1	18.25	5	1.5	4
synapse	1.2	org.apache.synapse.util.WrappedTextNodeStreamReader	51	1	0	4	71	1025	1	3	47	0.86	481	1	0	0	0.236666667	0	0	8.274509804	3	1.2157	0
synapse	1.2	org.apache.synapse.endpoints.dispatch.DispatcherContext	14	1	0	14	46	0	5	9	9	0.730769231	544	1	0	0	0.285714286	0	0	37.28571429	8	3.2857	0
synapse	1.2	org.apache.synapse.util.UUIDGenerator	4	1	0	4	31	0	4	0	2	0.5	179	1	0	0	0.333333333	0	0	42.75	4	2	0
synapse	1.2	org.apache.synapse.config.xml.AbstractDBMediatorSerializer	2	2	2	16	30	1	2	14	1	2	373	0	0	0.857142857	0.666666667	0	0	185.5	25	12.5	0
synapse	1.2	org.apache.synapse.endpoints.SALoadbalanceEndpoint	17	1	0	23	77	34	4	19	15	0.848214286	673	0.714285714	6	0	0.2421875	0	0	37.76470588	30	3.4118	0
synapse	1.2	org.apache.synapse.config.xml.HeaderMediatorSerializer	3	2	0	10	25	3	0	10	3	2	139	0	0	0.75	0.555555556	0	0	45.33333333	10	3.6667	0
synapse	1.2	org.apache.synapse.core.SynapseEnvironment	10	1	0	33	10	45	30	5	10	2	10	0	0	0	0.283333333	0	0	0	1	1	0
synapse	1.2	org.apache.synapse.mediators.transform.XSLTMediator	20	2	0	31	107	104	3	29	14	0.872807018	844	0.833333333	1	0.40625	0.185	0	0	40.6	39	3.5	6
synapse	1.2	org.apache.synapse.registry.url.SimpleURLRegistry	15	2	0	12	73	67	0	12	11	0.761904762	609	1	0	0.277777778	0.276785714	2	3	39.4	9	2.4	0
synapse	1.2	org.apache.synapse.config.xml.ClassMediatorSerializer	3	2	0	8	24	3	0	8	3	2	114	0	0	0.75	0.555555556	0	0	37	7	2.6667	0
synapse	1.2	org.apache.synapse.mediators.builtin.RMSequenceMediator	17	2	0	14	58	100	2	12	11	0.90625	444	1	2	0.464285714	0.3	0	0	24.64705882	12	2.0588	2
synapse	1.2	org.apache.synapse.config.xml.CalloutMediatorSerializer	3	2	0	11	25	3	0	11	3	2	156	0	0	0.75	0.555555556	0	0	51	12	4.3333	0
synapse	1.2	org.apache.synapse.config.xml.OutMediatorSerializer	3	3	0	7	15	3	0	7	3	2	46	0	0	0.777777778	0.555555556	0	0	14.33333333	3	1.3333	0
synapse	1.2	org.apache.synapse.mediators.db.DBLookupMediator	2	3	0	5	30	1	3	3	1	2	183	0	0	0.962962963	0.666666667	2	5	90.5	9	4.5	1
synapse	1.2	org.apache.synapse.endpoints.AddressEndpoint	5	3	0	20	51	0	4	16	5	0	319	1	1	0.818181818	0.666666667	2	3	62.6	23	6.4	1
synapse	1.2	org.apache.synapse.registry.Registry	12	1	0	10	12	66	7	3	12	2	12	0	0	0	0.285714286	0	0	0	1	1	0
synapse	1.2	org.apache.synapse.mediators.AbstractListMediator	10	2	7	14	35	0	7	7	10	0	176	1	0	0.590909091	0.283333333	0	0	16.5	3	1.5	2
synapse	1.2	org.apache.synapse.core.axis2.ProxyServiceMessageReceiver	8	2	0	21	64	0	1	21	4	0.535714286	570	1	1	0.333333333	0.404761905	1	2	69.75	4	1.625	0
synapse	1.2	org.apache.synapse.config.xml.ConfigurationFactory	3	1	0	4	3	3	2	2	3	2	3	0	0	0	0.666666667	0	0	0	1	1	0
synapse	1.2	org.apache.synapse.core.axis2.Axis2FlexibleMEPClient	9	1	0	38	102	30	1	37	3	0.625	620	1	0	0	0.196428571	0	0	67.77777778	6	2.2222	9
synapse	1.2	org.apache.synapse.mediators.builtin.ValidateMediator	11	3	0	18	71	1	3	16	9	0.814285714	542	0.857142857	1	0.6875	0.303030303	1	3	47.63636364	16	2.7273	1
synapse	1.2	org.apache.synapse.config.xml.XMLConfigurationSerializer	3	1	0	5	8	1	0	5	2	0.5	21	1	0	0	0.5	0	0	5.666666667	1	0.3333	0
synapse	1.2	org.apache.synapse.endpoints.EndpointContext	12	1	0	12	37	2	5	7	8	0.772727273	319	1	0	0	0.25974026	0	0	24.75	7	2.5833	1
synapse	1.2	org.apache.synapse.config.Entry	26	1	0	17	31	245	13	4	24	0.943333333	193	0.666666667	1	0	0.194285714	0	0	5.961538462	4	1.3462	0
synapse	1.2	org.apache.synapse.config.xml.ResourceMapFactory	4	1	0	7	16	4	1	6	2	0.333333333	76	1	0	0	0.333333333	0	0	17.75	5	1.5	1
synapse	1.2	org.apache.synapse.config.xml.ValidateMediatorSerializer	3	3	0	13	28	3	0	13	3	2	142	0	0	0.777777778	0.555555556	0	0	46.33333333	9	3.3333	0
synapse	1.2	org.apache.synapse.util.PayloadHelper	23	1	0	18	70	143	2	17	22	0.878787879	537	0	0	0	0.181818182	0	0	21.95652174	5	2.2174	0
synapse	1.2	org.apache.synapse.config.xml.ProxyServiceFactory	5	1	0	14	67	0	1	13	2	0.25	695	1	0	0	0.3125	0	0	137.8	50	10.4	0
synapse	1.2	org.apache.synapse.endpoints.utils.EndpointDefinition	43	1	0	18	44	781	18	0	43	0.953514739	274	1	0	0	0.297674419	0	0	4.88372093	1	0.9767	0
synapse	1.2	org.apache.synapse.config.xml.SynapseXMLConfigurationFactory	15	1	0	28	84	99	0	28	6	0.357142857	507	1	0	0	0.314285714	0	0	32.73333333	19	2.6	2
synapse	1.2	org.apache.synapse.util.xpath.SynapseXPath	6	3	0	71	45	13	50	21	3	0.9	219	1	0	0.870967742	0.366666667	2	5	35.16666667	8	2.1667	1
synapse	1.2	org.apache.synapse.config.xml.SynapseMediatorSerializer	3	3	0	7	15	3	0	7	3	2	46	0	0	0.777777778	0.555555556	0	0	14.33333333	3	1.3333	0
synapse	1.2	org.apache.synapse.core.axis2.ResourceMap	5	1	0	13	26	0	7	6	4	0.5	151	1	0	0	0.583333333	0	0	28.8	5	1.4	2
synapse	1.2	org.apache.synapse.endpoints.dispatch.SoapSessionDispatcher	6	1	0	12	22	3	2	10	5	0.4	194	1	0	0	0.6	0	0	31	9	3.3333	0
synapse	1.2	org.apache.synapse.mediators.base.SequenceMediator	16	3	0	34	52	60	24	12	16	0.828571429	428	1	0	0.594594595	0.25	1	4	25.3125	29	2.8125	2
synapse	1.2	org.apache.synapse.startup.Task	1	1	0	2	1	0	2	0	1	2	1	0	0	0	1	0	0	0	1	1	0
synapse	1.2	org.apache.synapse.config.xml.LogMediatorFactory	4	2	0	6	16	2	0	6	3	1.047619048	97	1	0	0.6	0.666666667	0	0	21.5	7	2	0
synapse	1.2	org.apache.synapse.mediators.transform.FaultMediator	28	2	0	31	106	216	2	29	20	0.877492877	828	0.692307692	3	0.325	0.203571429	0	0	28.10714286	17	3.2143	3
synapse	1.2	org.apache.synapse.config.xml.AnnotatedCommandMediatorFactory	4	2	0	10	29	4	0	10	3	0.666666667	133	1	0	0.6	0.666666667	0	0	32	6	1.75	0
synapse	1.2	org.apache.synapse.core.axis2.DynamicAxisOperation	3	5	0	6	6	3	2	5	3	2	18	0	0	0.991150442	0.5	0	0	5	1	0.3333	0
synapse	1.2	org.apache.synapse.statistics.impl.ProxyServiceStatisticsStack	7	1	0	8	17	9	3	5	5	0.5	151	1	0	0	0.566666667	0	0	19.57142857	5	1.8571	0
synapse	1.2	org.apache.synapse.config.XMLToObjectMapper	1	1	0	10	1	0	9	1	1	2	1	0	0	0	1	0	0	0	1	1	0
synapse	1.2	org.apache.synapse.SynapseException	3	4	0	83	6	3	83	0	3	1.5	17	1	0	1	0.777777778	0	0	4.333333333	0	0	1
synapse	1.2	org.apache.synapse.config.xml.endpoints.DefaultEndpointSerializer	4	2	1	13	21	0	1	12	2	2	178	0	0	0.666666667	0.5	2	3	43.5	9	3.25	0
synapse	1.2	org.apache.synapse.metrics.MetricsAggregatorModule	6	1	0	10	13	15	0	10	6	2	35	0	0	0	0.361111111	0	0	4.833333333	1	0.8333	0
synapse	1.2	org.apache.synapse.startup.quartz.SimpleQuartzSerializer	3	1	0	11	35	1	0	11	2	0.625	200	1	0	0	0.666666667	0	0	64.33333333	11	3.6667	0
synapse	1.2	org.apache.synapse.core.axis2.SynapseMessageReceiver	5	1	1	21	47	0	2	19	2	0.25	242	1	0	0	0.5	0	0	47	4	1.6	0
synapse	1.2	org.apache.synapse.core.axis2.SynapseStartUpServlet	8	3	0	3	42	8	0	3	3	0.785714286	202	1	0	0.806451613	0.357142857	3	4	24	1	0.75	1
synapse	1.2	org.apache.synapse.mediators.annotations.ReadAndUpdate	1	1	0	1	1	0	1	0	1	2	1	0	0	0	1	0	0	0	1	1	0
synapse	1.2	org.apache.synapse.config.xml.FilterMediatorFactory	4	3	0	11	29	2	0	11	3	0.666666667	212	1	0	0.666666667	0.666666667	0	0	51.25	15	4	0
synapse	1.2	org.apache.synapse.core.axis2.AnonymousServiceFactory	6	1	0	17	32	11	1	16	2	1.044444444	242	0.777777778	1	0	0.333333333	0	0	37.83333333	13	2.8333	1
synapse	1.2	org.apache.synapse.mediators.MediatorWorker	5	1	0	7	18	0	1	6	3	0.5	153	1	2	0	0.5	0	0	28.8	4	1.6	0
synapse	1.2	org.apache.synapse.core.axis2.SOAPUtils	5	1	0	22	66	4	2	20	4	0.25	493	1	0	0	0.416666667	0	0	96.8	1	0.6	1
synapse	1.2	org.apache.synapse.mediators.annotations.Execute	0	1	0	0	0	0	0	0	0	2	0	0	0	0	0	0	0	0	0	0	0
synapse	1.2	org.apache.synapse.config.xml.ValidateMediatorFactory	4	3	0	9	29	2	0	9	3	0.666666667	218	1	0	0.666666667	0.666666667	0	0	52.75	16	4.25	0
synapse	1.2	org.apache.synapse.core.axis2.CustomURIResolver	3	1	0	5	7	1	1	4	3	0.5	40	1	2	0	0.5	0	0	11.66666667	3	1	1
synapse	1.2	org.apache.synapse.core.axis2.MessageContextCreatorForAxis2	5	1	0	12	10	0	3	9	4	0.583333333	46	1	2	0	0.25	0	0	7.6	1	0.6	0
synapse	1.2	org.apache.synapse.endpoints.FailoverEndpoint	11	1	0	16	45	11	3	13	10	0.616666667	250	1	3	0	0.316666667	0	0	21.18181818	14	2.3636	0
synapse	1.2	org.apache.synapse.config.xml.StartupFactory	3	1	0	4	3	3	2	2	3	2	3	0	0	0	0.666666667	0	0	0	1	1	0
synapse	1.2	org.apache.synapse.util.xpath.SynapseXPathFunctionContext	2	1	0	6	7	0	1	5	2	0	36	1	1	0	0.625	0	0	16	1	0.5	0
synapse	1.2	org.apache.synapse.config.xml.CloneMediatorSerializer	3	2	0	10	16	3	0	10	3	2	56	0	0	0.75	0.555555556	0	0	17.66666667	4	1.6667	0
synapse	1.2	org.apache.synapse.config.xml.FilterMediatorSerializer	3	3	0	11	27	3	0	11	3	2	145	0	0	0.777777778	0.555555556	0	0	47.33333333	10	3.6667	0
synapse	1.2	org.apache.synapse.mediators.filters.SwitchMediator	8	2	0	8	32	0	2	6	8	0.571428571	219	1	2	0.65	0.375	0	0	26	15	2.625	2
synapse	1.2	org.apache.synapse.metrics.Counter	3	1	0	2	4	0	2	0	3	0	20	1	0	0	1	0	0	5.333333333	1	0.6667	0
synapse	1.2	org.apache.synapse.config.xml.DBLookupMediatorFactory	4	3	0	5	9	4	0	5	3	0.666666667	31	1	0	0.818181818	0.666666667	0	0	6.5	1	0.5	0
synapse	1.2	org.apache.synapse.config.xml.SynapseXPathFactory	4	1	0	24	17	0	15	9	2	0.333333333	59	1	0	0	0.333333333	0	0	13.5	1	0.5	0
synapse	1.2	org.apache.synapse.mediators.eip.aggregator.Aggregate	22	2	0	4	44	135	1	4	20	0.878787879	388	1	1	0.130434783	0.201058201	0	0	16.13636364	16	2	1
synapse	1.2	org.apache.synapse.SynapseServer	6	1	0	4	26	9	1	4	3	0.9	171	1	0	0	0.2	0	0	27.16666667	1	0.6667	2
synapse	1.2	org.apache.synapse.config.xml.EntryFactory	5	1	0	11	28	8	1	10	3	0.25	122	1	0	0	0.3125	0	0	23.2	6	1.8	0
synapse	1.2	org.apache.synapse.statistics.StatisticsCollector	10	1	0	8	20	9	7	1	10	0.666666667	148	1	0	0	0.475	0	0	13.5	2	1.2	0
synapse	1.2	org.apache.synapse.config.xml.MediatorSerializer	2	1	0	8	2	1	6	2	2	2	2	0	0	0	0.666666667	0	0	0	1	1	0
synapse	1.2	org.apache.synapse.core.axis2.SynapseDispatcher	4	3	0	9	13	6	0	9	4	2	35	0	0	0.8	0.583333333	2	2	7.75	1	0.75	0
synapse	1.2	org.apache.synapse.mediators.ListMediator	6	1	0	13	6	15	12	1	6	2	6	0	0	0	0.458333333	0	0	0	1	1	0
synapse	1.2	org.apache.synapse.config.xml.SequenceMediatorFactory	5	3	0	12	19	6	4	8	4	0.75	159	1	0	0.571428571	0.75	0	0	30.6	9	3.2	0
synapse	1.2	org.apache.synapse.statistics.impl.SequenceStatisticsStack	6	1	0	6	22	0	4	3	5	0	154	1	0	0	0.5	0	0	24.5	7	3	0
synapse	1.2	org.apache.synapse.config.xml.CacheMediatorFactory	5	2	0	9	42	4	0	9	3	0.803571429	384	1	0	0.5	0.5	0	0	73	28	6.8	0
synapse	1.2	org.apache.synapse.startup.quartz.SimpleQuartzFactory	7	1	0	9	51	5	1	9	4	0.708333333	334	0.75	0	0	0.416666667	0	0	46.14285714	23	3.8571	0
synapse	1.2	org.apache.synapse.ServerManager	25	1	0	32	86	174	11	21	22	0.868055556	740	1	2	0	0.333333333	0	0	28.12	11	2.48	3
synapse	1.2	org.apache.synapse.mediators.ext.ClassMediator	8	2	0	10	29	0	2	8	8	0.5	167	1	1	0.65	0.270833333	0	0	19.625	6	2.125	1
synapse	1.2	org.apache.synapse.core.axis2.AsyncCallback	10	1	0	7	11	35	4	3	10	0.851851852	46	0.666666667	1	0	0.266666667	0	0	3.3	1	0.9	0
synapse	1.2	org.apache.synapse.util.ClasspathURLStreamHandler	2	2	0	2	4	1	1	1	2	2	10	0	0	0.923076923	0.75	0	0	4	1	0.5	0
synapse	1.2	org.apache.synapse.endpoints.dispatch.HttpSessionDispatcher	6	1	0	10	21	3	2	8	5	1	232	1	0	0	0.6	0	0	37	10	4.5	0
synapse	1.2	org.apache.synapse.endpoints.DefaultEndpoint	15	2	1	14	53	61	3	11	11	0.8	307	1	2	0.277777778	0.333333333	1	1	19.13333333	18	2.6	0
synapse	1.2	org.apache.synapse.util.SimpleMapImpl	27	3	0	11	90	349	1	11	26	1.030769231	845	1	0	0.619047619	0.164835165	1	2	29.74074074	11	1.6296	0
synapse	1.2	org.apache.synapse.config.xml.DropMediatorSerializer	3	2	0	7	13	3	0	7	3	2	41	0	0	0.75	0.555555556	0	0	12.66666667	3	1.3333	0
synapse	1.2	org.apache.synapse.config.xml.DBLookupMediatorSerializer	3	3	0	8	14	3	0	8	3	2	45	0	0	0.777777778	0.555555556	0	0	14	3	1.3333	0
synapse	1.2	org.apache.synapse.config.xml.SynapseMediatorFactory	4	3	0	5	9	4	0	5	3	0.666666667	30	1	0	0.666666667	0.666666667	0	0	6.25	1	0.5	0
synapse	1.2	org.apache.synapse.config.xml.CalloutMediatorFactory	4	2	0	8	25	2	0	8	3	0.666666667	218	1	0	0.6	0.666666667	0	0	51.5	14	3.75	0
synapse	1.2	org.apache.synapse.config.xml.AnonymousListMediator	2	3	0	8	4	1	6	2	2	2	9	0	0	0.956521739	0.75	0	0	3.5	1	0.5	0
synapse	1.2	org.apache.synapse.config.xml.POJOCommandMediatorSerializer	4	2	0	10	31	6	0	10	3	2	456	0	0	0.666666667	0.4	0	0	113	18	5.75	0
synapse	1.2	org.apache.synapse.config.xml.HeaderMediatorFactory	4	2	0	11	29	2	0	11	3	0.666666667	191	1	0	0.6	0.666666667	0	0	46.25	14	3.75	0
synapse	1.2	org.apache.synapse.config.xml.CacheMediatorSerializer	3	2	0	11	31	3	0	11	3	2	225	0	0	0.75	0.555555556	0	0	74	13	4.6667	0
synapse	1.2	org.apache.synapse.core.axis2.SynapseInitializationModule	8	1	0	27	64	20	0	27	6	0.785714286	313	1	1	0	0.333333333	0	0	37.875	2	0.875	1
synapse	1.2	org.apache.synapse.config.xml.MediatorFactory	2	1	0	5	2	1	3	2	2	2	2	0	0	0	0.75	0	0	0	1	1	0
synapse	1.2	org.apache.synapse.mediators.GetPropertyFunction	7	1	0	13	50	0	1	12	5	0.625	488	0.75	1	0	0.270833333	0	0	68.14285714	39	6.4286	2
synapse	1.2	org.apache.synapse.util.TextFileDataSource	12	2	0	15	28	54	1	14	12	0.590909091	117	1	1	0.476190476	0.21875	1	3	8.583333333	1	0.9167	0
synapse	1.2	org.apache.synapse.mediators.db.Statement	6	1	0	7	12	1	6	2	6	0.666666667	56	0	0	0	0.555555556	0	0	7.833333333	1	0.8333	0
synapse	1.2	org.apache.synapse.mediators.ext.AnnotatedCommandMediator	6	3	0	12	56	13	1	11	3	0.7	606	1	0	0.848484848	0.4	2	4	99.33333333	15	5.5	1
synapse	1.2	org.apache.synapse.mediators.MediatorProperty	9	1	0	10	12	26	8	2	8	0.928571429	70	0.428571429	1	0	0.375	0	0	6	1	0.7778	0
synapse	1.2	org.apache.synapse.mediators.eip.splitter.CloneMediator	10	2	0	15	39	0	2	13	9	0.5	210	1	0	0.590909091	0.242857143	0	0	19.8	9	1.9	1
synapse	1.2	org.apache.synapse.registry.RegistryEntry	8	1	0	4	8	28	4	0	8	2	8	0	0	0	1	0	0	0	1	1	0
synapse	1.2	org.apache.synapse.config.xml.DropMediatorFactory	4	2	0	4	8	4	0	4	3	0.666666667	27	1	0	0.6	0.666666667	0	0	5.5	1	0.5	0
synapse	1.2	org.apache.synapse.startup.quartz.SimpleQuartz	17	2	0	17	62	88	2	16	16	0.888888889	329	0.888888889	0	0.117647059	0.205357143	0	0	17.82352941	12	1.5882	0
synapse	1.2	org.apache.synapse.core.axis2.Axis2SynapseEnvironment	14	1	0	30	69	51	1	29	12	0.820512821	511	1	2	0	0.192307692	0	0	35.07142857	17	2.5	1
synapse	1.2	org.apache.synapse.config.xml.OMElementUtils	4	1	0	13	21	4	4	9	3	0.666666667	132	1	0	0	0.4	0	0	31.75	6	2.75	0
synapse	1.2	org.apache.synapse.config.xml.IterateMediatorFactory	4	2	0	14	30	2	0	14	3	0.666666667	161	1	0	0.6	0.666666667	0	0	38	8	2.25	0
synapse	1.2	org.apache.synapse.mediators.FilterMediator	1	1	0	5	1	0	3	2	1	2	1	0	0	0	1	0	0	0	1	1	0
synapse	1.2	org.apache.synapse.config.xml.DBReportMediatorSerializer	3	3	0	8	14	3	0	8	3	2	45	0	0	0.777777778	0.555555556	0	0	14	3	1.3333	0
synapse	1.2	org.apache.synapse.config.xml.ProxyServiceSerializer	4	1	0	19	69	2	1	18	2	0.583333333	598	1	0	0	0.333333333	0	0	147.5	40	10.25	0
synapse	1.2	org.apache.synapse.FaultHandler	7	1	4	20	32	9	17	4	5	0.5	220	1	0	0	0.333333333	0	0	30.14285714	7	2.5714	0
synapse	1.2	org.apache.synapse.mediators.builtin.SendMediator	4	2	0	18	38	0	2	16	4	0	268	1	1	0.8125	0.5	0	0	65.75	27	7.25	2
synapse	1.2	org.apache.synapse.mediators.MediatorFaultHandler	6	2	0	10	20	0	4	7	4	0.533333333	106	1	1	0.555555556	0.4	1	2	16.16666667	2	0.8333	0
synapse	1.2	org.apache.synapse.config.xml.SynapseXMLConfigurationSerializer	9	1	0	24	45	32	0	24	3	0.875	235	1	0	0	0.270833333	0	0	24.66666667	7	1.8889	1
synapse	1.2	org.apache.synapse.core.axis2.MediatorDeployer	9	1	0	11	45	22	0	11	6	0.75	351	1	0	0	0.4	0	0	37.77777778	1	0.7778	2
synapse	1.2	org.apache.synapse.config.xml.endpoints.LoadbalanceEndpointSerializer	2	2	0	13	16	1	1	13	1	2	88	0	0	0.857142857	0.75	1	2	43	6	3	1
synapse	1.2	org.apache.synapse.mediators.eip.aggregator.AggregateMediator	20	2	0	14	71	90	3	12	18	0.837320574	677	1	3	0.419354839	0.190789474	0	0	32.3	34	3.1	2
synapse	1.2	org.apache.synapse.core.axis2.TimeoutHandler	5	2	0	7	33	2	1	6	2	0.55	207	1	0	0.5	0.625	0	0	39.4	5	1.6	0
synapse	1.2	org.apache.synapse.util.FixedByteArrayOutputStream	3	3	0	2	7	1	1	1	3	2	43	0	0	0.882352941	0.777777778	2	2	13.33333333	2	1.3333	0
synapse	1.2	org.apache.synapse.endpoints.Endpoint	7	1	0	48	7	21	48	1	7	2	7	0	0	0	0.428571429	0	0	0	1	1	1
synapse	1.2	org.apache.synapse.config.xml.ResourceMapSerializer	3	1	0	9	15	1	1	8	2	0.5	50	1	0	0	0.5	0	0	15.33333333	3	1	1
synapse	1.2	org.apache.synapse.config.xml.StartupFinder	11	1	0	11	38	0	2	9	7	0.56	336	1	1	0	0.28	0	0	29.09090909	3	1.3636	0
synapse	1.2	org.apache.synapse.config.xml.endpoints.IndirectEndpointSerializer	2	2	0	10	8	1	1	10	1	2	38	0	0	0.857142857	0.75	1	2	18	3	1.5	0
synapse	1.2	org.apache.synapse.core.axis2.ProxyService	67	1	0	44	172	1931	9	37	60	0.952101662	1449	0.967741935	5	0	0.109090909	0	0	20.1641791	49	1.9104	3
synapse	1.2	org.apache.synapse.config.xml.FaultMediatorSerializer	3	2	0	11	32	3	0	11	3	1.5	232	1	0	0.75	0.555555556	0	0	75.33333333	16	5.6667	2
synapse	1.2	org.apache.synapse.config.xml.AbstractMediatorFactory	5	1	19	26	18	10	19	7	0	1	154	1	0	0	0.45	0	0	26.8	5	1.4	0
synapse	1.2	org.apache.synapse.mediators.eip.Target	14	1	0	15	26	29	8	7	14	0.769230769	159	1	2	0	0.3	0	0	9.928571429	9	1.5	0
synapse	1.2	org.apache.synapse.registry.RegistryEntryImpl	18	1	0	2	28	87	1	1	18	0.852941176	200	1	0	0	0.361111111	0	0	9.666666667	1	0.9444	0
synapse	1.2	org.apache.synapse.config.xml.DBReportMediatorFactory	4	3	0	5	9	4	0	5	3	0.666666667	31	1	0	0.818181818	0.666666667	0	0	6.5	1	0.5	0
synapse	1.2	org.apache.synapse.config.xml.XMLConfigConstants	2	1	0	4	5	1	4	0	1	1.689655172	88	0	0	0	1	0	0	28.5	0	0	2
synapse	1.2	org.apache.synapse.config.xml.InMediatorSerializer	3	3	0	7	15	3	0	7	3	2	46	0	0	0.777777778	0.555555556	0	0	14.33333333	3	1.3333	0
synapse	1.2	org.apache.synapse.util.xpath.SynapseXPathVariableContext	3	1	0	9	13	0	1	8	3	0	113	1	1	0	0.533333333	0	0	35.66666667	1	0.3333	0
synapse	1.2	org.apache.synapse.config.xml.IterateMediatorSerializer	3	2	0	12	24	3	0	12	3	2	94	0	0	0.75	0.555555556	0	0	30.33333333	8	3	0
synapse	1.2	org.apache.synapse.registry.AbstractRegistry	7	1	1	10	37	13	1	9	5	0.75	227	1	0	0	0.375	0	0	31.14285714	20	3.4286	0
synapse	1.2	org.apache.synapse.config.xml.PropertyMediatorSerializer	3	2	0	10	21	3	0	10	3	2	110	0	0	0.75	0.555555556	0	0	35.66666667	9	3.3333	0
synapse	1.2	org.apache.synapse.config.xml.XSLTMediatorSerializer	3	2	0	12	31	3	0	12	3	2	144	0	0	0.75	0.555555556	0	0	47	11	4	1
synapse	1.2	org.apache.synapse.metrics.GlobalRequestCountHandler	2	2	0	6	9	1	0	6	2	2	20	0	0	0.875	0.75	0	0	9	1	0.5	0
synapse	1.2	org.apache.synapse.mediators.builtin.PropertyMediator	12	2	0	10	37	14	2	8	12	0.831168831	390	0.714285714	1	0.541666667	0.3	0	0	30.91666667	30	3.3333	1
synapse	1.2	org.apache.synapse.config.xml.endpoints.FailoverEndpointSerializer	2	2	0	11	14	1	1	11	1	2	63	0	0	0.857142857	0.75	1	2	30.5	4	2	0
synapse	1.2	org.apache.synapse.config.xml.endpoints.WSDLEndpointFactory	5	2	0	11	38	8	1	11	1	0.75	220	1	1	0.75	0.4375	2	4	42.8	12	2.8	0
synapse	1.2	org.apache.synapse.config.xml.PropertyHelper	7	1	0	7	42	9	3	4	4	0.333333333	558	1	0	0	0.3	0	0	78.57142857	12	3.2857	1
synapse	1.2	org.apache.synapse.mediators.ext.POJOCommandMediator	16	2	1	17	66	58	3	14	14	0.8	918	1	0	0.464285714	0.333333333	0	0	56	16	2.6875	1
synapse	1.2	org.apache.synapse.util.AXIOMUtils	2	1	0	6	6	1	2	4	1	2	21	0	0	0	0.5	0	0	9.5	2	1	0
synapse	1.2	org.apache.synapse.statistics.Statistics	7	1	0	1	8	0	1	0	7	0.722222222	113	1	0	0	0.428571429	0	0	14.28571429	7	1.7143	0
synapse	1.2	org.apache.synapse.endpoints.algorithms.AlgorithmContext	10	1	0	11	33	0	4	7	6	0.746031746	248	1	0	0	0.314814815	0	0	23.1	6	2.4	1
synapse	1.2	org.apache.synapse.util.TemporaryData	9	1	0	10	30	6	7	5	5	0.671875	235	0.125	0	0	0.34375	0	0	24.22222222	3	1.1111	1
synapse	1.2	org.apache.synapse.mediators.eip.EIPUtils	5	1	0	12	19	10	3	9	4	1	143	1	0	0	0.583333333	0	0	27.4	1	0.6	0
synapse	1.2	org.apache.synapse.ManagedLifecycle	2	1	0	11	2	1	10	1	2	2	2	0	0	0	0.75	0	0	0	1	1	0
synapse	1.2	org.apache.synapse.statistics.StatisticsStack	4	1	0	7	4	6	6	1	4	2	4	0	0	0	0.7	0	0	0	1	1	0
synapse	1.2	org.apache.synapse.config.SynapseConfigurationBuilder	6	1	0	11	37	3	1	10	3	0.4	214	1	0	0	0.266666667	0	0	34.5	8	1.8333	1
synapse	1.2	org.apache.synapse.config.xml.endpoints.utils.WSDL20EndpointBuilder	1	1	0	0	2	0	0	0	1	2	4	0	0	0	1	0	0	3	0	0	0
synapse	1.2	org.apache.synapse.mediators.filters.FilterMediator	17	3	0	11	39	52	2	9	17	0.794642857	535	1	3	0.578947368	0.218487395	1	3	30.05882353	21	2.5294	1
synapse	1.2	org.apache.synapse.startup.AbstractStartup	3	1	1	2	4	0	1	1	3	0	17	1	0	0	0.666666667	0	0	4.333333333	1	0.6667	0
synapse	1.2	org.apache.synapse.mediators.annotations.ReadFromMessage	1	1	0	1	1	0	1	0	1	2	1	0	0	0	1	0	0	0	1	1	0
synapse	1.2	org.apache.synapse.config.xml.RegistrySerializer	4	1	0	11	23	2	1	10	2	0.583333333	101	1	0	0	0.333333333	0	0	23.25	4	1.25	0
synapse	1.2	org.apache.synapse.core.axis2.CustomWSDLLocator	7	1	0	5	11	13	2	3	7	0.766666667	68	1	2	0	0.4	0	0	8	3	1	2
synapse	1.2	org.apache.synapse.config.xml.endpoints.SALoadbalanceEndpointSerializer	2	2	0	16	21	1	1	16	1	2	145	0	0	0.857142857	0.75	1	3	71.5	8	4	1
synapse	1.2	org.apache.synapse.config.xml.endpoints.EndpointSerializer	8	1	6	28	44	26	10	23	3	0.928571429	342	1	0	0	0.371428571	0	0	41.5	19	3.75	1
synapse	1.2	org.apache.synapse.core.axis2.Axis2Sender	5	1	0	22	45	8	2	20	3	0.25	165	1	0	0	0.3	0	0	31.8	15	3.4	2
synapse	1.2	org.apache.synapse.mediators.eip.splitter.IterateMediator	15	2	0	21	53	27	2	19	14	0.728571429	357	1	3	0.481481481	0.192592593	0	0	22.46666667	13	1.8667	1
synapse	1.2	org.apache.synapse.config.xml.AbstractDBMediatorFactory	8	2	2	12	60	12	4	9	1	0.75	709	0	0	0.333333333	0.678571429	0	0	86.125	23	5	2
synapse	1.2	org.apache.synapse.config.xml.endpoints.XMLToEndpointMapper	4	1	0	7	7	4	1	6	2	0.666666667	30	1	1	0	0.5	0	0	6.25	2	0.75	0
synapse	1.2	org.apache.synapse.config.xml.AbstractMediatorSerializer	8	1	18	34	36	22	18	16	0	0.771428571	181	1	0	0	0.346938776	0	0	21	5	1.75	0
synapse	1.2	org.apache.synapse.config.xml.SwitchMediatorSerializer	3	2	0	13	27	3	0	13	3	2	128	0	0	0.75	0.555555556	0	0	41.66666667	8	3	0
synapse	1.2	org.apache.synapse.mediators.builtin.CalloutMediator	22	2	0	25	64	135	2	23	20	0.865800866	544	0.818181818	2	0.393939394	0.304761905	0	0	23.22727273	22	1.9545	1
synapse	1.2	org.apache.synapse.Startup	3	1	0	11	3	3	10	1	3	2	3	0	0	0	0.666666667	0	0	0	1	1	0
synapse	1.2	org.apache.synapse.config.xml.MediatorFactoryFinder	9	1	0	14	39	0	4	10	5	0.5	406	1	1	0	0.3125	0	0	43.66666667	7	1.7778	2
synapse	1.2	org.apache.synapse.config.xml.AbstractListMediatorSerializer	2	2	7	12	14	1	7	5	1	2	40	0	0	0.857142857	0.666666667	0	0	19	3	1.5	0
synapse	1.2	org.apache.synapse.config.xml.TargetSerializer	3	1	0	13	18	1	2	11	2	0.5	90	1	0	0	0.5	0	0	28	7	2.3333	0
synapse	1.2	org.apache.synapse.config.xml.TargetFactory	4	1	0	12	25	2	2	10	2	0.5	145	1	0	0	0.333333333	0	0	34.75	12	3.5	0
synapse	1.2	org.apache.synapse.mediators.annotations.Namespaces	1	1	0	1	1	0	1	0	1	2	1	0	0	0	1	0	0	0	1	1	0
synapse	1.2	org.apache.synapse.statistics.StatisticsHolder	9	1	0	2	12	22	1	1	9	0.8125	75	1	2	0	0.288888889	0	0	6.888888889	4	1.2222	0
synapse	1.2	org.apache.synapse.util.PolicyInfo	14	1	0	3	15	0	3	0	14	0.723076923	126	0.6	0	0	0.446428571	0	0	7.642857143	4	1.4286	0
synapse	1.2	org.apache.synapse.config.xml.ConfigurationSerializer	2	1	0	4	2	1	2	2	2	2	2	0	0	0	0.75	0	0	0	1	1	0
synapse	1.2	org.apache.synapse.mediators.db.AbstractDBMediator	14	2	2	19	71	47	8	13	11	0.666666667	442	0.666666667	0	0.5	0.255102041	0	0	30.35714286	7	1.5	2
synapse	1.2	org.apache.synapse.config.xml.PropertyMediatorFactory	4	2	0	10	22	4	0	10	3	0.666666667	174	1	0	0.6	0.666666667	0	0	42	15	4	0
synapse	1.2	org.apache.synapse.config.xml.StartupSerializer	1	1	0	4	1	0	2	2	1	2	1	0	0	0	1	0	0	0	1	1	0
synapse	1.2	org.apache.synapse.config.xml.OutMediatorFactory	4	3	0	5	9	4	0	5	3	0.666666667	30	1	0	0.666666667	0.666666667	0	0	6.25	1	0.5	0
synapse	1.2	org.apache.synapse.mediators.filters.InMediator	3	3	0	7	16	3	2	5	3	2	74	0	0	0.916666667	0.833333333	1	2	23.66666667	8	3.3333	1
synapse	1.2	org.apache.synapse.MessageContext	52	1	0	78	52	1326	72	10	52	2	52	0	0	0	0.126602564	0	0	0	1	1	0
synapse	1.2	org.apache.synapse.config.xml.endpoints.AddressEndpointFactory	5	3	0	7	18	8	1	6	2	0.75	80	1	1	0.8125	0.5	2	5	14.8	3	1.2	1
synapse	1.2	org.apache.synapse.core.axis2.SynapseAxisServlet	4	4	0	7	16	4	0	7	3	1	48	1	0	0.964285714	0.555555556	1	6	10.75	1	0.5	1
synapse	1.2	org.apache.synapse.config.xml.AnonymousListMediatorSerializer	3	3	0	5	12	3	1	4	3	2	33	0	0	0.777777778	0.555555556	0	0	10	2	1	0
synapse	1.2	org.apache.synapse.config.xml.endpoints.utils.WSDL11EndpointBuilder	7	1	0	8	43	15	1	7	2	0.166666667	245	1	0	0	0.4	0	0	33.85714286	12	2.2857	1
synapse	1.2	org.apache.synapse.startup.quartz.SimpleQuartzJob	5	1	0	12	31	0	0	12	2	1	132	0.25	0	0	0.5	0	0	24.6	1	0.6	0
synapse	1.2	org.apache.synapse.config.xml.SequenceMediatorSerializer	4	3	0	12	24	4	4	8	4	2	188	0	0	0.7	0.5	0	0	46	10	4.25	0
synapse	1.2	org.apache.synapse.util.SimpleMap	22	1	0	2	22	231	2	0	22	2	22	0	0	0	0.204545455	0	0	0	1	1	0
synapse	1.2	org.apache.synapse.config.xml.MediatorPropertyFactory	3	1	0	11	26	1	2	9	2	0.5	158	1	0	0	0.5	0	0	51.33333333	11	3.6667	0
synapse	1.2	org.apache.synapse.util.RMIRegistryController	6	1	0	5	17	5	2	3	3	0.7	76	0.75	1	0	0.3	0	0	11	2	0.8333	0
synapse	1.2	org.apache.synapse.endpoints.dispatch.SimpleClientSessionDispatcher	6	1	0	11	22	3	2	9	5	0.4	202	1	0	0	0.6	0	0	32.33333333	8	3.3333	0
synapse	1.2	org.apache.synapse.mediators.annotations.UpdateMessage	1	1	0	1	1	0	1	0	1	2	1	0	0	0	1	0	0	0	1	1	0
synapse	1.2	org.apache.synapse.config.xml.RegistryFactory	6	1	0	7	28	5	1	6	2	0.55	163	0.25	0	0	0.3	0	0	25.5	4	1.3333	0
synapse	1.2	org.apache.synapse.config.xml.endpoints.DefaultEndpointFactory	6	2	1	7	28	13	2	6	2	0.8	139	1	1	0.692307692	0.45	2	3	22	6	1.8333	1
synapse	1.2	org.apache.synapse.config.xml.endpoints.FailoverEndpointFactory	4	2	0	4	13	4	1	4	1	0.666666667	51	1	1	0.818181818	0.444444444	1	1	11.5	3	1	0
synapse	1.2	org.apache.synapse.config.xml.endpoints.SALoadbalanceEndpointFactory	4	2	0	11	23	4	1	11	1	0.666666667	117	1	1	0.818181818	0.444444444	1	2	28	6	1.75	1
synapse	1.2	org.apache.synapse.config.xml.POJOCommandMediatorFactory	5	2	0	10	35	6	0	10	3	1.027777778	435	1	0	0.5	0.5	0	0	84.2	30	7.4	0
synapse	1.2	org.apache.synapse.config.xml.RMSequenceMediatorFactory	4	2	0	10	28	2	0	10	3	0.666666667	260	1	0	0.6	0.666666667	0	0	62.75	19	5	0
synapse	1.2	org.apache.synapse.config.xml.CloneMediatorFactory	4	2	0	7	19	2	0	7	3	0.666666667	66	1	0	0.6	0.666666667	0	0	14.75	3	1	0
synapse	1.2	org.apache.synapse.endpoints.algorithms.RoundRobin	4	1	0	9	14	0	3	6	3	0.5	89	1	0	0	0.583333333	0	0	20.75	5	1.75	3
synapse	1.2	org.apache.synapse.config.xml.endpoints.EndpointFactory	11	1	6	23	65	49	11	18	3	0.4	566	1	0	0	0.2625	0	0	50.36363636	35	4.9091	0
synapse	1.2	org.apache.synapse.endpoints.WSDLEndpoint	23	2	0	22	74	175	4	18	19	0.881818182	461	1	3	0.192307692	0.25974026	1	1	18.60869565	23	2.5217	0
synapse	1.2	org.apache.synapse.config.xml.EntrySerializer	4	1	0	13	22	2	1	12	2	0.583333333	126	1	0	0	0.333333333	0	0	29.5	6	1.75	0
synapse	1.2	org.apache.synapse.config.xml.endpoints.AddressEndpointSerializer	3	3	0	13	17	1	1	12	2	2	82	0	0	0.818181818	0.555555556	2	7	26.33333333	3	1.6667	0
synapse	1.2	org.apache.synapse.config.xml.endpoints.WSDLEndpointSerializer	3	2	0	12	16	3	1	12	1	2	101	0	0	0.75	0.5	1	2	32.66666667	7	2.6667	0
synapse	1.2	org.apache.synapse.config.SynapseConfiguration	50	1	0	46	108	697	27	20	48	0.871985158	976	0.909090909	2	0	0.135007849	0	0	18.3	8	2.1	4
synapse	1.2	org.apache.synapse.config.xml.InMediatorFactory	4	3	0	5	9	4	0	5	3	0.666666667	30	1	0	0.666666667	0.666666667	0	0	6.25	1	0.5	0
synapse	1.2	org.apache.synapse.config.xml.AbstractListMediatorFactory	2	2	7	14	15	1	7	7	1	2	46	0	0	0.75	0.5	0	0	22	3	1.5	0
synapse	1.2	org.apache.synapse.mediators.db.DBReportMediator	2	3	0	5	18	1	2	3	1	2	106	0	0	0.962962963	0.666666667	2	5	52	7	3.5	1
synapse	1.2	org.apache.synapse.util.xpath.SynapseXPathConstants	1	1	0	0	2	0	0	0	1	2	10	0	0	0	1	0	0	3	0	0	0
synapse	1.2	org.apache.synapse.config.xml.XSLTMediatorFactory	4	2	0	9	27	4	0	9	3	0.666666667	150	1	0	0.6	0.666666667	0	0	36.25	11	3	1
synapse	1.2	org.apache.synapse.mediators.transform.HeaderMediator	12	2	0	16	51	10	2	14	10	0.818181818	435	0.666666667	1	0.541666667	0.238095238	0	0	34.75	27	3.5833	1
synapse	1.2	org.apache.synapse.core.axis2.SynapseMustUnderstandHandler	2	2	0	8	14	1	0	8	2	2	46	0	0	0.875	0.75	0	0	22	1	0.5	0
synapse	1.2	org.apache.synapse.config.xml.MediatorSerializerFinder	7	1	0	9	28	0	3	6	3	0.541666667	265	1	1	0	0.333333333	0	0	36.28571429	3	1.1429	2
synapse	1.2	org.apache.synapse.mediators.builtin.DropMediator	2	2	0	11	16	1	5	6	2	2	50	0	0	0.928571429	0.75	0	0	24	5	2.5	1
synapse	1.2	org.apache.synapse.config.xml.SendMediatorSerializer	3	2	0	9	15	3	0	9	3	2	50	0	0	0.75	0.555555556	0	0	15.66666667	4	1.6667	0
synapse	1.2	org.apache.synapse.mediators.base.SynapseMediator	2	3	0	10	23	1	2	8	2	2	114	0	0	0.956521739	0.75	1	2	56	11	5.5	1
synapse	1.2	org.apache.synapse.config.xml.LogMediatorSerializer	3	2	0	8	19	3	0	8	3	2	88	0	0	0.75	0.555555556	0	0	28.33333333	8	3	0
synapse	1.2	org.apache.synapse.metrics.MetricsConstants	1	1	0	0	2	0	0	0	1	2	6	0	0	0	1	0	0	3	0	0	0
synapse	1.2	org.apache.synapse.config.xml.XMLConfigurationBuilder	3	1	0	8	11	1	2	6	2	0.5	26	1	0	0	0.5	0	0	7.333333333	1	0.3333	0
synapse	1.2	org.apache.synapse.config.xml.ConfigurationFactoryAndSerializerFinder	13	1	0	14	45	10	2	12	8	0.583333333	382	1	1	0	0.19047619	0	0	28	4	1.4615	0
synapse	1.2	org.apache.synapse.mediators.builtin.CacheMediator	25	2	0	26	87	168	2	24	22	0.854166667	753	1	1	0.351351351	0.188	0	0	28.64	16	1.6	2
synapse	1.2	org.apache.synapse.core.axis2.SynapseCallbackReceiver	6	1	0	34	105	0	2	32	3	0.5	620	1	0	0	0.371428571	0	0	102	7	1.8333	1
synapse	1.2	org.apache.synapse.config.xml.SwitchMediatorFactory	4	2	0	13	27	2	0	13	3	0.666666667	167	1	0	0.6	0.666666667	0	0	40	5	1.5	0
synapse	1.2	org.apache.synapse.util.MessageHelper	8	1	0	33	105	28	5	28	7	2	455	0	0	0	0.2	0	0	55.875	6	2.875	3
synapse	1.2	org.apache.synapse.config.xml.AggregateMediatorFactory	4	2	0	13	29	2	0	13	3	0.696969697	222	1	0	0.6	0.666666667	0	0	51.75	12	3.25	0
synapse	1.2	org.apache.synapse.config.xml.endpoints.utils.LoadbalanceAlgorithmFactory	2	1	0	6	8	1	2	4	2	2	33	0	0	0	0.5	0	0	15.5	3	1.5	3
synapse	1.2	org.apache.synapse.util.concurrent.SynapseThreadFactory	2	1	0	1	13	0	1	0	2	0	57	0	0	0	0.625	0	0	26	1	0.5	0
synapse	1.2	org.apache.synapse.config.xml.AggregateMediatorSerializer	4	2	0	14	29	6	0	14	3	1	156	1	0	0.75	0.555555556	0	0	37.75	10	2.75	0
synapse	1.2	org.apache.synapse.util.POXUtils	3	1	0	12	29	1	1	11	2	0.5	143	1	0	0	0.5	0	0	46.33333333	12	4	0
synapse	1.2	org.apache.synapse.config.xml.SwitchCase	8	1	0	7	18	8	3	4	7	0.714285714	79	1	1	0	0.314285714	0	0	8.5	3	1.125	1
synapse	1.2	org.apache.synapse.config.xml.SynapseXPathSerializer	5	1	0	23	23	8	14	9	2	0.5	77	1	0	0	0.4375	0	0	14.2	2	1	0
synapse	1.2	org.apache.synapse.core.axis2.Axis2MessageContext	61	1	0	46	136	378	25	21	61	0.881666667	776	1	2	0	0.111241218	0	0	11.55737705	11	1.541	1
synapse	1.2	org.apache.synapse.Command	1	1	0	2	1	0	2	0	1	2	1	0	0	0	1	0	0	0	1	1	0
synapse	1.2	org.apache.synapse.config.xml.SendMediatorFactory	4	2	0	6	11	2	0	6	3	0.666666667	49	1	0	0.6	0.666666667	0	0	10.75	3	1	0
synapse	1.2	org.apache.synapse.endpoints.dispatch.Dispatcher	4	1	0	9	4	6	6	3	4	2	4	0	0	0	0.6875	0	0	0	1	1	0
synapse	1.2	org.apache.synapse.endpoints.IndirectEndpoint	15	2	0	15	42	27	6	9	12	0.726190476	326	0.833333333	1	0.277777778	0.4	1	1	20.33333333	7	2.4667	0
synapse	1.2	org.apache.synapse.mediators.builtin.LogMediator	16	2	0	13	60	34	4	9	9	0.866666667	483	0.375	0	0.464285714	0.258928571	0	0	28.6875	8	2.4375	1
synapse	1.2	org.apache.synapse.statistics.impl.EndPointStatisticsStack	5	1	0	7	26	0	5	3	5	0.25	288	1	0	0	0.6	0	0	56.2	9	4.2	0
synapse	1.2	org.apache.synapse.SynapseConstants	2	1	0	14	6	1	11	3	1	1.977777778	106	0	0	0	1	0	0	7	0	0	4
synapse	1.2	org.apache.synapse.Mediator	4	1	0	78	4	6	78	1	4	2	4	0	0	0	0.5	0	0	0	1	1	0
synapse	1.2	org.apache.synapse.statistics.StatisticsUtils	6	1	0	14	22	15	5	9	5	2	146	0	0	0	0.5	0	0	23.33333333	4	2.3333	0
synapse	1.2	org.apache.synapse.util.DataSourceRegistrar	11	1	0	5	59	25	1	4	2	1.075609756	1312	0.975609756	0	0	0.271428571	0	0	114.5454545	10	4.1818	1
synapse	1.2	org.apache.synapse.config.xml.FaultMediatorFactory	4	2	0	9	36	2	0	9	3	0.866666667	371	1	0	0.6	0.666666667	0	0	89.25	23	6	2
synapse	1.2	org.apache.synapse.mediators.eip.EIPConstants	1	1	0	0	2	0	0	0	1	2	7	0	0	0	1	0	0	3	0	0	0
synapse	1.2	org.apache.synapse.mediators.filters.OutMediator	3	3	0	7	16	3	2	5	3	2	70	0	0	0.916666667	0.833333333	1	2	22.33333333	8	3	1
synapse	1.2	org.apache.synapse.startup.tasks.MessageInjector	7	1	0	9	22	5	0	9	7	0.7	114	1	1	0	0.392857143	0	0	14.57142857	5	1.4286	0
synapse	1.2	org.apache.synapse.config.xml.RMSequenceMediatorSerializer	3	2	0	10	21	3	0	10	3	2	107	0	0	0.75	0.555555556	0	0	34.66666667	11	4	0
synapse	1.2	org.apache.synapse.config.SynapseConfigUtils	15	1	0	23	75	49	10	13	10	0.285714286	940	1	0	0	0.154761905	0	0	61.6	12	3.4667	2
synapse	1.2	org.apache.synapse.config.xml.endpoints.IndirectEndpointFactory	4	2	0	4	10	4	1	4	1	0.666666667	43	1	1	0.818181818	0.444444444	1	1	9.5	2	0.75	0
synapse	1.2	org.apache.synapse.util.SynapseBinaryDataSource	6	1	0	3	15	0	1	2	6	0.5	60	1	1	0	0.458333333	0	0	8.666666667	1	0.6667	0
