# Supplementary material for: Feature selection using a multi-strategy improved parrot optimization algorithm in software defect prediction
Source: PeerJ Comput Sci. 2025 Apr 16;11:e2815. doi: 10.7717/peerj-cs.2815 (PMC12190446; doi:10.7717/peerj-cs.2815)
Supplement: Supplemental Information 1 — Metric data of Java code and a label indicating whether it is defective. [file peerj-cs-11-2815-s001.zip › data/velocity-1.6.csv]

name	version	name	wmc	dit	noc	cbo	rfc	lcom	ca	ce	npm	lcom3	loc	dam	moa	mfa	cam	ic	cbm	amc	max_cc	avg_cc	bug
velocity	1.6.1	org.apache.velocity.runtime.resource.loader.StringResourceLoader	14	2	0	11	52	43	0	11	12	0.955128205	467	0.166666667	1	0.5	0.276923077	2	3	31.5	12	2.2143	1
velocity	1.6.1	org.apache.velocity.runtime.parser.node.ASTMulNode	3	3	0	7	6	3	4	4	3	2	16	0	0	0.972222222	0.533333333	1	1	4.333333333	1	0.3333	0
velocity	1.6.1	org.apache.velocity.texen.Generator	25	1	0	7	78	194	2	5	17	0.878787879	530	0.727272727	3	0	0.261904762	0	0	19.76	3	1.04	0
velocity	1.6.1	org.apache.velocity.servlet.VelocityServlet	18	3	0	10	62	149	0	10	6	1.019607843	417	0.444444444	1	0.6	0.338235294	1	2	21.66666667	5	1.1111	0
velocity	1.6.1	org.apache.velocity.runtime.log.LogDisplayWrapper	16	2	0	3	24	106	1	2	11	0.333333333	151	1	1	0.605263158	0.5	1	6	8.25	2	1.0625	0
velocity	1.6.1	org.apache.velocity.context.EvaluateContext	11	2	0	7	39	7	1	6	9	0.666666667	245	0	1	0.72972973	0.333333333	0	0	21	5	1.9091	2
velocity	1.6.1	org.apache.velocity.runtime.parser.node.ASTStringLiteral	8	2	0	14	43	8	4	12	8	0.628571429	376	1	1	0.833333333	0.265625	1	2	45.375	5	1.875	0
velocity	1.6.1	org.apache.velocity.runtime.parser.node.ASTWord	3	2	0	5	6	3	4	3	3	2	17	0	0	0.967741935	0.533333333	0	0	4.666666667	1	0.3333	0
velocity	1.6.1	org.apache.velocity.util.introspection.IntrospectorCacheImpl	4	1	0	4	17	0	1	3	4	0.333333333	120	0.75	1	0	0.583333333	0	0	28	4	1.5	0
velocity	1.6.1	org.apache.velocity.app.event.implement.EscapeJavaScriptReference	3	2	0	2	6	3	0	2	1	2	12	0	0	0.714285714	0.666666667	1	2	3	1	0.6667	0
velocity	1.6.1	org.apache.velocity.runtime.parser.node.ASTDirective	8	2	0	18	41	0	5	15	8	0.642857143	218	1	1	0.833333333	0.28125	1	1	25.75	1	0.75	3
velocity	1.6.1	org.apache.velocity.app.event.EventHandlerUtil	12	1	0	21	35	66	6	15	9	2	337	0	0	0	0.295454545	0	0	27.08333333	7	2	0
velocity	1.6.1	org.apache.velocity.context.AbstractContext	13	2	1	5	18	58	1	4	13	0.666666667	103	1	1	0.633333333	0.461538462	0	0	6.846153846	4	1.4615	0
velocity	1.6.1	org.apache.velocity.runtime.parser.TokenMgrError	6	3	0	2	19	15	2	0	4	1.12	184	0	0	0.8125	0.5	1	1	28.83333333	14	2.8333	0
velocity	1.6.1	org.apache.velocity.runtime.parser.node.MapGetExecutor	4	2	0	4	18	0	1	3	2	0.555555556	116	0.333333333	0	0.571428571	0.45	0	0	27.25	6	2	1
velocity	1.6.1	org.apache.velocity.anakia.NodeList	37	1	0	16	92	0	3	13	34	0.5	438	1	1	0	0.177777778	1	1	10.78378378	12	1.1351	0
velocity	1.6.1	org.apache.velocity.runtime.log.Log4JLogChute	9	1	1	12	51	0	1	11	6	0.714285714	316	0.571428571	1	0	0.377777778	0	0	33.33333333	3	1.6667	2
velocity	1.6.1	org.apache.velocity.util.TemplateNumber	1	1	0	7	1	0	7	0	1	2	1	0	0	0	1	0	0	0	1	1	0
velocity	1.6.1	org.apache.velocity.runtime.parser.node.ASTGENode	5	2	0	11	18	10	4	9	5	2	129	0	0	0.909090909	0.4	1	1	24.8	1	0.6	1
velocity	1.6.1	org.apache.velocity.runtime.parser.node.ASTNENode	6	2	0	11	24	15	4	9	5	2	207	0	0	0.882352941	0.333333333	2	2	33.5	2	0.8333	0
velocity	1.6.1	org.apache.velocity.runtime.parser.Parser	153	1	0	68	250	8092	49	61	50	0.743421053	8270	0.807692308	10	0	0.145559211	0	0	52.88235294	12	2.6275	11
velocity	1.6.1	org.apache.velocity.runtime.log.SystemLogChute	12	1	0	3	19	42	1	2	9	0.818181818	159	0.5	0	0	0.361111111	0	0	11.91666667	5	1.6667	2
velocity	1.6.1	org.apache.velocity.runtime.parser.TemplateParseException	9	4	0	5	19	8	1	4	8	0.75	263	1	0	0.75	0.333333333	1	2	28	10	2	0
velocity	1.6.1	org.apache.velocity.runtime.directive.Break	5	2	0	9	8	10	0	9	5	2	22	0	0	0.692307692	0.44	0	0	3.4	1	0.8	5
velocity	1.6.1	org.apache.velocity.exception.VelocityException	4	4	6	38	7	0	37	1	4	0.666666667	35	1	0	0.928571429	0.666666667	0	0	7.25	1	0.25	0
velocity	1.6.1	org.apache.velocity.runtime.parser.node.ASTEscapedDirective	4	2	0	7	10	6	4	5	4	2	28	0	0	0.9375	0.392857143	0	0	6	1	0.5	1
velocity	1.6.1	org.apache.velocity.runtime.parser.ParserTokenManager	89	1	0	5	123	492	1	4	10	0.80815508	13175	0.382352941	1	0	0.339015152	0	0	146.6516854	209	13.4831	9
velocity	1.6.1	org.apache.velocity.runtime.log.LogChuteSystem	5	1	0	6	9	0	2	4	4	0.25	37	1	1	0	0.433333333	0	0	6.2	1	0.8	2
velocity	1.6.1	org.apache.velocity.runtime.parser.node.ASTDivNode	3	3	0	9	14	3	4	6	3	2	48	0	0	0.972222222	0.533333333	2	2	15	3	1	0
velocity	1.6.1	org.apache.velocity.runtime.parser.node.ASTMethod	7	2	0	21	44	0	5	18	6	0.5	427	1	1	0.857142857	0.387755102	1	2	59.42857143	2	0.8571	3
velocity	1.6.1	org.apache.velocity.util.introspection.AbstractChainableUberspector	7	2	1	8	13	0	1	7	7	0.166666667	71	1	1	0.571428571	0.476190476	0	0	9	1	0.8571	2
velocity	1.6.1	org.apache.velocity.io.VelocityWriter	19	2	0	1	29	61	1	0	14	0.709876543	342	0.666666667	0	0.464285714	0.305555556	1	2	16.52631579	2	0.8421	0
velocity	1.6.1	org.apache.velocity.runtime.resource.loader.ResourceLoaderFactory	2	1	0	6	13	1	1	5	2	2	53	0	0	0	0.5	0	0	25.5	1	0.5	1
velocity	1.6.1	org.apache.velocity.runtime.parser.node.ASTprocess	3	2	0	5	6	3	4	3	3	2	17	0	0	0.967741935	0.533333333	0	0	4.666666667	1	0.3333	0
velocity	1.6.1	org.apache.velocity.runtime.resource.loader.FileResourceLoader	9	2	0	9	55	2	0	9	6	0.583333333	476	1	0	0.6	0.377777778	2	2	51.55555556	9	3.1111	1
velocity	1.6.1	org.apache.velocity.runtime.resource.ResourceCache	5	1	0	4	5	10	2	2	5	2	5	0	0	0	0.5	0	0	0	1	1	0
velocity	1.6.1	org.apache.velocity.runtime.visitor.NodeViewMode	43	2	0	44	52	897	0	44	41	0.011904762	340	1	0	0.505882353	0.06760411	0	0	6.860465116	4	1.0698	1
velocity	1.6.1	org.apache.velocity.util.RuntimeServicesAware	1	1	0	8	1	0	7	1	1	2	1	0	0	0	1	0	0	0	1	1	0
velocity	1.6.1	org.apache.velocity.runtime.parser.node.ASTIntegerRange	4	2	0	9	19	6	4	7	4	2	133	0	0	0.9375	0.416666667	1	1	32.25	1	0.5	0
velocity	1.6.1	org.apache.velocity.runtime.parser.ParseException	5	3	2	16	18	0	15	1	4	0.666666667	388	0.5	1	0.866666667	0.4	1	1	75.4	14	4.8	0
velocity	1.6.1	org.apache.velocity.runtime.parser.node.AbstractExecutor	5	1	3	6	6	0	5	1	4	0.625	30	1	1	0	0.466666667	0	0	4.6	2	1	0
velocity	1.6.1	org.apache.velocity.runtime.parser.node.PutExecutor	3	2	0	5	15	0	1	4	2	0.25	116	1	1	0.666666667	0.611111111	0	0	37	2	1	0
velocity	1.6.1	org.apache.velocity.context.ProxyVMContext	10	2	0	9	46	0	1	8	8	0.555555556	296	0.5	1	0.75	0.385714286	0	0	28.2	9	2.6	3
velocity	1.6.1	org.apache.velocity.runtime.log.RuntimeLoggerLog	20	2	0	8	27	118	5	3	17	0.473684211	129	1	1	0.547619048	0.316666667	1	3	5.4	1	0.95	0
velocity	1.6.1	org.apache.velocity.runtime.parser.node.ASTEQNode	6	2	0	11	24	15	4	9	5	2	197	0	0	0.882352941	0.333333333	2	2	31.83333333	2	0.8333	0
velocity	1.6.1	org.apache.velocity.runtime.log.ServletLogChute	9	1	0	2	27	18	0	2	7	0.825	236	0.4	0	0	0.4	0	0	24.66666667	5	1.8889	2
velocity	1.6.1	org.apache.velocity.app.VelocityEngine	28	1	0	12	60	0	3	9	28	0	278	1	1	0	0.25	0	0	8.892857143	2	0.9286	2
velocity	1.6.1	org.apache.velocity.runtime.log.JdkLogChute	6	1	0	2	20	3	0	2	5	0.95	110	0.25	0	0	0.466666667	0	0	16.66666667	3	1.5	0
velocity	1.6.1	org.apache.velocity.util.introspection.IntrospectorBase	3	1	1	6	9	1	1	5	1	0.5	52	1	2	0	0.466666667	0	0	15.66666667	1	0.6667	0
velocity	1.6.1	org.apache.velocity.runtime.parser.node.ASTIfStatement	5	2	0	11	12	10	5	8	5	2	62	0	0	0.909090909	0.4	1	2	11.4	1	0.6	0
velocity	1.6.1	org.apache.velocity.runtime.log.CommonsLogLogChute	5	1	0	4	26	0	0	4	5	0.916666667	121	0.333333333	0	0	0.48	0	0	22.6	2	1.4	2
velocity	1.6.1	org.apache.velocity.exception.MethodInvocationException	8	5	0	46	14	6	43	3	8	0.80952381	79	1	0	0.666666667	0.375	1	1	8.125	1	0.875	0
velocity	1.6.1	org.apache.velocity.app.event.NullSetEventHandler	1	1	0	4	1	0	3	1	1	2	1	0	0	0	1	0	0	0	1	1	0
velocity	1.6.1	org.apache.velocity.runtime.log.Log	25	1	2	80	46	298	76	5	21	0.166666667	198	1	1	0	0.213333333	0	0	6.88	3	1.04	0
velocity	1.6.1	org.apache.velocity.util.introspection.ClassMap	6	1	0	7	27	5	4	4	3	1.076923077	151	0.307692308	2	0	0.333333333	0	0	22	5	2.1667	3
velocity	1.6.1	org.apache.velocity.runtime.parser.node.ASTStop	4	2	0	9	8	6	4	7	4	2	23	0	0	0.9375	0.392857143	0	0	4.75	1	0.5	2
velocity	1.6.1	org.apache.velocity.util.StringUtils	24	1	0	11	74	274	11	0	23	0.956521739	731	1	0	0	0.168478261	0	0	29.41666667	8	2.5833	0
velocity	1.6.1	org.apache.velocity.runtime.parser.node.ASTBlock	4	2	0	10	10	6	4	8	4	2	37	0	0	0.9375	0.392857143	1	1	8.25	1	0.5	0
velocity	1.6.1	org.apache.velocity.runtime.parser.node.ASTElseIfStatement	5	2	0	10	11	10	4	8	5	2	32	0	0	0.909090909	0.371428571	1	2	5.4	1	0.6	0
velocity	1.6.1	org.apache.velocity.runtime.parser.node.NodeUtils	5	1	0	6	19	10	2	4	5	2	247	0	0	0	0.3	0	0	48.4	12	4.2	0
velocity	1.6.1	org.apache.velocity.anakia.Escape	3	1	0	1	10	1	1	0	2	0.5	84	0	0	0	0.5	0	0	26.66666667	10	3.3333	0
velocity	1.6.1	org.apache.velocity.runtime.VelocimacroFactory	15	1	0	18	63	9	1	17	8	0.603174603	830	1	3	0	0.333333333	0	0	53.73333333	12	3.6	0
velocity	1.6.1	org.apache.velocity.runtime.parser.node.ASTAddNode	4	3	0	8	11	6	4	5	3	2	46	0	0	0.945945946	0.458333333	2	3	10.5	5	1.5	0
velocity	1.6.1	org.apache.velocity.runtime.directive.Macro	9	2	0	12	29	34	2	10	7	0.75	199	1	0	0.5625	0.263888889	0	0	21	5	1.4444	2
velocity	1.6.1	org.apache.velocity.runtime.parser.node.ParserVisitor	41	1	0	48	41	820	43	41	41	2	41	0	0	0	0.069767442	0	0	0	1	1	1
velocity	1.6.1	org.apache.velocity.app.FieldMethodizer	7	1	0	1	26	1	0	1	6	0	149	1	0	0	0.464285714	0	0	20.14285714	4	1	0
velocity	1.6.1	org.apache.velocity.exception.MathException	1	5	0	4	2	0	3	1	1	2	5	0	0	1	1	0	0	4	0	0	0
velocity	1.6.1	org.apache.velocity.util.introspection.SecureIntrospectorImpl	4	3	0	4	21	4	1	3	3	0.555555556	206	0.333333333	0	0.5	0.458333333	1	1	49	21	5.75	0
velocity	1.6.1	org.apache.velocity.runtime.parser.node.ASTFalse	6	2	0	6	9	13	4	4	5	0.8	28	1	0	0.909090909	0.4	0	0	3.5	1	0.5	0
velocity	1.6.1	org.apache.velocity.runtime.resource.util.StringResourceRepository	6	1	0	3	6	15	2	1	6	2	6	0	0	0	0.916666667	0	0	0	1	1	0
velocity	1.6.1	org.apache.velocity.runtime.resource.loader.JarResourceLoader	8	2	0	9	39	8	0	9	5	0.5	288	1	0	0.631578947	0.375	1	1	34.75	7	2.25	0
velocity	1.6.1	org.apache.velocity.texen.util.FileUtil	4	1	0	0	12	6	0	0	4	2	50	0	0	0	0.5	0	0	11.5	2	1	0
velocity	1.6.1	org.apache.velocity.app.event.implement.EscapeSqlReference	3	2	0	2	6	3	0	2	1	2	12	0	0	0.714285714	0.666666667	1	2	3	1	0.6667	0
velocity	1.6.1	org.apache.velocity.runtime.log.SimpleLog4JLogSystem	6	1	0	8	30	0	0	8	4	0.333333333	163	1	1	0	0.416666667	0	0	25.66666667	2	1.3333	0
velocity	1.6.1	org.apache.velocity.runtime.parser.node.SimpleNode	32	1	39	65	56	418	54	14	31	0.913978495	405	0.916666667	7	0	0.175	1	1	11.28125	4	1.3438	1
velocity	1.6.1	org.apache.velocity.runtime.parser.node.ASTReference	15	2	0	28	83	25	7	23	13	0.735294118	1221	0.941176471	1	0.697674419	0.251851852	1	2	79.26666667	18	2.2	12
velocity	1.6.1	org.apache.velocity.runtime.directive.MacroParseException	6	4	0	6	14	0	2	4	5	0.9	239	1	0	0.75	0.375	1	3	38.5	10	3	1
velocity	1.6.1	org.apache.velocity.app.event.MethodExceptionEventHandler	1	1	0	5	1	0	4	1	1	2	1	0	0	0	1	0	0	0	1	1	0
velocity	1.6.1	org.apache.velocity.runtime.parser.node.GetExecutor	4	2	0	7	17	0	1	6	3	0.166666667	94	1	1	0.666666667	0.5	0	0	22	1	0.5	0
velocity	1.6.1	org.apache.velocity.runtime.parser.node.ASTOrNode	5	2	0	9	10	10	5	6	5	2	53	0	0	0.909090909	0.4	1	1	9.6	1	0.6	0
velocity	1.6.1	org.apache.velocity.runtime.resource.util.StringResource	7	1	0	3	9	11	3	0	7	0.611111111	43	1	0	0	0.523809524	0	0	4.714285714	1	0.8571	0
velocity	1.6.1	org.apache.velocity.runtime.log.NullLogChute	5	1	1	3	6	10	1	2	5	2	13	0	0	0	0.48	0	0	1.6	1	0.8	2
velocity	1.6.1	org.apache.velocity.runtime.directive.Evaluate	5	2	0	14	31	10	0	14	5	2	239	0	0	0.692307692	0.44	0	0	46.8	1	0.8	4
velocity	1.6.1	org.apache.velocity.runtime.log.Log4JLogSystem	2	2	0	2	4	1	0	2	2	2	10	0	0	0.888888889	0.666666667	0	0	4	1	0.5	0
velocity	1.6.1	org.apache.velocity.runtime.parser.node.MathUtils	16	1	0	11	52	112	11	0	12	0.826666667	854	0.533333333	0	0	0.226666667	0	0	51.4375	18	4.5625	0
velocity	1.6.1	org.apache.velocity.runtime.resource.loader.URLResourceLoader	8	2	0	7	41	2	0	7	6	0.6	425	0.8	0	0.631578947	0.325	1	2	51.5	6	1.875	0
velocity	1.6.1	org.apache.velocity.runtime.RuntimeSingleton	40	1	0	19	78	0	3	16	39	0.025641026	208	1	1	0	0.105128205	0	0	4.175	1	0.95	1
velocity	1.6.1	org.apache.velocity.context.InternalWrapperContext	3	1	0	2	3	3	1	2	3	2	3	0	0	0	0.555555556	0	0	0	1	1	0
velocity	1.6.1	org.apache.velocity.util.introspection.SecureIntrospectorControl	1	1	0	2	1	0	2	0	1	2	1	0	0	0	1	0	0	0	1	1	0
velocity	1.6.1	org.apache.velocity.runtime.parser.node.ASTEscape	5	2	0	6	11	8	4	4	5	0.875	37	0.5	0	0.909090909	0.4	0	0	6	1	0.6	1
velocity	1.6.1	org.apache.velocity.util.introspection.VelPropertyGet	3	1	0	6	3	3	6	0	3	2	3	0	0	0	0.666666667	0	0	0	1	1	0
velocity	1.6.1	org.apache.velocity.util.introspection.Uberspect	5	1	0	15	5	10	11	4	5	2	5	0	0	0	0.68	0	0	0	1	1	2
velocity	1.6.1	org.apache.velocity.util.ClassUtils	4	1	0	9	14	6	9	0	3	2	66	0	0	0	0.416666667	0	0	15.5	5	1.75	2
velocity	1.6.1	org.apache.velocity.runtime.log.VelocityFormatter	2	2	0	2	5	1	1	1	1	2	11	0	0	0.941176471	0.833333333	1	2	4.5	1	0.5	0
velocity	1.6.1	org.apache.velocity.util.introspection.VelPropertySet	3	1	0	6	3	3	6	0	3	2	3	0	0	0	0.666666667	0	0	0	1	1	0
velocity	1.6.1	org.apache.velocity.runtime.parser.CharStream	12	1	0	4	12	66	4	0	12	2	12	0	0	0	0.583333333	0	0	0	1	1	0
velocity	1.6.1	org.apache.velocity.runtime.parser.Token	3	1	0	25	4	3	25	0	3	1.4375	23	0	2	0	0.5	0	0	4	2	1	0
velocity	1.6.1	org.apache.velocity.app.event.implement.EscapeHtmlReference	3	2	0	2	6	3	0	2	1	2	12	0	0	0.714285714	0.666666667	1	2	3	1	0.6667	0
velocity	1.6.1	org.apache.velocity.runtime.parser.node.ASTAndNode	5	2	0	9	10	10	5	6	5	2	53	0	0	0.909090909	0.4	1	1	9.6	1	0.6	0
velocity	1.6.1	org.apache.velocity.runtime.parser.JJTParserState	12	1	0	2	25	0	1	1	12	0.436363636	253	1	0	0	0.395833333	0	0	19.66666667	3	1.3333	0
velocity	1.6.1	org.apache.velocity.runtime.RuntimeLogger	4	1	0	8	4	6	8	0	4	2	4	0	0	0	1	0	0	0	1	1	0
velocity	1.6.1	org.apache.velocity.runtime.resource.loader.JarHolder	6	1	0	5	34	0	1	4	6	0.4	211	1	1	0	0.5	0	0	33.5	2	1.1667	0
velocity	1.6.1	org.apache.velocity.runtime.VelocimacroManager	14	1	0	7	33	47	1	6	9	0.721153846	344	1	0	0	0.384615385	0	0	23	9	2.5714	1
velocity	1.6.1	org.apache.velocity.exception.TemplateInitException	5	5	0	28	7	0	25	3	5	0.6875	45	1	0	0.823529412	0.5	0	0	7.2	1	0.6	0
velocity	1.6.1	org.apache.velocity.util.introspection.Introspector	3	2	1	16	13	3	11	5	3	2	74	0	0	0.666666667	0.444444444	0	0	23.66666667	1	0.3333	0
velocity	1.6.1	org.apache.velocity.runtime.directive.Directive	10	1	9	26	11	31	19	8	10	0.777777778	54	1	1	0	0.271428571	0	0	4	1	0.9	3
velocity	1.6.1	org.apache.velocity.runtime.log.NullLogSystem	2	2	0	2	3	1	0	2	2	2	6	0	0	0.8	0.666666667	0	0	2	1	0.5	0
velocity	1.6.1	org.apache.velocity.runtime.directive.Literal	5	2	0	5	10	8	0	5	5	0.75	31	0	0	0.692307692	0.44	0	0	5	1	0.8	2
velocity	1.6.1	org.apache.velocity.runtime.parser.node.MapSetExecutor	4	2	0	4	18	0	1	3	2	0.555555556	128	0.333333333	0	0.571428571	0.45	0	0	30.25	7	2.25	1
velocity	1.6.1	org.apache.velocity.runtime.directive.RuntimeMacro	6	2	0	14	38	1	1	13	5	0.6	297	1	1	0.642857143	0.361111111	0	0	47.66666667	5	1.6667	6
velocity	1.6.1	org.apache.velocity.runtime.Renderable	1	1	0	6	1	0	2	4	1	2	1	0	0	0	1	0	0	0	1	1	0
velocity	1.6.1	org.apache.velocity.runtime.parser.node.ASTSubtractNode	3	3	0	7	6	3	4	4	3	2	16	0	0	0.972222222	0.533333333	1	1	4.333333333	1	0.3333	0
velocity	1.6.1	org.apache.velocity.util.introspection.Info	6	1	1	21	8	9	21	1	5	0.6	41	1	0	0	0.444444444	0	0	5.333333333	1	0.6667	0
velocity	1.6.1	org.apache.velocity.context.InternalContextBase	20	1	1	7	31	110	2	5	19	0.881578947	160	1	2	0	0.18125	0	0	6.6	2	1.05	1
velocity	1.6.1	org.apache.velocity.runtime.visitor.BaseVisitor	44	1	1	44	86	946	1	43	44	1	344	1	1	0	0.064646465	0	0	6.772727273	1	0.9773	1
velocity	1.6.1	org.apache.velocity.app.event.IncludeEventHandler	1	1	0	6	1	0	5	1	1	2	1	0	0	0	1	0	0	0	1	1	0
velocity	1.6.1	org.apache.velocity.runtime.resource.ContentResource	2	2	0	11	16	1	6	6	2	2	87	0	0	0.947368421	1	1	1	42.5	1	0.5	0
velocity	1.6.1	org.apache.velocity.util.ArrayListWrapper	4	3	0	1	8	0	1	0	4	0	31	1	0	0.918918919	0.666666667	2	9	6.5	1	0.75	0
velocity	1.6.1	org.apache.velocity.anakia.AnakiaJDOMFactory	5	2	0	5	10	10	1	4	5	2	32	0	0	0.862068966	0.666666667	0	0	5.4	1	0.8	0
velocity	1.6.1	org.apache.velocity.app.tools.VelocityFormatter	18	1	0	3	36	133	2	3	18	0.764705882	298	0	1	0	0.333333333	0	0	15.5	4	1.3889	0
velocity	1.6.1	org.apache.velocity.util.SimplePool	5	1	0	2	6	0	2	0	4	0.416666667	103	1	0	0	0.466666667	0	0	19	3	1.4	0
velocity	1.6.1	org.apache.velocity.anakia.TreeWalker	3	1	0	3	11	3	1	2	2	2	41	0	0	0	0.666666667	0	0	12.66666667	2	1	0
velocity	1.6.1	org.apache.velocity.util.EnumerationIterator	4	1	0	1	7	0	1	0	4	0.333333333	23	1	0	0	0.625	0	0	4.5	1	0.75	0
velocity	1.6.1	org.apache.velocity.runtime.resource.loader.ResourceLoader	13	1	6	17	33	48	12	6	12	0.847222222	255	0.833333333	2	0	0.241758242	0	0	18.15384615	7	1.4615	1
velocity	1.6.1	org.apache.velocity.runtime.log.AvalonLogChute	10	1	1	12	46	0	1	11	7	0.814814815	357	0.5	1	0	0.422222222	0	0	34.1	2	1.1	2
velocity	1.6.1	org.apache.velocity.texen.ant.TexenTask	22	3	0	12	84	177	0	12	20	0.928571429	565	1	0	0.637931034	0.309090909	1	1	24.13636364	5	1.1364	0
velocity	1.6.1	org.apache.velocity.runtime.log.PrimordialLogSystem	3	2	0	4	7	3	0	4	3	2	18	0	0	0.714285714	0.5	0	0	5	1	0.6667	0
velocity	1.6.1	org.apache.velocity.util.introspection.UberspectLoggable	2	1	0	4	2	1	2	2	2	2	2	0	0	0	0.666666667	0	0	0	1	1	0
velocity	1.6.1	org.apache.velocity.runtime.parser.node.ASTGTNode	5	2	0	11	18	10	4	9	5	2	130	0	0	0.909090909	0.4	1	1	25	1	0.6	1
velocity	1.6.1	org.apache.velocity.app.event.implement.IncludeRelativePath	2	1	0	1	10	1	0	1	2	2	42	0	0	0	0.75	0	0	20	4	2	0
velocity	1.6.1	org.apache.velocity.runtime.log.HoldingLogChute	6	1	1	5	17	3	3	2	5	0.4	121	1	0	0	0.388888889	0	0	18.83333333	5	1.8333	2
velocity	1.6.1	org.apache.velocity.runtime.directive.Foreach	6	2	0	18	48	13	0	18	5	0.8	325	1	1	0.642857143	0.357142857	0	0	52	1	0.8333	3
velocity	1.6.1	org.apache.velocity.exception.ExtendedParseException	3	1	0	5	3	3	5	0	3	2	3	0	0	0	1	0	0	0	1	1	0
velocity	1.6.1	org.apache.velocity.runtime.parser.node.ASTIntegerLiteral	5	2	0	8	13	0	4	6	5	0.25	62	1	0	0.909090909	0.433333333	0	0	11.2	1	0.6	0
velocity	1.6.1	org.apache.velocity.runtime.Runtime	30	1	0	10	60	435	0	10	30	2	133	0	0	0	0.133333333	0	0	3.433333333	1	0.9667	0
velocity	1.6.1	org.apache.velocity.util.introspection.MethodMap	9	1	0	3	29	30	1	2	4	1	465	0.75	0	0	0.236111111	0	0	50.22222222	17	5.1111	1
velocity	1.6.1	org.apache.velocity.util.introspection.UberspectImpl	9	1	2	26	45	10	2	24	8	0.8	374	0.4	2	0	0.365079365	0	0	40	1	0.8889	2
velocity	1.6.1	org.apache.velocity.context.Context	5	1	0	32	5	10	32	0	5	2	5	0	0	0	0.666666667	0	0	0	1	1	0
velocity	1.6.1	org.apache.velocity.runtime.parser.node.ASTIdentifier	5	2	0	17	38	0	4	15	5	0.416666667	310	1	1	0.909090909	0.466666667	0	0	60.4	1	0.6	0
velocity	1.6.1	org.apache.velocity.runtime.parser.node.ASTObjectArray	4	2	0	8	12	6	4	6	4	2	43	0	0	0.9375	0.416666667	1	1	9.75	1	0.5	0
velocity	1.6.1	org.apache.velocity.util.introspection.IntrospectionUtils	4	1	0	2	12	6	2	0	3	1	437	0	0	0	0.375	0	0	106.25	63	23	0
velocity	1.6.1	org.apache.velocity.util.ExceptionUtils	6	1	0	7	20	9	7	0	4	0.7	185	0.25	0	0	0.4	0	0	29.16666667	6	2	0
velocity	1.6.1	org.apache.velocity.runtime.parser.node.ASTExpression	5	2	0	10	11	10	6	6	5	2	31	0	0	0.909090909	0.4	1	2	5.2	1	0.6	0
velocity	1.6.1	org.apache.velocity.runtime.parser.node.ASTLENode	5	2	0	11	18	10	4	9	5	2	129	0	0	0.909090909	0.4	1	1	24.8	1	0.6	1
velocity	1.6.1	org.apache.velocity.context.InternalEventContext	2	1	0	5	2	1	5	1	2	2	2	0	0	0	0.75	0	0	0	1	1	0
velocity	1.6.1	org.apache.velocity.runtime.resource.loader.DataSourceResourceLoader	11	2	0	9	44	27	0	9	6	0.728571429	559	1	0	0.545454545	0.285714286	1	1	49.18181818	5	1.9091	0
velocity	1.6.1	org.apache.velocity.VelocityContext	10	3	0	7	20	3	5	2	10	0.555555556	86	1	0	0.833333333	0.38	1	4	7.4	1	0.6	0
velocity	1.6.1	org.apache.velocity.Template	5	2	0	27	35	0	13	15	5	0.25	319	1	1	0.818181818	0.5	1	1	62.6	1	0.8	5
velocity	1.6.1	org.apache.velocity.exception.ParseErrorException	9	5	0	33	19	0	28	5	9	0.625	204	1	0	0.777777778	0.355555556	0	0	21.11111111	1	0.4444	0
velocity	1.6.1	org.apache.velocity.runtime.parser.node.SetPropertyExecutor	4	2	0	7	24	0	1	6	2	0.333333333	126	1	1	0.571428571	0.541666667	0	0	30.25	2	1	0
velocity	1.6.1	org.apache.velocity.app.event.ReferenceInsertionEventHandler	1	1	0	5	1	0	4	1	1	2	1	0	0	0	1	0	0	0	1	1	0
velocity	1.6.1	org.apache.velocity.util.introspection.SecureUberspector	4	2	0	9	16	2	0	9	4	0.666666667	67	0	1	0.727272727	0.4375	1	1	15.5	1	0.75	2
velocity	1.6.1	org.apache.velocity.app.event.implement.EscapeReference	6	1	4	12	18	7	4	8	3	0.666666667	99	1	1	0	0.416666667	0	0	15	4	1.8333	0
velocity	1.6.1	org.apache.velocity.runtime.directive.DirectiveConstants	0	1	0	1	0	0	1	0	0	2	2	0	0	0	0	0	0	0	0	0	0
velocity	1.6.1	org.apache.velocity.runtime.resource.ResourceManagerImpl	10	1	0	15	81	9	0	15	5	0.747474747	659	0.727272727	3	0	0.44	0	0	63.8	3	1.2	2
velocity	1.6.1	org.apache.velocity.app.event.EventHandlerMethodExecutor	3	1	0	9	3	3	8	1	3	2	3	0	0	0	0.666666667	0	0	0	1	1	0
velocity	1.6.1	org.apache.velocity.util.introspection.VelMethod	4	1	0	6	4	6	6	0	4	2	4	0	0	0	0.5	0	0	0	1	1	0
velocity	1.6.1	org.apache.velocity.runtime.parser.node.SetExecutor	5	1	3	6	6	0	5	1	4	0.625	30	1	1	0	0.466666667	0	0	4.6	2	1	0
velocity	1.6.1	org.apache.velocity.runtime.resource.ResourceFactory	2	1	0	4	5	1	1	3	2	2	20	0	0	0	0.5	0	0	9	4	2	0
velocity	1.6.1	org.apache.velocity.runtime.parser.node.ASTParameters	3	2	0	3	6	3	0	3	3	2	17	0	0	0.967741935	0.533333333	0	0	4.666666667	1	0.3333	0
velocity	1.6.1	org.apache.velocity.app.Velocity	25	1	0	13	59	300	1	12	25	2	220	0	0	0	0.16	0	0	7.8	2	1	2
velocity	1.6.1	org.apache.velocity.convert.WebMacro	10	1	0	3	40	39	0	3	4	0.962962963	470	1	0	0	0.388888889	0	0	45.7	8	2.3	0
velocity	1.6.1	org.apache.velocity.runtime.parser.node.ASTIncludeStatement	3	2	0	3	6	3	0	3	3	2	17	0	0	0.967741935	0.533333333	0	0	4.666666667	1	0.3333	0
velocity	1.6.1	org.apache.velocity.runtime.directive.VelocimacroProxy	9	2	0	18	44	6	4	14	9	0.763888889	415	1	1	0.529411765	0.25	0	0	44.11111111	2	1	7
velocity	1.6.1	org.apache.velocity.runtime.parser.node.ASTAssignment	3	2	0	5	6	3	4	3	3	2	17	0	0	0.967741935	0.533333333	0	0	4.666666667	1	0.3333	0
velocity	1.6.1	org.apache.velocity.app.event.EventCartridge	15	1	0	17	28	29	9	10	15	0.69047619	371	0.833333333	0	0	0.177777778	0	0	23.33333333	7	1.8667	0
velocity	1.6.1	org.apache.velocity.runtime.directive.Include	7	3	0	13	31	9	0	13	5	0.5	298	1	0	0.625	0.428571429	0	0	41.28571429	1	0.8571	1
velocity	1.6.1	org.apache.velocity.app.event.implement.ReportInvalidReferences	7	1	0	8	20	11	0	8	6	0.5	91	0.333333333	0	0	0.5	0	0	11.57142857	2	1.1429	0
velocity	1.6.1	org.apache.velocity.runtime.parser.node.ASTFloatingPointLiteral	5	2	0	8	12	0	4	6	5	0.25	54	1	0	0.909090909	0.433333333	0	0	9.6	1	0.6	0
velocity	1.6.1	org.apache.velocity.runtime.resource.Resource	19	1	2	25	22	129	22	4	19	0.916666667	130	1	2	0	0.203007519	0	0	5.315789474	3	1.0526	1
velocity	1.6.1	org.apache.velocity.anakia.AnakiaElement	12	3	0	8	30	64	1	7	11	1	93	1	0	0.920454545	0.606060606	1	2	6.583333333	1	0.5833	0
velocity	1.6.1	org.apache.velocity.app.event.implement.PrintExceptions	5	1	0	3	19	2	0	3	3	0.666666667	157	1	1	0	0.333333333	0	0	29.8	3	1	0
velocity	1.6.1	org.apache.velocity.app.event.implement.EscapeXmlReference	3	2	0	2	6	3	0	2	1	2	12	0	0	0.714285714	0.666666667	1	2	3	1	0.6667	0
velocity	1.6.1	org.apache.velocity.runtime.resource.loader.ClasspathResourceLoader	6	2	0	8	20	15	0	8	5	1	88	0	0	0.705882353	0.416666667	1	2	13.5	2	1	0
velocity	1.6.1	org.apache.velocity.runtime.RuntimeConstants	0	1	0	5	0	0	5	0	0	2	60	0	0	0	0	0	0	0	0	0	5
velocity	1.6.1	org.apache.velocity.util.introspection.ChainableUberspector	1	1	0	3	1	0	2	1	1	2	1	0	0	0	1	0	0	0	1	1	0
velocity	1.6.1	org.apache.velocity.runtime.directive.Parse	5	3	0	14	36	8	0	14	5	0.75	322	1	0	0.714285714	0.44	1	1	63.2	1	0.8	2
velocity	1.6.1	org.apache.velocity.runtime.log.LogChute	4	1	0	15	4	6	14	1	4	1.333333333	14	0	0	0	0.55	0	0	0	1	1	2
velocity	1.6.1	org.apache.velocity.runtime.log.LogManager	5	1	0	10	39	10	1	9	2	0.75	344	0	0	0	0.3	0	0	67.6	4	1.4	2
velocity	1.6.1	org.apache.velocity.runtime.parser.ParserConstants	1	1	0	2	1	0	2	0	0	2	352	0	0	0	0	0	0	276	0	0	6
velocity	1.6.1	org.apache.velocity.app.event.implement.InvalidReferenceInfo	3	2	0	2	14	0	1	1	3	0	42	1	0	0.666666667	0.555555556	0	0	12.66666667	1	0.6667	0
velocity	1.6.1	org.apache.velocity.util.ContextAware	1	1	0	5	1	0	4	1	1	2	1	0	0	0	1	0	0	0	1	1	0
velocity	1.6.1	org.apache.velocity.runtime.log.AvalonLogSystem	2	2	0	2	4	1	0	2	2	2	10	0	0	0.888888889	0.666666667	0	0	4	1	0.5	0
velocity	1.6.1	org.apache.velocity.runtime.log.LogSystem	2	1	0	8	2	1	7	1	2	2	7	0	0	0	0.625	0	0	0	1	1	2
velocity	1.6.1	org.apache.velocity.runtime.RuntimeInstance	62	1	0	42	165	1423	3	39	48	0.827512473	1691	0.608695652	7	0	0.135483871	0	0	25.90322581	6	1.3226	8
velocity	1.6.1	org.apache.velocity.exception.MacroOverflowException	3	5	0	2	6	3	1	1	3	1.5	17	1	0	1	0.777777778	0	0	4.333333333	0	0	0
velocity	1.6.1	org.apache.velocity.runtime.parser.node.ASTModNode	3	3	0	9	14	3	4	6	3	2	48	0	0	0.972222222	0.533333333	2	2	15	3	1	0
velocity	1.6.1	org.apache.velocity.runtime.parser.node.ASTLTNode	5	2	0	11	18	10	4	9	5	2	130	0	0	0.909090909	0.4	1	1	25	1	0.6	1
velocity	1.6.1	org.apache.velocity.texen.util.PropertiesUtil	4	1	0	1	25	6	0	1	2	2	145	0	0	0	0.875	0	0	35.25	2	1	0
velocity	1.6.1	org.apache.velocity.runtime.parser.ParserTreeConstants	1	1	0	2	1	0	2	0	0	2	211	0	0	0	0	0	0	168	0	0	6
velocity	1.6.1	org.apache.velocity.runtime.parser.node.ASTMap	4	2	0	8	12	6	4	6	4	2	67	0	0	0.9375	0.416666667	1	1	15.75	1	0.5	0
velocity	1.6.1	org.apache.velocity.runtime.parser.node.ASTNotNode	5	2	0	9	10	10	5	6	5	2	39	0	0	0.909090909	0.4	1	2	6.8	1	0.6	0
velocity	1.6.1	org.apache.velocity.app.event.InvalidReferenceEventHandler	3	1	0	9	3	3	6	3	3	2	3	0	0	0	0.933333333	0	0	0	1	1	1
velocity	1.6.1	org.apache.velocity.anakia.XPathCache	3	1	0	4	8	1	3	1	0	0.5	45	1	0	0	0.5	0	0	13.66666667	2	0.6667	0
velocity	1.6.1	org.apache.velocity.runtime.parser.node.PropertyExecutor	5	2	1	9	24	4	2	7	3	0.25	124	1	1	0.571428571	0.457142857	0	0	23.6	2	0.8	0
velocity	1.6.1	org.apache.velocity.runtime.parser.node.BooleanPropertyExecutor	4	3	0	7	26	6	1	6	2	1	132	0	0	0.777777778	0.583333333	2	2	31.75	4	1.25	0
velocity	1.6.1	org.apache.velocity.util.introspection.IntrospectorCache	3	1	0	3	3	3	2	1	3	2	3	0	0	0	0.833333333	0	0	0	1	1	0
velocity	1.6.1	org.apache.velocity.util.MapFactory	3	1	0	2	13	1	2	0	2	0.5	95	1	0	0	0.5	0	0	30.33333333	4	1.3333	1
velocity	1.6.1	org.apache.velocity.exception.ResourceNotFoundException	3	5	0	38	6	3	37	1	3	1.5	17	1	0	1	0.777777778	0	0	4.333333333	0	0	0
velocity	1.6.1	org.apache.velocity.context.InternalContextAdapterImpl	28	1	0	11	54	24	3	8	28	0.679012346	198	0	3	0	0.178571429	0	0	5.964285714	2	1.0357	1
velocity	1.6.1	org.apache.velocity.runtime.ParserPoolImpl	4	1	0	6	18	0	0	6	4	0.333333333	74	0	1	0	0.5	0	0	17	3	1.25	0
velocity	1.6.1	org.apache.velocity.app.event.implement.IncludeNotFound	3	1	0	5	12	0	0	5	3	0.875	61	0.75	1	0	0.555555556	0	0	18	4	1.6667	1
velocity	1.6.1	org.apache.velocity.context.ChainedInternalContextAdapter	28	1	3	8	55	0	3	5	28	0	162	1	1	0	0.178571429	0	0	4.75	1	0.9643	1
velocity	1.6.1	org.apache.velocity.util.introspection.IntrospectionCacheData	1	1	0	6	2	0	6	0	1	2	6	0	0	0	1	0	0	3	0	0	0
velocity	1.6.1	org.apache.velocity.runtime.parser.node.ASTComment	6	2	0	9	15	11	3	8	5	0.8	73	1	0	0.909090909	0.4	0	0	10.83333333	4	1	1
velocity	1.6.1	org.apache.velocity.runtime.directive.InputBase	2	2	2	6	6	1	2	4	1	2	19	0	0	0.9	0.75	0	0	8.5	2	1	0
velocity	1.6.1	org.apache.velocity.io.UnicodeInputStream	18	2	0	4	36	0	1	3	13	0.79144385	375	0.545454545	5	0.375	0.226890756	1	2	19.22222222	1	0.8333	0
velocity	1.6.1	org.apache.velocity.runtime.parser.node.ASTElseStatement	4	2	0	6	7	6	4	4	4	2	20	0	0	0.9375	0.416666667	0	0	4	1	0.5	0
velocity	1.6.1	org.apache.velocity.runtime.parser.node.ASTTrue	6	2	0	6	9	13	4	4	5	0.8	28	1	0	0.909090909	0.4	0	0	3.5	1	0.5	0
velocity	1.6.1	org.apache.velocity.anakia.OutputWrapper	3	2	0	4	8	3	1	3	3	2	23	0	0	0.984615385	0.5	1	1	6.666666667	1	0.3333	0
velocity	1.6.1	org.apache.velocity.runtime.parser.node.ASTSetDirective	7	2	0	16	36	9	4	14	5	0.604166667	271	0.875	3	0.857142857	0.326530612	1	1	36.57142857	1	0.7143	0
velocity	1.6.1	org.apache.velocity.runtime.parser.node.ASTMathNode	7	2	5	16	23	9	5	11	6	0.5	163	1	0	0.857142857	0.387755102	1	1	22.14285714	1	0.7143	0
velocity	1.6.1	org.apache.velocity.app.event.EventHandler	0	1	0	16	0	0	16	0	0	2	0	0	0	0	0	0	0	0	0	0	0
velocity	1.6.1	org.apache.velocity.runtime.ParserPool	3	1	0	4	3	3	2	2	3	2	3	0	0	0	0.555555556	0	0	0	1	1	0
velocity	1.6.1	org.apache.velocity.runtime.parser.VelocityCharStream	24	1	0	2	36	0	1	1	21	0.508152174	1008	0.6875	0	0	0.3125	0	0	40.33333333	7	1.5	0
velocity	1.6.1	org.apache.velocity.runtime.parser.node.ASTVariable	3	2	0	3	6	3	0	3	3	2	17	0	0	0.967741935	0.533333333	0	0	4.666666667	1	0.3333	0
velocity	1.6.1	org.apache.velocity.runtime.resource.ResourceCacheImpl	6	1	0	7	24	0	1	6	6	0.4	91	1	1	0	0.458333333	0	0	13.83333333	2	1	0
velocity	1.6.1	org.apache.velocity.runtime.directive.Define	9	2	0	9	26	24	1	9	5	0.85	119	1	2	0.529411765	0.296296296	0	0	11.66666667	2	1	1
velocity	1.6.1	org.apache.velocity.runtime.RuntimeServices	40	1	0	73	40	780	63	16	40	2	40	0	0	0	0.1875	0	0	0	1	1	1
velocity	1.6.1	org.apache.velocity.util.introspection.LinkingUberspector	6	3	0	7	12	0	1	6	6	0	98	1	2	0.736842105	0.527777778	0	0	15	1	0.8333	2
velocity	1.6.1	org.apache.velocity.util.ArrayIterator	4	1	0	1	16	0	1	0	4	0.444444444	77	1	0	0	0.625	0	0	17.5	2	1.25	0
velocity	1.6.1	org.apache.velocity.context.InternalHousekeepingContext	17	1	0	5	17	136	3	2	17	2	17	0	0	0	0.210084034	0	0	0	1	1	1
velocity	1.6.1	org.apache.velocity.anakia.AnakiaTask	15	4	0	22	89	51	1	22	11	0.826530612	776	0.857142857	1	0.847826087	0.373333333	2	2	49.8	5	1.4667	0
velocity	1.6.1	org.apache.velocity.context.InternalContextAdapter	0	1	0	67	0	0	64	4	0	2	0	0	0	0	0	0	0	0	0	0	0
velocity	1.6.1	org.apache.velocity.anakia.XPathTool	4	1	0	6	10	6	1	5	4	2	34	0	0	0	0.5	0	0	7.5	1	0.75	0
velocity	1.6.1	org.apache.velocity.runtime.parser.node.ASTText	5	2	0	9	13	8	4	7	5	0.75	41	1	0	0.909090909	0.4	0	0	7	1	0.6	4
velocity	1.6.1	org.apache.velocity.runtime.parser.node.Node	25	1	0	54	25	300	47	7	25	2	25	0	0	0	0.24	0	0	0	1	1	1
velocity	1.6.1	org.apache.velocity.runtime.resource.ResourceManager	3	1	0	6	3	3	2	4	3	1.5	5	0	0	0	0.583333333	0	0	0	1	1	1
velocity	1.6.1	org.apache.velocity.runtime.resource.util.StringResourceRepositoryImpl	7	1	0	2	14	0	0	2	7	0.416666667	63	1	0	0	0.857142857	0	0	7.714285714	1	0.8571	0
