# Supplementary material for: Feature selection using a multi-strategy improved parrot optimization algorithm in software defect prediction
Source: PeerJ Comput Sci. 2025 Apr 16;11:e2815. doi: 10.7717/peerj-cs.2815 (PMC12190446; doi:10.7717/peerj-cs.2815)
Supplement: Supplemental Information 1 — Metric data of Java code and a label indicating whether it is defective. [file peerj-cs-11-2815-s001.zip › data/xalan-2.4.csv]

name	version	name	wmc	dit	noc	cbo	rfc	lcom	ca	ce	npm	lcom3	loc	dam	moa	mfa	cam	ic	cbm	amc	max_cc	avg_cc	bug
xalan	2.4.0	org.apache.xalan.xsltc.runtime.output.SAXXMLOutput	16	3	0	6	52	112	1	5	11	0.777777778	509	1	0	0.74	0.344444444	2	8	30.625	1	0.8125	0
xalan	2.4.0	org.apache.xpath.operations.Operation	12	2	14	23	23	0	17	8	12	0.363636364	149	1	2	0.731707317	0.21875	1	7	11.25	5	1.5833	0
xalan	2.4.0	org.apache.xalan.xsltc.runtime.BasisLibrary	53	1	0	34	150	1362	22	15	49	1.001602564	2089	0.375	0	0	0.125	0	0	37.96226415	49	4.3962	1
xalan	2.4.0	org.apache.xpath.objects.XString	49	3	2	43	100	1176	34	12	46	1	743	0	1	0.606837607	0.122222222	3	21	14.14285714	16	1.8571	0
xalan	2.4.0	org.apache.xalan.xsltc.StripFilter	1	1	0	5	1	0	5	1	1	2	1	0	0	0	1	0	0	0	1	1	0
xalan	2.4.0	org.apache.xalan.serialize.Serializer	9	1	0	8	9	36	7	1	9	2	9	0	0	0	0.333333333	0	0	0	1	1	0
xalan	2.4.0	org.apache.xalan.templates.ElemExsltFunction	7	4	0	18	28	15	4	14	6	0.5	166	1	0	0.97309417	0.314285714	4	7	22.57142857	1	0.8571	1
xalan	2.4.0	org.apache.xalan.xsltc.runtime.output.SAXHTMLOutput	8	3	0	4	22	28	1	3	7	2	177	0	0	0.860465116	0.375	2	4	21.125	1	0.75	0
xalan	2.4.0	org.apache.xml.dtm.ref.CoroutineParser	8	1	0	1	8	28	0	1	8	2	8	0	0	0	0.28125	0	0	0	1	1	0
xalan	2.4.0	org.apache.xalan.xsltc.runtime.StringValueHandler	5	2	0	3	16	4	1	2	5	0	129	1	0	0.851851852	0.4	0	0	24.4	5	1.6	0
xalan	2.4.0	org.apache.xml.utils.CharKey	5	1	0	1	6	0	1	0	5	0.25	32	1	0	0	0.533333333	1	1	5.2	2	0.8	0
xalan	2.4.0	org.apache.xalan.xsltc.compiler.util.Type	33	1	10	113	53	526	103	21	32	0.998046875	300	0	16	0	0.234375	0	0	7.606060606	2	1	0
xalan	2.4.0	org.apache.xalan.transformer.StackGuard	7	1	0	7	18	0	3	6	5	0.5	155	0	1	0	0.458333333	0	0	20.85714286	4	1.4286	1
xalan	2.4.0	org.apache.xalan.serialize.WriterToUTF8Buffered	11	2	0	2	20	0	1	1	9	0.2	632	1	0	0.590909091	0.381818182	1	2	56.18181818	1	0.8182	0
xalan	2.4.0	org.apache.xalan.xsltc.dom.EmptyFilter	2	1	0	1	3	1	0	1	2	2	7	0	0	0	0.75	0	0	2.5	1	0.5	0
xalan	2.4.0	org.apache.xpath.functions.FuncCeiling	2	4	0	5	7	1	0	5	2	2	15	0	0	0.979591837	0.75	1	6	6.5	1	0.5	0
xalan	2.4.0	org.apache.xalan.xsltc.compiler.Number	15	3	0	55	96	23	0	55	9	0.798319328	1308	1	8	0.811594203	0.214285714	2	3	85.06666667	14	3.1333	0
xalan	2.4.0	org.apache.xpath.compiler.XPathDumper	1	1	0	0	2	0	0	0	1	2	4	0	0	0	1	0	0	3	0	0	0
xalan	2.4.0	org.apache.xalan.xsltc.runtime.TextOutput	48	1	0	8	106	388	1	7	26	0.895702962	2321	0.901960784	2	0	0.236702128	0	0	46.29166667	21	1.8958	0
xalan	2.4.0	org.apache.xalan.processor.ProcessorUnknown	3	5	0	3	4	3	1	2	3	2	8	0	0	0.990697674	0.666666667	1	2	1.666666667	1	0.6667	0
xalan	2.4.0	org.apache.xml.dtm.ref.ChunkedIntArray	9	1	0	3	24	0	2	2	0	0.892857143	353	0	1	0	0.62962963	0	0	37.44444444	3	1.4444	0
xalan	2.4.0	org.apache.xalan.xsltc.compiler.BinOpExpr	7	3	0	15	36	0	0	15	6	0.814814815	242	0.444444444	2	0.934210526	0.285714286	2	8	32.28571429	3	1.1429	0
xalan	2.4.0	org.apache.xalan.serialize.SerializerToText	16	2	0	4	24	120	2	2	14	2	229	0	0	0.821428571	0.3046875	1	7	13.3125	1	0.9375	0
xalan	2.4.0	org.apache.xml.utils.PrefixResolver	4	1	0	67	4	6	67	0	4	2	4	0	0	0	0.583333333	0	0	0	1	1	0
xalan	2.4.0	org.apache.xalan.extensions.ExtensionHandlerJavaPackage	6	3	0	10	44	15	0	10	5	1	615	0	0	0.615384615	0.375	3	6	101.1666667	7	2	2
xalan	2.4.0	org.apache.xml.utils.XMLStringFactory	5	1	1	17	6	10	15	2	5	2	8	0	0	0	0.4	0	0	0.6	1	0.8	0
xalan	2.4.0	org.apache.xalan.templates.ElemComment	5	3	0	4	17	10	0	4	5	2	74	0	0	0.98	0.466666667	2	5	13.8	16	3.8	0
xalan	2.4.0	org.apache.xpath.res.XPATHErrorResources	8	3	0	1	21	28	1	0	7	1.142857143	273	0	0	0.857142857	0.225	0	0	17.375	2	0.875	0
xalan	2.4.0	org.apache.xpath.axes.MatchPatternIterator	5	5	0	13	23	4	1	13	3	0.75	251	1	2	0.968992248	0.44	1	5	48.4	10	3	1
xalan	2.4.0	org.apache.xalan.xsltc.compiler.Constants	0	1	0	6	0	0	5	1	0	2	188	0	0	0	0	0	0	0	0	0	0
xalan	2.4.0	org.apache.xalan.xsltc.runtime.output.TransletOutputHandlerFactory	14	1	0	15	36	39	3	12	14	0.826923077	343	0.75	0	0	0.196428571	0	0	22.64285714	2	1.0714	0
xalan	2.4.0	org.apache.xalan.serialize.Method	1	1	0	0	2	0	0	0	1	2	8	0	0	0	1	0	0	3	0	0	0
xalan	2.4.0	org.apache.xml.utils.TreeWalker	10	1	0	12	59	0	7	5	7	0.305555556	596	0.75	1	0	0.44	0	0	58.2	1	0.7	0
xalan	2.4.0	org.apache.xalan.lib.sql.SQLErrorDocument	4	5	0	5	12	0	1	4	2	0.636363636	179	1	0	0.989528796	0.55	1	1	41	1	0.5	0
xalan	2.4.0	org.apache.xalan.xsltc.compiler.ProcessingInstruction	4	3	0	21	26	0	0	21	3	0.333333333	123	1	1	0.949152542	0.4	2	5	29.5	2	1	0
xalan	2.4.0	org.apache.xml.utils.StringToIntTable	8	1	0	2	12	0	2	0	8	0.523809524	217	0.833333333	0	0	0.583333333	0	0	25.375	4	1.875	0
xalan	2.4.0	org.apache.xpath.operations.Equals	3	3	0	6	7	3	1	5	3	2	40	0	0	0.953488372	0.555555556	2	2	12.33333333	1	0.6667	0
xalan	2.4.0	org.apache.xalan.xsltc.compiler.LastCall	5	4	0	19	22	4	1	19	5	0.5	225	1	0	0.96969697	0.4	2	4	43.8	13	3	0
xalan	2.4.0	org.apache.xml.dtm.ref.CoroutineManager	6	1	0	4	17	0	3	1	6	0.7	183	0	0	0	0.722222222	0	0	28.5	7	1.8333	0
xalan	2.4.0	org.apache.xpath.functions.FuncStringLength	2	5	0	5	6	1	0	5	2	2	14	0	0	0.982142857	0.75	2	7	6	1	0.5	0
xalan	2.4.0	org.apache.xalan.xsltc.dom.NodeSortRecord	11	1	0	4	18	5	2	2	8	0.714285714	248	0.714285714	2	0	0.366666667	0	0	20.27272727	5	1.2727	0
xalan	2.4.0	org.apache.xalan.xsltc.runtime.HashtableEntry	2	1	0	2	3	1	2	0	0	1	38	0	1	0	1	0	0	16	2	1	0
xalan	2.4.0	org.apache.xalan.templates.TemplateSubPatternAssociation	15	1	0	8	25	49	2	6	12	0.833333333	139	0.833333333	3	0	0.208333333	0	0	7.866666667	6	1.2667	0
xalan	2.4.0	org.apache.xalan.templates.AVTPartXPath	7	2	0	14	20	0	1	13	7	0	74	1	1	0.5	0.25974026	0	0	9.428571429	1	0.7143	0
xalan	2.4.0	org.apache.xpath.operations.UnaryOperation	11	2	4	12	20	0	6	7	11	0.2	88	1	1	0.75	0.227272727	1	7	6.909090909	3	1.3636	0
xalan	2.4.0	org.apache.xalan.xslt.StylesheetRoot	15	5	0	26	71	0	4	25	15	0.535714286	499	1	1	0.954063604	0.193939394	0	0	32.13333333	2	0.9333	0
xalan	2.4.0	org.apache.xalan.processor.ProcessorGlobalParamDecl	3	5	0	6	10	3	1	5	1	2	30	0	0	0.990697674	0.583333333	1	2	9	1	0.6667	0
xalan	2.4.0	org.apache.xalan.xsltc.compiler.util.NamedMethodGenerator	3	5	0	5	6	1	1	4	2	0.5	28	1	0	0.992805755	0.625	2	3	8	2	0.6667	0
xalan	2.4.0	org.apache.xpath.axes.DescendantIterator	9	5	0	14	43	0	2	12	8	0.583333333	426	1	1	0.946969697	0.277777778	3	11	46	14	2.7778	1
xalan	2.4.0	org.apache.xalan.xpath.XBoolean	8	2	1	5	17	0	3	2	8	0	47	0	1	0.740740741	0.416666667	1	1	4.75	1	0.875	0
xalan	2.4.0	org.apache.xalan.processor.ProcessorTemplate	2	5	0	6	8	1	1	5	0	2	19	0	0	0.995327103	0.666666667	1	1	8.5	1	0.5	0
xalan	2.4.0	org.apache.xpath.functions.FuncSubstringAfter	2	5	0	7	8	1	0	7	2	2	34	0	0	0.98245614	0.75	1	6	16	1	0.5	0
xalan	2.4.0	org.apache.xalan.xsltc.compiler.IdPattern	1	6	0	1	2	0	1	1	1	2	6	0	0	1	1	0	0	5	0	0	0
xalan	2.4.0	org.apache.xalan.extensions.ExpressionContext	6	1	0	18	6	15	16	3	6	2	6	0	0	0	0.5	0	0	0	1	1	1
xalan	2.4.0	org.apache.xalan.templates.ElemWhen	7	3	0	10	16	9	1	9	6	0.5	55	1	1	0.97029703	0.314285714	2	5	6.714285714	2	1	0
xalan	2.4.0	org.apache.xpath.XPath	17	1	0	60	64	78	44	16	17	0.96875	462	0.2	1	0	0.211764706	0	0	25.58823529	2	0.9412	0
xalan	2.4.0	org.apache.xalan.transformer.MsgMgr	14	1	0	13	23	55	12	2	13	0.153846154	212	1	2	0	0.427350427	0	0	14	1	0.8571	0
xalan	2.4.0	org.apache.xalan.xsltc.dom.DOMImpl	116	1	0	60	203	4934	44	48	62	0.905590062	2911	1	6	0	0.103864734	0	0	23.85344828	13	2.0776	2
xalan	2.4.0	org.apache.xalan.xsltc.compiler.ArgumentList	2	1	0	1	7	0	0	1	2	0	35	1	2	0	0.666666667	0	0	15.5	2	1	0
xalan	2.4.0	org.apache.xalan.xslt.XSLProcessorContext	1	2	0	5	3	0	0	5	1	2	7	0	0	1	1	0	0	6	0	0	0
xalan	2.4.0	org.apache.xalan.templates.FuncKey	3	5	0	17	33	1	1	16	2	0.5	177	1	0	0.98245614	0.75	1	7	57.66666667	1	0.3333	0
xalan	2.4.0	org.apache.xalan.lib.sql.XConnection	34	1	0	12	124	211	0	12	28	0.656565657	1600	1	3	0	0.196078431	0	0	45.79411765	7	1.6176	0
xalan	2.4.0	org.apache.xalan.xsltc.compiler.Instruction	3	2	26	37	9	3	29	8	2	2	24	0	0	0.964285714	0.5	1	2	7	1	0.6667	0
xalan	2.4.0	org.apache.xalan.transformer.NodeSorter	4	1	0	9	28	2	2	8	2	0.333333333	475	0	1	0	0.583333333	0	0	117.25	1	0.75	0
xalan	2.4.0	org.apache.xalan.xsltc.trax.SmartTransformerFactoryImpl	21	3	0	3	43	0	0	3	19	0.5	498	1	0	0.5	0.220238095	1	2	22.47619048	3	1.0476	0
xalan	2.4.0	org.apache.xalan.xsltc.compiler.BooleanExpr	7	3	0	20	16	1	1	19	7	0.333333333	70	1	0	0.922077922	0.371428571	2	8	8.857142857	2	1.1429	0
xalan	2.4.0	org.apache.xpath.axes.ContextNodeList	12	1	0	1	12	66	1	0	12	2	12	0	0	0	0.444444444	0	0	0	1	1	0
xalan	2.4.0	org.apache.xml.utils.ElemDesc	4	1	0	0	10	0	0	0	0	1.266666667	90	0	0	0	0.833333333	0	0	15.25	4	2	0
xalan	2.4.0	org.apache.xalan.xpath.XObject	22	1	6	16	43	0	9	7	19	0.238095238	152	0	1	0	0.265151515	0	0	5.863636364	1	0.9091	0
xalan	2.4.0	org.apache.xalan.xsltc.Translet	9	1	0	20	9	36	16	4	9	2	9	0	0	0	0.296296296	0	0	0	1	1	0
xalan	2.4.0	org.apache.xalan.xsltc.compiler.util.ObjectType	14	2	0	30	39	71	6	25	13	0.538461538	167	1	0	0.733333333	0.222222222	2	3	10.85714286	2	1	0
xalan	2.4.0	org.apache.xalan.trace.TraceListenerEx	1	1	0	4	1	0	2	2	1	2	1	0	0	0	1	0	0	0	1	1	0
xalan	2.4.0	org.apache.xalan.xpath.xml.XMLParserLiaisonDefault	1	4	1	3	2	0	2	1	1	2	4	0	0	1	1	0	0	3	0	0	0
xalan	2.4.0	org.apache.xpath.functions.FuncPosition	5	3	0	9	17	8	1	8	5	0.5	92	1	0	0.904761905	0.4	1	6	17.2	8	2.4	0
xalan	2.4.0	org.apache.xalan.xsltc.cmdline.getopt.IllegalArgumentException	1	4	0	2	2	0	1	1	1	2	5	0	0	1	1	0	0	4	0	0	0
xalan	2.4.0	org.apache.xalan.templates.ElemCopy	4	4	0	8	24	6	0	8	4	2	121	0	0	0.985365854	0.625	2	4	29.25	1	0.75	0
xalan	2.4.0	org.apache.xalan.xsltc.dom.StepIterator	8	2	1	4	21	0	2	3	8	0.238095238	157	1	2	0.588235294	0.34375	1	5	18.25	3	1.5	0
xalan	2.4.0	org.apache.xalan.xsltc.compiler.StepPattern	18	6	1	57	94	31	9	49	11	0.810457516	1125	1	1	0.853448276	0.261904762	3	8	61	6	2.6111	0
xalan	2.4.0	org.apache.xalan.extensions.ExtensionHandlerExsltFunction	8	2	0	14	27	20	0	14	6	0.571428571	189	1	2	0.5	0.349206349	1	1	22.25	8	2.375	1
xalan	2.4.0	org.apache.xalan.xsltc.compiler.NumberCall	3	4	0	12	15	3	0	12	3	2	59	0	0	0.979591837	0.444444444	3	13	18.66666667	3	1.3333	0
xalan	2.4.0	org.apache.xalan.processor.ProcessorNamespaceAlias	2	4	0	6	17	1	1	5	1	2	65	0	0	0.995260664	0.625	3	4	31.5	1	0.5	0
xalan	2.4.0	org.apache.xalan.xsltc.compiler.util.MultiHashtable	3	3	0	2	11	3	2	0	3	2	61	0	0	0.95	0.833333333	1	2	19.33333333	5	2.3333	0
xalan	2.4.0	org.apache.xpath.objects.LessThanOrEqualComparator	3	2	0	3	5	3	1	2	0	2	24	0	0	0.5	0.555555556	0	0	7	2	1.3333	0
xalan	2.4.0	org.apache.xml.utils.ListingErrorHandler	17	1	0	4	52	50	0	4	16	0.65625	569	1	0	0	0.196078431	0	0	32.23529412	14	1.8824	0
xalan	2.4.0	org.apache.xalan.serialize.WriterToUTF8	7	2	0	1	13	0	1	0	7	0	213	1	0	0.684210526	0.342857143	1	2	29.28571429	1	0.8571	0
xalan	2.4.0	org.apache.xpath.functions.FuncRound	2	4	0	5	7	1	0	5	2	2	17	0	0	0.979591837	0.75	1	6	7.5	1	0.5	0
xalan	2.4.0	org.apache.xalan.transformer.XalanProperties	1	1	0	0	2	0	0	0	1	2	5	0	0	0	1	0	0	3	0	0	0
xalan	2.4.0	org.apache.xalan.xsltc.runtime.Operators	1	1	0	3	1	0	3	0	0	2	36	0	0	0	0	0	0	28	0	0	0
xalan	2.4.0	org.apache.xalan.trace.TraceListenerEx2	1	1	0	4	1	0	2	2	1	2	1	0	0	0	1	0	0	0	1	1	0
xalan	2.4.0	org.apache.xalan.xsltc.dom.AnyNodeCounter	4	2	1	5	10	6	1	5	4	2	58	0	0	0.823529412	0.5	1	4	13.5	5	1.75	0
xalan	2.4.0	org.apache.xalan.xpath.xml.XMLParserLiaison	1	3	1	6	2	0	5	1	1	2	4	0	0	1	1	0	0	3	0	0	0
xalan	2.4.0	org.apache.xpath.WhitespaceStrippingElementMatcher	2	1	0	2	2	1	1	1	2	2	2	0	0	0	0.666666667	0	0	0	1	1	0
xalan	2.4.0	org.apache.xalan.processor.TransformerFactoryImpl	25	3	0	23	103	210	12	13	20	0.916666667	979	0.357142857	0	0.465116279	0.199074074	1	2	37.6	17	1.76	3
xalan	2.4.0	org.apache.xalan.xsltc.runtime.output.StreamXMLOutput	20	3	0	8	56	188	2	6	15	1.019736842	859	1	0	0.709677419	0.292857143	2	8	41.55	12	2.3	1
xalan	2.4.0	org.apache.xalan.xsltc.runtime.TransletLoader	3	1	0	4	11	0	4	0	3	0	38	0	0	0	0.833333333	0	0	11.33333333	1	0.6667	0
xalan	2.4.0	org.apache.xpath.ExpressionOwner	2	1	0	53	2	1	53	1	2	2	2	0	0	0	0.75	0	0	0	1	1	0
xalan	2.4.0	org.apache.xml.dtm.ref.sax2dtm.SAX2DTM	67	4	1	25	179	1873	3	23	57	0.911111111	2275	0.933333333	11	0.591194969	0.131313131	2	19	32.50746269	13	2.3284	1
xalan	2.4.0	org.apache.xpath.operations.Div	3	3	0	7	7	3	2	5	3	2	25	0	0	0.953488372	0.555555556	1	1	7.333333333	1	0.6667	0
xalan	2.4.0	org.apache.xalan.xsltc.compiler.Sort	19	3	0	64	101	119	2	64	13	0.85	1465	0.8	4	0.756756757	0.23923445	1	3	75.57894737	9	3.0526	0
xalan	2.4.0	org.apache.xalan.serialize.SerializerToXML	71	1	2	24	151	1037	8	16	48	0.878405316	2724	0.604651163	6	0	0.133333333	0	0	36.76056338	12	1.507	2
xalan	2.4.0	org.apache.xpath.axes.HasPositionalPredChecker	4	2	0	18	7	0	1	17	4	0.166666667	93	1	0	0.8	0.4	0	0	21.75	12	4	0
xalan	2.4.0	org.apache.xalan.xsltc.compiler.util.NodeCounterGenerator	4	4	0	5	6	4	1	4	4	0.666666667	26	1	0	0.964285714	0.45	0	0	5.25	1	0.75	0
xalan	2.4.0	org.apache.xpath.functions.WrongNumberArgsException	1	3	0	12	2	0	12	0	1	2	5	0	0	1	1	0	0	4	0	0	0
xalan	2.4.0	org.apache.xalan.xsltc.compiler.TopLevelElement	5	2	10	27	17	10	16	11	4	2	56	0	0	0.931034483	0.44	1	4	10.2	1	0.8	0
xalan	2.4.0	org.apache.xalan.xsltc.compiler.XslAttribute	6	3	0	35	56	0	2	33	5	0.45	416	1	2	0.918032787	0.305555556	2	8	67.66666667	28	6	0
xalan	2.4.0	org.apache.xalan.serialize.WriterToASCI	7	2	0	1	13	0	1	0	7	0	65	1	0	0.684210526	0.342857143	1	2	8.142857143	1	0.8571	0
xalan	2.4.0	org.apache.xalan.processor.ProcessorLRE	4	5	0	17	75	6	1	17	3	2	468	0	0	0.986111111	0.5	4	6	116	3	1.25	1
xalan	2.4.0	org.apache.xalan.xsltc.trax.SAX2TO	19	1	0	6	42	57	2	4	19	0.666666667	154	0	1	0	0.278195489	0	0	7	1	0.9474	0
xalan	2.4.0	org.apache.xalan.xsltc.runtime.output.StreamOutput	17	2	4	8	36	30	5	3	6	0.912946429	505	1	0	0.704545455	0.25	0	0	27.05882353	3	1.2353	1
xalan	2.4.0	org.apache.xpath.Expression	32	1	6	106	57	466	98	11	31	0.806451613	276	1	1	0	0.163461538	0	0	7.59375	3	1.2813	0
xalan	2.4.0	org.apache.xpath.functions.FuncSubstring	4	6	0	10	16	6	0	10	3	2	113	0	0	0.955223881	0.5	2	8	27.25	1	0.75	0
xalan	2.4.0	org.apache.xalan.xsltc.compiler.AttributeValueTemplate	7	4	0	25	49	21	4	22	5	2	452	0	0	0.923076923	0.339285714	2	7	63.57142857	14	5.1429	0
xalan	2.4.0	org.apache.xalan.xsltc.compiler.util.NodeSortRecordFactGenerator	2	4	0	3	3	1	1	2	2	2	13	0	0	0.987804878	0.6	0	0	5.5	1	0.5	0
xalan	2.4.0	org.apache.xalan.xslt.XSLTProcessor	34	1	0	15	34	561	3	13	34	2	34	0	0	0	0.119485294	0	0	0	1	1	0
xalan	2.4.0	org.apache.xml.dtm.ref.DTMNodeList	5	1	0	8	17	0	6	2	4	0.4375	115	1	2	0	0.45	0	0	21.2	4	1.6	2
xalan	2.4.0	org.apache.xml.utils.NamespaceSupport2	11	2	0	5	26	0	4	2	11	0.55	127	0.5	1	0.583333333	0.409090909	1	3	10.36363636	3	1.3636	0
xalan	2.4.0	org.apache.xalan.extensions.ExtensionHandlerJava	3	2	2	3	7	0	2	1	2	0.5	32	1	0	0.75	0.666666667	0	0	9	1	0.6667	0
xalan	2.4.0	org.apache.xalan.xsltc.trax.Util	3	1	0	6	23	3	2	4	3	2	141	0	0	0	0.333333333	0	0	46	1	0.6667	1
xalan	2.4.0	org.apache.xpath.axes.OneStepIteratorForward	6	7	2	13	16	0	4	10	4	0.2	94	1	0	0.97080292	0.4	4	10	14.5	3	1.1667	0
xalan	2.4.0	org.apache.xpath.objects.XNull	8	5	0	5	10	28	2	3	8	2	31	0	0	0.951048951	0.416666667	3	19	2.875	2	1	0
xalan	2.4.0	org.apache.xalan.templates.ElemOtherwise	3	3	0	1	4	3	0	1	3	2	10	0	0	0.98989899	1	2	4	2.333333333	1	0.6667	0
xalan	2.4.0	org.apache.xpath.XPathVisitable	1	1	0	26	1	0	24	2	1	2	1	0	0	0	1	0	0	0	1	1	0
xalan	2.4.0	org.apache.xalan.transformer.KeyIterator	4	8	0	10	15	2	2	8	3	0.333333333	97	1	1	0.978571429	0.4375	2	2	22.75	4	1.5	0
xalan	2.4.0	org.apache.xpath.operations.Neg	3	3	0	6	7	3	1	5	3	2	19	0	0	0.952380952	0.555555556	1	1	5.333333333	1	0.6667	0
xalan	2.4.0	org.apache.xml.dtm.ref.DTMNodeIterator	9	1	0	11	19	0	7	4	9	0.5	101	1	1	0	0.555555556	0	0	10	2	1	0
xalan	2.4.0	org.apache.xpath.functions.FuncFloor	2	4	0	5	7	1	0	5	2	2	15	0	0	0.979591837	0.75	1	6	6.5	1	0.5	0
xalan	2.4.0	org.apache.xalan.lib.ExsltCommon	3	1	0	6	6	3	0	6	3	2	41	0	0	0	0.444444444	0	0	12.66666667	6	2.3333	0
xalan	2.4.0	org.apache.xpath.VariableStack	22	1	0	27	42	0	20	9	21	0.682539683	476	0.333333333	2	0	0.365079365	0	0	20.36363636	3	1	0
xalan	2.4.0	org.apache.xpath.axes.OneStepIterator	12	7	0	16	35	6	3	14	8	0.409090909	230	1	1	0.93006993	0.291666667	4	13	18	5	1.6667	2
xalan	2.4.0	org.apache.xalan.xsltc.trax.TransformerHandlerImpl	29	1	0	10	73	114	2	8	29	0.846428571	394	1	4	0	0.237068966	0	0	12.24137931	1	0.9655	0
xalan	2.4.0	org.apache.xml.utils.RawCharacterHandler	1	1	0	0	1	0	0	0	1	2	1	0	0	0	1	0	0	0	1	1	0
xalan	2.4.0	org.apache.xalan.processor.ProcessorText	3	5	0	7	10	3	1	6	2	2	40	0	0	0.990697674	0.583333333	2	4	12.33333333	1	0.6667	0
xalan	2.4.0	org.apache.xalan.xsltc.runtime.ErrorMessages	4	2	1	1	9	2	1	0	3	0.666666667	91	1	0	0.942857143	0.666666667	2	3	21.25	3	1	1
xalan	2.4.0	org.apache.xml.utils.res.XResources_ja_JP_HA	3	4	0	1	4	1	0	1	2	0.5	599	0	0	0.976190476	1	0	0	198.3333333	1	0.3333	0
xalan	2.4.0	org.apache.xalan.templates.ElemUnknown	2	5	0	2	3	1	0	2	2	2	6	0	0	0.995833333	0.75	1	1	2	1	0.5	0
xalan	2.4.0	org.apache.xalan.xsltc.compiler.PositionCall	4	4	0	20	20	0	1	20	4	0.333333333	149	1	0	0.979591837	0.45	2	4	36	10	2.75	0
xalan	2.4.0	org.apache.xalan.templates.ElemVariablePsuedo	3	4	0	8	9	1	1	7	3	0.5	26	0	1	0.99086758	0.555555556	0	0	7.333333333	1	0.6667	0
xalan	2.4.0	org.apache.xalan.templates.XSLTVisitor	9	2	1	21	10	36	20	6	1	2	28	0	0	0.6	0.314814815	0	0	2.111111111	1	0.8889	0
xalan	2.4.0	org.apache.xalan.xsltc.compiler.DocumentCall	3	4	0	26	33	0	0	26	3	0.166666667	264	1	3	0.979591837	0.444444444	4	15	86	3	1.3333	0
xalan	2.4.0	org.apache.xalan.xsltc.dom.Axis	1	1	0	5	1	0	5	0	0	2	136	0	0	0	0	0	0	119	0	0	0
xalan	2.4.0	org.apache.xalan.xsltc.compiler.GenerateIdCall	2	4	0	13	13	1	0	13	2	2	43	0	0	0.989690722	0.6	2	4	20.5	2	1	1
xalan	2.4.0	org.apache.xalan.trace.TracerEvent	3	1	0	7	15	3	4	3	3	1	183	0	3	0	0.388888889	0	0	58.66666667	5	3.3333	0
xalan	2.4.0	org.apache.xalan.processor.ProcessorKey	3	4	0	10	34	3	1	9	1	2	169	0	0	0.990566038	0.666666667	1	1	55.33333333	1	0.6667	0
xalan	2.4.0	org.apache.xpath.objects.XRTreeFragSelectWrapper	10	4	0	8	23	25	1	7	10	0.555555556	86	0	1	0.905263158	0.28	3	22	7.5	2	1	2
xalan	2.4.0	org.apache.xalan.transformer.KeyRefIterator	3	7	0	20	26	0	1	19	2	0	171	0.75	3	0.985185185	0.444444444	3	4	54.66666667	6	3	0
xalan	2.4.0	org.apache.xalan.processor.ProcessorPreserveSpace	2	4	1	9	14	1	2	7	1	2	50	0	0	0.995260664	0.625	2	2	24	1	0.5	0
xalan	2.4.0	org.apache.xpath.operations.Plus	3	3	0	7	7	3	2	5	3	2	25	0	0	0.953488372	0.555555556	1	1	7.333333333	1	0.6667	0
xalan	2.4.0	org.apache.xalan.transformer.TreeWalker2Result	4	2	0	6	25	0	1	5	2	0.444444444	152	0	2	0.727272727	0.5625	1	4	36.25	1	0.75	0
xalan	2.4.0	org.apache.xalan.xsltc.compiler.IntExpr	4	3	0	13	14	0	0	13	4	0.333333333	44	1	0	0.959459459	0.4	2	7	9.75	1	0.75	0
xalan	2.4.0	org.apache.xalan.processor.ProcessorExsltFunction	6	5	0	16	27	15	1	15	4	2	193	0	0	0.97706422	0.533333333	2	4	31.16666667	6	1.6667	2
xalan	2.4.0	org.apache.xalan.templates.ElemChoose	6	3	0	9	26	15	0	9	6	2	160	0	0	0.975124378	0.444444444	2	5	25.66666667	4	1.3333	0
xalan	2.4.0	org.apache.xpath.compiler.Keywords	3	1	0	4	9	1	4	0	2	1.456896552	583	0.896551724	0	0	0.5	0	0	174	3	1	0
xalan	2.4.0	org.apache.xpath.functions.FuncExtFunctionAvailable	2	4	0	8	14	1	0	8	2	2	72	0	0	0.979591837	0.75	2	7	35	1	0.5	0
xalan	2.4.0	org.apache.xalan.xsltc.compiler.TransletOutput	5	3	0	20	30	0	0	20	4	0.75	144	1	1	0.933333333	0.333333333	2	6	27.4	3	1.2	0
xalan	2.4.0	org.apache.xalan.lib.Extensions	12	1	0	15	62	66	2	13	9	0.909090909	477	0	0	0	0.25	0	0	38.58333333	5	2	1
xalan	2.4.0	org.apache.xalan.xsltc.trax.TransformerImpl	34	2	0	20	144	337	4	17	19	0.894660895	1704	1	6	0.288888889	0.131487889	0	0	48.5	18	2.7059	0
xalan	2.4.0	org.apache.xalan.xsltc.runtime.output.StreamTextOutput	11	3	0	3	16	55	1	2	11	2	44	0	0	0.830188679	0.348484848	0	0	3	1	0.8182	0
xalan	2.4.0	org.apache.xpath.patterns.StepPattern	31	3	2	23	77	241	11	14	26	0.733333333	1095	0.4	2	0.641975309	0.180107527	2	9	34.16129032	17	3.0645	0
xalan	2.4.0	org.apache.xalan.transformer.TransformSnapshot	0	1	0	2	0	0	2	0	0	2	0	0	0	0	0	0	0	0	0	0	0
xalan	2.4.0	org.apache.xpath.functions.FunctionDef1Arg	8	4	9	18	21	28	9	9	4	2	110	0	0	0.872727273	0.5	2	5	12.75	2	1.125	0
xalan	2.4.0	org.apache.xalan.templates.ElemSort	15	3	0	7	26	53	2	5	15	0.785714286	164	1	5	0.933333333	0.293333333	2	5	9.6	2	1	0
xalan	2.4.0	org.apache.xalan.templates.ElemExtensionDecl	14	3	0	10	41	27	1	9	14	0.666666667	290	1	2	0.937799043	0.25	3	4	19.5	2	1.0714	0
xalan	2.4.0	org.apache.xalan.processor.ProcessorAttributeSet	3	4	0	7	19	3	1	6	2	2	54	0	0	0.990566038	0.666666667	2	3	17	1	0.6667	0
xalan	2.4.0	org.apache.xalan.templates.WhiteSpaceInfo	4	4	1	9	8	4	7	4	4	0.666666667	30	1	0	0.99086758	0.45	0	0	6.25	1	0.5	0
xalan	2.4.0	org.apache.xalan.xsltc.cmdline.getopt.GetOpt	5	1	0	5	33	0	3	4	5	0.65	328	1	2	0	0.466666667	0	0	63.6	3	1.6	0
xalan	2.4.0	org.apache.xalan.xpath.XRTreeFrag	9	2	0	4	22	0	0	4	9	0.5	67	0	2	0.714285714	0.407407407	1	1	6.222222222	1	0.8889	0
xalan	2.4.0	org.apache.xalan.xsltc.compiler.AlternativePattern	8	4	0	18	27	0	1	17	8	0.142857143	135	1	2	0.925531915	0.270833333	2	3	15.625	2	1	0
xalan	2.4.0	org.apache.xalan.xsltc.compiler.Attribute	3	3	0	5	14	1	0	5	2	0.5	37	1	1	0.965517241	0.555555556	1	4	11	1	0.6667	0
xalan	2.4.0	org.apache.xml.utils.XMLString	37	1	0	41	37	666	41	0	37	2	37	0	0	0	0.191891892	1	1	0	1	1	0
xalan	2.4.0	org.apache.xml.utils.NodeConsumer	1	1	0	3	1	0	3	0	1	2	1	0	0	0	1	0	0	0	1	1	0
xalan	2.4.0	org.apache.xalan.xsltc.compiler.Otherwise	4	3	0	11	12	6	1	10	3	2	43	0	0	0.949152542	0.4	1	4	9.75	1	0.75	0
xalan	2.4.0	org.apache.xpath.functions.FuncNamespace	2	5	0	5	11	1	0	5	2	2	65	0	0	0.982142857	0.75	3	8	31.5	1	0.5	0
xalan	2.4.0	org.apache.xpath.compiler.FunctionTable	5	1	0	7	14	0	3	4	4	1.211538462	391	0.051282051	1	0	0.375	0	0	69.4	2	0.8	0
xalan	2.4.0	org.apache.xml.utils.res.XResourceBundle	5	3	12	13	16	8	13	0	3	1.223684211	424	0	0	0.926829268	0.416666667	0	0	80	3	1	0
xalan	2.4.0	org.apache.xalan.xsltc.compiler.WithParam	6	3	0	25	39	0	1	24	5	0.4	201	1	2	0.918032787	0.361111111	1	6	32.16666667	3	1.6667	0
xalan	2.4.0	org.apache.xalan.lib.PipeDocument	3	1	0	11	46	3	0	11	3	2	261	0	0	0	0.466666667	0	0	86	1	0.6667	0
xalan	2.4.0	org.apache.xalan.xsltc.compiler.Variable	6	4	0	36	48	15	10	30	5	2	282	0	0	0.938271605	0.4	2	12	46	8	3.6667	0
xalan	2.4.0	org.apache.xpath.objects.XNodeSet	33	4	2	42	74	516	24	19	31	0.96875	600	0	6	0.801470588	0.173611111	3	29	17	2	1.1515	2
xalan	2.4.0	org.apache.xpath.objects.Comparator	3	1	6	8	4	3	7	1	0	2	6	0	0	0	0.555555556	0	0	1	1	0.6667	0
xalan	2.4.0	org.apache.xalan.templates.ElemNumber	42	3	0	29	135	617	4	28	27	0.860310421	2387	1	9	0.830508475	0.136298422	2	6	55.57142857	26	2.0952	0
xalan	2.4.0	org.apache.xpath.compiler.OpCodes	1	1	0	0	2	0	0	0	1	2	68	0.015625	0	0	1	0	0	3	0	0	0
xalan	2.4.0	org.apache.xalan.xsltc.compiler.ApplyTemplates	6	3	0	29	58	0	2	28	5	0.65	361	1	3	0.918032787	0.305555556	1	5	58.5	13	3.3333	0
xalan	2.4.0	org.apache.xml.dtm.ref.DTMSafeStringPool	5	2	0	2	15	10	1	1	5	2	305	0	0	0.5	0.35	2	5	60	8	2.2	0
xalan	2.4.0	org.apache.xalan.templates.ElemIf	8	3	0	14	27	0	0	14	7	0.285714286	117	1	1	0.965517241	0.270833333	2	5	13.5	2	1	0
xalan	2.4.0	org.apache.xalan.xsltc.dom.DOMAdapter	42	1	0	10	85	0	4	6	42	0.783972125	437	1	2	0	0.235449735	0	0	9.238095238	6	1.1905	0
xalan	2.4.0	org.apache.xml.utils.NameSpace	1	1	0	1	2	0	1	0	1	2	16	0	1	0	1	0	0	12	0	0	0
xalan	2.4.0	org.apache.xpath.operations.Bool	3	3	0	6	7	3	1	5	3	2	24	0	0	0.952380952	0.555555556	1	1	7	1	0.6667	0
xalan	2.4.0	org.apache.xalan.xsltc.compiler.ConcatCall	3	4	0	22	22	3	0	22	3	2	131	0	0	0.979591837	0.444444444	3	14	42.66666667	5	2	0
xalan	2.4.0	org.apache.xalan.lib.Redirect	7	1	0	11	45	1	0	11	4	0.75	499	0.5	0	0	0.571428571	0	0	69.71428571	7	1.7143	0
xalan	2.4.0	org.apache.xalan.xsltc.compiler.Whitespace	14	3	0	33	79	89	1	32	7	1.030769231	805	0.3	0	0.821917808	0.207142857	2	5	55.78571429	11	3.5714	0
xalan	2.4.0	org.apache.xpath.DOMOrder	1	1	0	1	1	0	1	0	1	2	1	0	0	0	1	0	0	0	1	1	0
xalan	2.4.0	org.apache.xalan.trace.PrintTraceListener	7	1	0	18	47	9	1	17	7	0.722222222	593	0	0	0	0.333333333	0	0	82.85714286	10	2.4286	1
xalan	2.4.0	org.apache.xalan.xsltc.compiler.VariableBase	19	3	2	32	61	99	15	20	18	0.907407407	335	1	3	0.769230769	0.190789474	1	4	16	7	1.7368	0
xalan	2.4.0	org.apache.xalan.xsltc.compiler.SourceLoader	1	1	0	6	1	0	6	1	1	2	1	0	0	0	1	0	0	0	1	1	0
xalan	2.4.0	org.apache.xml.utils.SuballocatedByteVector	18	1	0	0	20	3	0	0	10	0.329411765	833	1	0	0	0.685185185	0	0	45	8	3.1111	0
xalan	2.4.0	org.apache.xpath.operations.Lte	2	3	0	4	4	1	1	3	2	2	13	0	0	0.976190476	0.75	1	1	5.5	1	0.5	0
xalan	2.4.0	org.apache.xalan.xsltc.compiler.FilterParentPath	6	3	0	27	31	0	2	25	6	0.333333333	213	1	2	0.934210526	0.305555556	2	7	34	4	1.3333	0
xalan	2.4.0	org.apache.xalan.xsltc.compiler.LocationPathPattern	12	4	3	16	17	52	7	9	12	0.840909091	96	1	1	0.887755102	0.236111111	2	3	6.666666667	6	1.4167	0
xalan	2.4.0	org.apache.xalan.xsltc.trax.TemplatesHandlerImpl	8	2	0	9	39	10	1	9	7	0.714285714	180	1	1	0.915662651	0.267857143	1	1	21	8	1.75	0
xalan	2.4.0	org.apache.xalan.templates.ElemTemplate	22	3	2	29	46	189	24	11	22	0.942857143	179	0.8	4	0.903225806	0.181818182	2	14	6.681818182	1	0.9545	0
xalan	2.4.0	org.apache.xalan.xsltc.compiler.XslElement	10	3	0	36	70	7	1	35	7	0.644444444	658	1	2	0.861538462	0.3	1	9	64.3	13	4	0
xalan	2.4.0	org.apache.xml.dtm.ref.IncrementalSAXSource	5	1	0	6	5	10	6	0	5	2	5	0	0	0	0.333333333	0	0	0	1	1	0
xalan	2.4.0	org.apache.xalan.xsltc.compiler.util.ResultTreeType	22	2	0	43	58	201	9	36	21	0.523809524	715	1	0	0.622641509	0.199300699	2	4	31.45454545	7	1.5455	1
xalan	2.4.0	org.apache.xalan.xsltc.compiler.IdKeyPattern	9	5	2	28	26	22	3	26	9	0.75	158	1	1	0.925233645	0.259259259	3	4	16.22222222	2	1	0
xalan	2.4.0	org.apache.xml.utils.res.XResources_ka	3	4	0	1	4	1	0	1	2	0.5	614	0	0	0.976190476	1	0	0	203.3333333	1	0.3333	0
xalan	2.4.0	org.apache.xalan.templates.ElemAttribute	9	5	0	11	39	36	1	10	6	2	195	0	0	0.963800905	0.314814815	4	7	20.66666667	16	3	2
xalan	2.4.0	org.apache.xml.utils.StringVector	11	1	0	8	15	0	8	0	11	0.425	234	1	0	0	0.515151515	0	0	19.90909091	4	1.7273	0
xalan	2.4.0	org.apache.xalan.xsltc.dom.DupFilterIterator	8	2	0	4	14	0	1	3	8	0.628571429	212	1	1	0.588235294	0.416666667	1	5	24.875	12	2.375	0
xalan	2.4.0	org.apache.xalan.serialize.EncodingInfo	1	1	0	1	2	0	1	0	1	2	16	0	0	0	1	0	0	12	0	0	0
xalan	2.4.0	org.apache.xalan.xsltc.compiler.RelationalExpr	10	3	0	33	54	0	0	33	10	0.185185185	600	1	2	0.8875	0.257142857	2	9	58.7	7	2.5	0
xalan	2.4.0	org.apache.xalan.xsltc.DOM	37	1	0	27	37	666	24	4	37	1.027777778	51	0	0	0	0.27027027	0	0	0	1	1	0
xalan	2.4.0	org.apache.xalan.xsltc.DOMCache	1	1	0	6	1	0	4	2	1	2	1	0	0	0	1	0	0	0	1	1	0
xalan	2.4.0	org.apache.xpath.axes.NodeSequence	37	3	1	18	68	218	10	8	34	0.625	693	1	2	0.682692308	0.171171171	2	9	17.62162162	12	2.2432	4
xalan	2.4.0	org.apache.xalan.xsltc.runtime.DefaultSAXOutputHandler	36	1	0	3	69	428	2	1	28	0.834920635	967	1	3	0	0.215873016	0	0	25.11111111	2	0.8889	0
xalan	2.4.0	org.apache.xalan.templates.ElemLiteralResult	32	4	2	17	84	354	6	12	28	0.88172043	657	1	2	0.86695279	0.180555556	3	19	19.25	10	1.8438	0
xalan	2.4.0	org.apache.xml.utils.SAXSourceLocator	8	2	0	17	29	0	17	0	8	0.285714286	119	0	0	0.666666667	0.34375	0	0	13.75	2	1	0
xalan	2.4.0	org.apache.xalan.xsltc.compiler.FunctionAvailableCall	9	4	0	21	41	24	0	21	5	0.53125	311	1	1	0.923076923	0.253968254	3	13	33.11111111	6	2.4444	0
xalan	2.4.0	org.apache.xalan.templates.ElemExtensionScript	6	3	0	2	7	3	1	1	6	0.6	33	1	0	0.975124378	0.666666667	1	2	4.166666667	1	0.8333	0
xalan	2.4.0	org.apache.xpath.axes.WalkingIterator	17	5	1	19	41	0	8	13	16	0.4375	281	1	2	0.892857143	0.165775401	2	9	15.41176471	7	1.8824	0
xalan	2.4.0	org.apache.xalan.xsltc.compiler.Template	22	3	0	28	72	121	10	22	21	0.852380952	485	1	4	0.740740741	0.140495868	2	7	20.59090909	8	2.0455	0
xalan	2.4.0	org.apache.xalan.trace.SelectionEvent	1	1	1	8	2	0	4	4	1	2	28	0	4	0	1	0	0	21	0	0	0
xalan	2.4.0	org.apache.xml.utils.synthetic.SynthesisException	4	3	0	6	5	0	6	0	2	1.095238095	54	0	0	0.944444444	0.666666667	0	0	10.75	1	0.25	0
xalan	2.4.0	org.apache.xalan.xsltc.dom.Filter	1	1	0	6	1	0	6	0	1	2	1	0	0	0	1	0	0	0	1	1	0
xalan	2.4.0	org.apache.xpath.axes.WalkingIteratorSorted	5	6	0	5	13	0	1	5	3	0.25	129	1	0	0.979020979	0.366666667	1	1	24.6	17	4	0
xalan	2.4.0	org.apache.xalan.templates.NamespaceAlias	10	3	0	6	12	37	6	2	10	0.888888889	52	1	0	0.956097561	0.4	1	1	3.8	1	0.9	0
xalan	2.4.0	org.apache.xalan.xsltc.compiler.util.ErrorMsg	18	1	0	51	33	3	51	2	15	1.015345269	485	0.086956522	0	0	0.411764706	0	0	20.83333333	3	0.7222	0
xalan	2.4.0	org.apache.xalan.transformer.TrAXFilter	7	2	0	3	35	1	1	2	6	0.5	199	1	1	0.85	0.265306122	1	6	27.14285714	6	1.7143	0
xalan	2.4.0	org.apache.xalan.xsltc.dom.DocumentCache	8	1	0	7	54	6	1	7	3	0.660714286	399	1	0	0	0.339285714	0	0	47.875	7	2.375	0
xalan	2.4.0	org.apache.xml.dtm.DTMAxisIterator	10	1	0	26	10	45	26	0	10	1.111111111	11	0	0	0	0.55	0	0	0	1	1	0
xalan	2.4.0	org.apache.xalan.lib.sql.QueryParameter	5	1	0	1	6	0	1	0	5	0.5	30	1	0	0	0.8	0	0	4.6	1	0.8	0
xalan	2.4.0	org.apache.xalan.xsltc.compiler.If	5	3	0	18	28	0	1	17	4	0.25	129	1	1	0.933333333	0.333333333	1	5	24.4	5	1.8	0
xalan	2.4.0	org.apache.xalan.processor.StopParseException	1	4	0	2	2	0	2	0	0	2	5	0	0	1	1	0	0	4	0	0	0
xalan	2.4.0	org.apache.xml.utils.res.XResources_he	3	4	0	1	4	1	0	1	2	0.5	426	0	0	0.976190476	1	0	0	140.6666667	1	0.3333	0
xalan	2.4.0	org.apache.xalan.processor.StylesheetPIHandler	6	2	0	3	26	3	1	2	6	0.733333333	462	0	0	0.772727273	0.458333333	1	1	75	2	1	0
xalan	2.4.0	org.apache.xalan.xsltc.compiler.CastExpr	9	3	0	58	46	0	33	25	8	0.583333333	508	1	2	0.91025641	0.3125	2	7	55.11111111	5	1.3333	0
xalan	2.4.0	org.apache.xml.utils.res.XResources_hy	3	4	0	1	4	1	0	1	2	0.5	614	0	0	0.976190476	1	0	0	203.3333333	1	0.3333	0
xalan	2.4.0	org.apache.xalan.templates.ElemValueOf	11	3	0	17	41	15	3	15	10	0.7	228	1	1	0.951456311	0.233766234	2	5	19.45454545	4	1.2727	0
xalan	2.4.0	org.apache.xalan.xsltc.runtime.Parameter	2	1	0	2	3	0	2	0	2	0	29	0	0	0	0.875	0	0	12	0	0	0
xalan	2.4.0	org.apache.xalan.xsltc.compiler.FlowList	7	1	0	29	17	0	26	3	7	0	155	1	0	0	0.464285714	0	0	21	4	1.8571	0
xalan	2.4.0	org.apache.xalan.templates.Constants	1	1	0	0	2	0	0	0	1	2	353	0	0	0	1	0	0	3	0	0	1
xalan	2.4.0	org.apache.xalan.templates.ElemFallback	5	3	0	5	12	10	2	3	5	2	39	0	0	0.98	0.7	2	4	6.8	1	0.8	0
xalan	2.4.0	org.apache.xpath.objects.LessThanComparator	3	2	0	3	5	3	1	2	0	2	24	0	0	0.5	0.555555556	0	0	7	2	1.3333	0
xalan	2.4.0	org.apache.xalan.templates.ElemEmpty	1	3	0	1	2	0	0	1	1	2	4	0	0	1	1	0	0	3	0	0	0
xalan	2.4.0	org.apache.xalan.xpath.xml.FormatterToXML	5	2	0	5	12	0	3	2	5	0	82	0	1	0.966666667	0.4	0	0	15.2	1	0.2	0
xalan	2.4.0	org.apache.xalan.res.XSLTErrorResources	8	3	0	1	21	28	1	0	7	1.142857143	430	0	0	0.857142857	0.225	0	0	17.375	2	0.875	3
xalan	2.4.0	org.apache.xalan.xsltc.compiler.UnsupportedElement	7	2	0	11	24	5	1	11	6	0.583333333	131	1	2	0.9	0.238095238	1	5	17.42857143	6	1.8571	0
xalan	2.4.0	org.apache.xalan.xsltc.compiler.Closure	4	1	0	6	4	6	6	1	4	2	4	0	0	0	0.625	0	0	0	1	1	0
xalan	2.4.0	org.apache.xalan.templates.ElemText	6	3	0	3	11	9	2	1	6	0.6	49	1	0	0.975124378	0.444444444	2	5	7	3	1.1667	0
xalan	2.4.0	org.apache.xalan.xsltc.compiler.BooleanCall	3	4	0	8	11	0	0	8	3	0	51	1	1	0.979591837	0.444444444	3	13	15.66666667	2	1	0
xalan	2.4.0	org.apache.xpath.XPathProcessorException	2	5	0	4	4	1	3	1	2	2	11	0	0	1	0.833333333	0	0	4.5	0	0	0
xalan	2.4.0	org.apache.xalan.transformer.TransformerIdentityImpl	43	2	0	12	139	575	1	11	41	0.863945578	1086	0.785714286	2	0.236363636	0.153100775	0	0	23.93023256	2	1.0465	0
xalan	2.4.0	org.apache.xpath.operations.Minus	3	3	0	7	7	3	2	5	3	2	25	0	0	0.953488372	0.555555556	1	1	7.333333333	1	0.6667	0
xalan	2.4.0	org.apache.xalan.xsltc.compiler.util.MatchGenerator	10	5	0	9	16	27	1	8	9	0.844444444	79	1	0	0.945205479	0.263888889	2	5	6.4	2	0.9	0
xalan	2.4.0	org.apache.xpath.compiler.OpMap	21	1	1	12	29	76	11	1	20	0.858333333	409	0.166666667	0	0	0.404761905	0	0	18.19047619	8	1.6667	1
xalan	2.4.0	org.apache.xalan.xsltc.compiler.util.Util	18	1	0	44	38	151	43	1	17	0.941176471	258	0	0	0	0.235294118	0	0	13.27777778	5	1.5556	1
xalan	2.4.0	org.apache.xalan.xsltc.compiler.FilteredAbsoluteLocationPath	7	3	0	21	28	0	0	21	7	0	143	1	1	0.934210526	0.285714286	2	7	19.28571429	2	1.1429	0
xalan	2.4.0	org.apache.xpath.functions.FuncCurrent	3	3	0	10	12	3	1	9	3	2	50	0	0	0.95	0.5	1	6	15.66666667	1	0.6667	0
xalan	2.4.0	org.apache.xalan.templates.ElemCopyOf	9	3	0	20	45	6	0	20	8	0.375	217	0	1	0.960784314	0.238095238	2	5	23	2	1	0
xalan	2.4.0	org.apache.xalan.xsltc.compiler.UseAttributeSets	4	3	0	21	30	0	5	17	4	0.833333333	127	1	0	0.949152542	0.416666667	1	3	30.25	4	2	0
xalan	2.4.0	org.apache.xpath.functions.Function2Args	9	4	7	20	23	6	12	9	8	0.375	123	0	1	0.857142857	0.355555556	3	9	12.55555556	6	1.7778	0
xalan	2.4.0	org.apache.xpath.objects.XBoolean	10	3	1	26	17	1	24	3	9	0.703703704	99	0	2	0.91025641	0.333333333	2	22	8.6	3	1.3	1
xalan	2.4.0	org.apache.xpath.axes.UnionPathIterator	16	5	0	23	52	46	4	22	13	0.6	561	1	2	0.899280576	0.2	2	13	33.9375	9	2.4375	1
xalan	2.4.0	org.apache.xalan.xsltc.compiler.TestSeq	11	1	0	15	45	0	1	15	9	0.633333333	360	1	2	0	0.222222222	0	0	31.18181818	11	2.4545	0
xalan	2.4.0	org.apache.xml.dtm.ref.ExpandedNameTable	10	1	0	15	24	0	13	3	9	0.970760234	247	0.210526316	3	0	0.475	0	0	21.8	4	1.5	1
xalan	2.4.0	org.apache.xalan.processor.ProcessorDecimalFormat	2	4	0	6	9	1	1	5	1	2	27	0	0	0.995260664	0.625	2	2	12.5	1	0.5	0
xalan	2.4.0	org.apache.xalan.xsltc.dom.SortingIterator	11	2	0	5	26	0	0	5	8	0.666666667	271	1	3	0.5	0.309090909	1	5	23.09090909	4	1.6364	0
xalan	2.4.0	org.apache.xalan.xsltc.runtime.ErrorMessages_no	3	4	0	1	5	1	0	1	2	0.5	79	1	0	0.975	0.75	2	3	25	3	1	0
xalan	2.4.0	org.apache.xml.utils.res.XResources_el	3	4	0	1	4	1	0	1	2	0.5	575	0	0	0.976190476	1	0	0	190.3333333	1	0.3333	0
xalan	2.4.0	org.apache.xml.dtm.DTMDOMException	2	5	0	3	3	1	3	0	2	2	12	0	0	1	0.833333333	0	0	5	0	0	0
xalan	2.4.0	org.apache.xalan.xsltc.dom.ReverseIterator	8	2	0	2	14	0	0	2	8	0.666666667	152	1	1	0.588235294	0.416666667	1	5	17.25	5	1.5	0
xalan	2.4.0	org.apache.xpath.XPathException	13	4	1	6	25	8	4	2	12	0.541666667	257	0.5	0	0.771428571	0.269230769	2	4	18.61538462	5	1.8462	0
xalan	2.4.0	org.apache.xalan.xsltc.trax.XSLTCSource	10	1	0	5	33	0	1	4	8	0.472222222	182	1	2	0	0.4	0	0	16.8	2	0.9	0
xalan	2.4.0	org.apache.xalan.templates.XUnresolvedVariable	6	3	0	7	23	9	1	7	6	0.833333333	134	1	1	0.934210526	0.361111111	2	12	20.33333333	1	0.8333	0
xalan	2.4.0	org.apache.xml.utils.MutableAttrListImpl	5	2	0	2	18	10	2	0	5	2	107	0	0	0.888888889	0.6	1	2	20.4	4	1.8	0
xalan	2.4.0	org.apache.xalan.serialize.ElemDesc	4	1	0	2	8	0	1	1	0	1.269230769	80	0	1	0	0.833333333	0	0	12.5	3	1.75	0
xalan	2.4.0	org.apache.xalan.transformer.Counter	3	1	0	5	8	0	1	4	0	0.833333333	84	0	2	0	0.466666667	0	0	25	4	2	0
xalan	2.4.0	org.apache.xalan.xsltc.compiler.NotCall	3	4	0	16	12	3	1	15	3	2	56	0	0	0.979591837	0.6	2	6	17.66666667	1	0.6667	0
xalan	2.4.0	org.apache.xalan.templates.ElemUse	7	3	4	9	16	0	4	6	6	0.166666667	119	1	1	0.97029703	0.428571429	0	0	15.85714286	2	1	0
xalan	2.4.0	org.apache.xpath.functions.Function3Args	9	5	4	14	23	6	6	9	8	0.375	124	0	1	0.875	0.355555556	4	15	12.66666667	6	1.7778	0
xalan	2.4.0	org.apache.xpath.objects.XObjectFactory	3	1	0	13	19	3	1	13	3	2	207	0	0	0	0.444444444	0	0	68	11	5.3333	0
xalan	2.4.0	org.apache.xalan.templates.TemplateList	22	1	0	19	74	121	3	18	9	0.680272109	943	0.857142857	4	0	0.180952381	0	0	41.54545455	19	3.0455	0
xalan	2.4.0	org.apache.xml.dtm.DTMConfigurationException	6	5	0	2	11	15	1	1	6	2	34	0	0	1	0.625	0	0	4.666666667	0	0	0
xalan	2.4.0	org.apache.xpath.functions.FuncLast	5	3	0	8	12	8	1	7	5	0.5	59	1	0	0.904761905	0.4	1	6	10.6	2	1	0
xalan	2.4.0	org.apache.xpath.axes.UnionChildIterator	3	7	0	11	14	0	1	10	3	0	119	1	0	0.985185185	0.555555556	3	3	38.33333333	5	2.3333	0
xalan	2.4.0	org.apache.xalan.transformer.QueuedEvents	7	1	1	5	10	13	3	2	2	0.861111111	99	0.75	2	0	0.571428571	0	0	11.42857143	1	0.8571	0
xalan	2.4.0	org.apache.xalan.xpath.XNodeSet	20	2	0	13	49	0	2	11	18	0.447368421	186	0	2	0.540540541	0.258333333	1	1	8.2	2	0.9	0
xalan	2.4.0	org.apache.xpath.functions.FuncNormalizeSpace	3	5	0	6	11	3	0	6	3	2	45	0	0	0.964912281	0.666666667	2	7	14	1	0.6667	0
xalan	2.4.0	org.apache.xalan.xsltc.runtime.output.StreamHTMLOutput	25	3	0	7	57	232	2	5	18	0.901041667	807	1	1	0.676923077	0.217592593	2	6	30.96	18	2.24	1
xalan	2.4.0	org.apache.xalan.xsltc.dom.NthIterator	11	2	0	2	20	0	0	2	11	0.566666667	120	1	1	0.5	0.340909091	1	5	9.636363636	5	1.3636	0
xalan	2.4.0	org.apache.xalan.templates.StylesheetComposed	11	4	1	17	43	39	11	10	9	0.8	333	1	0	0.964285714	0.309090909	1	2	28.90909091	4	1.5455	0
xalan	2.4.0	org.apache.xalan.serialize.Encodings	11	1	0	6	43	23	4	2	8	0.925	419	0.375	1	0	0.3	0	0	36.36363636	10	3.1818	1
xalan	2.4.0	org.apache.xpath.operations.And	3	3	0	6	7	3	1	5	3	2	42	0	0	0.953488372	0.833333333	1	6	13	1	0.6667	0
xalan	2.4.0	org.apache.xalan.templates.ElemApplyImport	5	3	0	6	17	10	0	6	5	2	69	0	0	0.98	0.466666667	2	5	12.8	1	0.8	0
xalan	2.4.0	org.apache.xpath.XPathContext	81	2	1	171	136	2426	155	22	78	0.936206897	1294	0.793103448	11	0.195876289	0.069318182	0	0	14.61728395	5	1.2716	3
xalan	2.4.0	org.apache.xalan.lib.sql.ConnectionPoolManager	6	1	0	3	16	0	1	2	5	0.3	69	0	0	0	0.6	0	0	10.16666667	3	1.3333	0
xalan	2.4.0	org.apache.xalan.xsltc.dom.ExtendedSAX	1	1	0	2	1	0	2	0	1	2	1	0	0	0	1	0	0	0	1	1	0
xalan	2.4.0	org.apache.xalan.processor.XSLTSchema	6	2	0	27	47	3	5	25	2	0.7875	2654	0.03125	0	0.848484848	0.444444444	1	2	436	36	6.6667	2
xalan	2.4.0	org.apache.xalan.xsltc.compiler.util.ErrorMessages_no	3	4	0	1	5	1	0	1	2	0.5	349	1	0	0.975	0.75	2	3	115	6	2	0
xalan	2.4.0	org.apache.xalan.xsltc.compiler.AncestorPattern	10	6	0	35	46	1	2	33	10	0.518518519	302	1	2	0.925233645	0.242857143	3	4	28.9	8	1.6	0
xalan	2.4.0	org.apache.xpath.patterns.ContextMatchStepPattern	3	4	0	8	16	3	1	8	3	2	176	0	0	0.975903614	0.583333333	2	12	57.66666667	1	0.6667	0
xalan	2.4.0	org.apache.xalan.xsltc.compiler.util.TypeCheckError	6	3	0	88	14	0	87	2	6	0.1	97	0	2	0.894736842	0.4	1	1	14.83333333	3	0.6667	0
xalan	2.4.0	org.apache.xalan.xsltc.compiler.NameCall	3	5	0	11	11	3	0	11	3	2	37	0	0	0.99	0.533333333	3	5	11.33333333	1	0.3333	0
xalan	2.4.0	org.apache.xalan.xsltc.dom.NodeSortRecordFactory	5	1	0	7	14	4	1	6	3	0.75	127	1	2	0	0.416666667	0	0	22.8	1	0.6	0
xalan	2.4.0	org.apache.xpath.objects.XRTreeFrag	19	3	1	21	43	87	6	15	18	0.6	336	0.2	3	0.816091954	0.184210526	2	24	16.42105263	9	1.6842	1
xalan	2.4.0	org.apache.xml.dtm.ref.DTMDefaultBaseIterators	3	3	3	40	31	3	30	33	3	2	242	0	0	0.978723404	0.523809524	0	0	79.66666667	2	1.3333	0
xalan	2.4.0	org.apache.xalan.xsltc.compiler.StringLengthCall	2	4	0	13	13	1	0	13	2	2	44	0	0	0.989690722	0.6	2	4	21	2	1	0
xalan	2.4.0	org.apache.xalan.xsltc.runtime.AttributeList	16	1	0	4	38	58	3	1	16	0.741666667	261	1	1	0	0.453125	0	0	14.8125	3	1.3125	0
xalan	2.4.0	org.apache.xalan.processor.XSLTAttributeDef	43	1	0	13	91	783	4	9	1	0.962585034	1954	0.166666667	2	0	0.328042328	0	0	43.46511628	19	1.5349	1
xalan	2.4.0	org.apache.xalan.xsltc.compiler.LiteralExpr	8	3	0	19	18	4	6	13	5	0.571428571	75	1	0	0.922077922	0.325	2	8	8.125	1	0.75	0
xalan	2.4.0	org.apache.xalan.xsltc.compiler.Text	10	3	0	21	32	0	4	18	7	0.583333333	262	1	0	0.875	0.266666667	2	6	24.8	10	2.1	0
xalan	2.4.0	org.apache.xml.utils.BoolStack	13	1	0	6	16	0	6	0	12	0.361111111	160	1	0	0	0.41025641	0	0	11.07692308	2	1.2308	0
xalan	2.4.0	org.apache.xml.utils.PrefixForUriEnumerator	3	1	0	1	9	0	1	1	2	0	67	1	1	0	0.5	0	0	20	3	1.6667	0
xalan	2.4.0	org.apache.xpath.functions.FuncDoclocation	2	5	0	5	9	1	0	5	2	2	43	0	0	0.982142857	0.75	2	7	20.5	1	0.5	0
xalan	2.4.0	org.apache.xalan.processor.ProcessorStripSpace	2	5	0	9	14	1	1	8	1	2	50	0	0	0.995283019	0.625	2	2	24	1	0.5	0
xalan	2.4.0	org.apache.xalan.xsltc.compiler.XSLTC	53	1	0	24	140	1026	19	9	47	0.89516129	1204	0.870967742	3	0	0.106918239	0	0	21.13207547	17	1.6792	0
xalan	2.4.0	org.apache.xalan.xslt.XSLTResultTarget	21	1	0	4	41	0	3	2	21	0.59	357	1	0	0	0.261904762	0	0	15.76190476	4	1.619	0
xalan	2.4.0	org.apache.xml.utils.synthetic.reflection.Constructor	5	2	0	3	13	4	2	3	5	1	61	1	3	0.904761905	0.5	1	1	10	1	0.4	0
xalan	2.4.0	org.apache.xalan.xsltc.trax.DOM2SAX	25	1	0	3	70	254	3	0	20	0.902777778	559	1	0	0	0.152727273	0	0	21.12	3	1.08	0
xalan	2.4.0	org.apache.xalan.xsltc.compiler.RoundCall	2	4	0	18	13	1	0	18	2	2	61	0	0	0.989690722	0.6	2	4	29.5	1	0.5	0
xalan	2.4.0	org.apache.xalan.transformer.ResultNameSpace	1	1	0	0	2	0	0	0	1	2	16	0	1	0	1	0	0	12	0	0	0
xalan	2.4.0	org.apache.xpath.operations.Gte	2	3	0	4	4	1	1	3	2	2	13	0	0	0.976190476	0.75	1	1	5.5	1	0.5	0
xalan	2.4.0	org.apache.xml.dtm.ref.DTMNodeProxy	120	1	0	10	148	5942	5	5	118	0.798319328	1019	0	1	0	0.185807656	0	0	7.466666667	4	1.1833	0
xalan	2.4.0	org.apache.xalan.xsltc.compiler.Stylesheet	54	2	0	70	185	1235	27	55	43	0.948113208	1914	0.916666667	6	0.504672897	0.10130719	2	7	34	9	2.1296	2
xalan	2.4.0	org.apache.xpath.operations.Mod	3	3	0	7	7	3	2	5	3	2	25	0	0	0.953488372	0.555555556	1	1	7.333333333	1	0.6667	0
xalan	2.4.0	org.apache.xalan.xsltc.compiler.Message	4	3	0	22	23	0	0	22	3	0.333333333	115	1	0	0.949152542	0.4	2	5	27.5	2	1.25	0
xalan	2.4.0	org.apache.xalan.xpath.xdom.XercesLiaison	15	5	0	8	43	83	0	8	13	0.821428571	210	1	0	0.729166667	0.16	2	6	12.86666667	3	1.1333	0
xalan	2.4.0	org.apache.xpath.compiler.PsuedoNames	1	1	0	0	2	0	0	0	1	2	10	0	0	0	1	0	0	3	0	0	0
xalan	2.4.0	org.apache.xalan.transformer.TransformerHandlerImpl	36	1	0	9	100	0	2	8	33	0.817582418	914	0.923076923	2	0	0.176623377	0	0	24.02777778	7	1.1944	0
xalan	2.4.0	org.apache.xalan.extensions.XSLProcessorContext	7	1	1	25	49	5	6	19	7	0.733333333	321	1	4	0	0.392857143	0	0	44.14285714	1	0.8571	0
xalan	2.4.0	org.apache.xpath.XPathVisitor	13	1	5	42	14	78	40	13	13	2	40	0	0	0	0.203296703	0	0	2.076923077	1	0.9231	0
xalan	2.4.0	org.apache.xalan.xsltc.trax.TemplatesImpl	15	1	0	7	34	15	4	6	8	0.619047619	331	1	1	0	0.19047619	0	0	20.46666667	1	0.8667	1
xalan	2.4.0	org.apache.xalan.xsltc.compiler.Key	6	3	0	42	56	0	1	41	5	0.55	531	1	4	0.923076923	0.361111111	2	4	86.83333333	4	1.6667	1
xalan	2.4.0	org.apache.xalan.xsltc.runtime.AbstractTranslet	36	1	0	25	96	516	10	16	35	0.929142857	831	0.52	9	0	0.142592593	0	0	21.38888889	12	2.0556	0
xalan	2.4.0	org.apache.xpath.functions.FuncGenerateId	2	5	0	4	10	1	0	4	2	2	28	0	0	0.982142857	0.75	2	7	13	1	0.5	0
xalan	2.4.0	org.apache.xml.dtm.DTMAxisTraverser	5	1	12	28	6	10	28	0	5	2	19	0	0	0	0.9	0	0	2.8	1	0.8	0
xalan	2.4.0	org.apache.xpath.axes.AttributeIterator	3	7	0	5	6	3	1	4	1	2	31	0	0	0.985185185	0.555555556	3	5	9.333333333	2	1	0
xalan	2.4.0	org.apache.xalan.xsltc.compiler.CopyOf	5	3	0	26	32	0	1	25	4	0.25	253	1	1	0.933333333	0.333333333	1	3	49.4	5	1.8	0
xalan	2.4.0	org.apache.xalan.xsltc.compiler.Output	6	3	0	21	40	0	2	21	5	0.8	706	1	0	0.923076923	0.333333333	3	7	114.3333333	28	7.3333	1
xalan	2.4.0	org.apache.xpath.SourceTree	1	1	0	1	2	0	1	0	1	2	12	0	0	0	1	0	0	9	0	0	0
xalan	2.4.0	org.apache.xalan.xsltc.compiler.util.CompareGenerator	11	5	0	16	23	37	3	13	10	0.916666667	141	1	0	0.93877551	0.225	2	5	10.72727273	2	0.9091	0
xalan	2.4.0	org.apache.xpath.axes.ChildIterator	4	5	0	6	9	6	1	5	3	2	64	0	0	0.9765625	0.4375	1	6	15	4	1.5	0
xalan	2.4.0	org.apache.xml.dtm.DTMIterator	25	1	0	53	25	300	52	2	25	1.041666667	28	0	0	0	0.34	0	0	0	1	1	0
xalan	2.4.0	org.apache.xalan.xpath.XPathSupportDefault	1	3	0	2	2	0	0	2	1	2	4	0	0	1	1	0	0	3	0	0	0
xalan	2.4.0	org.apache.xpath.Arg	15	1	0	3	21	0	1	2	15	0.628571429	158	1	2	0	0.311111111	0	0	9.2	2	0.8667	0
xalan	2.4.0	org.apache.xalan.xsltc.compiler.RealExpr	4	3	0	13	14	0	0	13	4	0.333333333	44	1	0	0.959459459	0.4	2	7	9.75	1	0.75	0
xalan	2.4.0	org.apache.xalan.trace.GenerateEvent	5	1	0	5	6	0	4	1	5	1	92	0	1	0	0.666666667	0	0	13.8	0	0	0
xalan	2.4.0	org.apache.xml.dtm.ref.DTMNamedNodeMap	9	1	0	3	16	24	2	2	8	0.708333333	143	0	1	0	0.4	0	0	14.55555556	3	1.5556	0
xalan	2.4.0	org.apache.xml.utils.NSInfo	3	1	0	1	4	0	1	0	3	0.642857143	55	0	0	0	0.666666667	0	0	15	0	0	0
xalan	2.4.0	org.apache.xalan.xsltc.compiler.FunctionCall	25	3	23	62	126	68	25	37	15	0.848958333	1894	0.9375	4	0.76344086	0.131410256	3	10	74.12	15	2.92	3
xalan	2.4.0	org.apache.xalan.xpath.XString	10	2	0	7	22	0	2	5	10	0.111111111	78	0	1	0.689655172	0.28	1	1	6.7	2	1	0
xalan	2.4.0	org.apache.xpath.axes.SelfIteratorNoPredicate	5	5	0	9	8	10	3	6	4	2	52	0	0	0.9765625	0.45	1	4	9.4	3	1	1
xalan	2.4.0	org.apache.xml.utils.SerializableLocatorImpl	10	1	0	0	15	37	0	0	10	0.777777778	64	1	0	0	0.375	0	0	5	1	0.8	0
xalan	2.4.0	org.apache.xalan.processor.ProcessorImport	3	5	0	2	4	3	1	1	0	2	10	0	0	0.990950226	1	1	1	2.333333333	1	0.6667	0
xalan	2.4.0	org.apache.xalan.xsltc.dom.BitArray	17	1	0	4	24	0	4	0	16	0.653409091	621	0.818181818	0	0	0.291666667	0	0	34.88235294	10	2.2353	0
xalan	2.4.0	org.apache.xalan.templates.ElemMessage	6	3	0	5	17	3	0	5	6	0.4	60	1	0	0.975124378	0.444444444	2	4	8.833333333	1	0.8333	0
xalan	2.4.0	org.apache.xpath.objects.EqualComparator	3	2	0	3	5	3	1	2	0	2	18	0	0	0.5	0.555555556	0	0	5	2	1	0
xalan	2.4.0	org.apache.xpath.functions.FuncBoolean	2	4	0	5	5	1	0	5	2	2	15	0	0	0.979591837	0.75	1	6	6.5	1	0.5	0
xalan	2.4.0	org.apache.xml.dtm.ref.DTMAxisIteratorBase	16	1	1	24	23	92	22	2	14	0.888888889	133	1	0	0	0.5625	0	0	6.9375	3	1.125	0
xalan	2.4.0	org.apache.xml.dtm.ref.CustomStringPool	4	2	0	1	15	0	0	1	4	0.833333333	62	0	0	0.571428571	0.5	1	4	14	3	1.5	0
xalan	2.4.0	org.apache.xpath.SourceTreeManager	13	1	0	8	45	42	4	5	13	0.625	345	0.5	0	0	0.340659341	0	0	25.38461538	5	1.8462	0
xalan	2.4.0	org.apache.xalan.xsltc.compiler.IllegalCharException	1	3	0	0	2	0	0	0	1	2	5	0	0	1	1	0	0	4	0	0	0
xalan	2.4.0	org.apache.xalan.xsltc.compiler.FilterExpr	7	3	0	25	38	0	2	24	6	0.083333333	282	1	1	0.922077922	0.306122449	2	9	39	3	1.7143	0
xalan	2.4.0	org.apache.xalan.templates.AVT	14	1	0	23	44	29	11	13	14	0.769230769	546	1	0	0	0.206349206	0	0	37.64285714	4	1.8571	0
xalan	2.4.0	org.apache.xpath.functions.FuncFalse	3	3	0	4	4	3	0	4	3	2	9	0	0	0.95	0.5	1	6	2	1	0.6667	0
xalan	2.4.0	org.apache.xalan.xsltc.compiler.LiteralElement	13	3	0	28	76	42	5	24	9	0.783333333	663	1	1	0.823529412	0.207692308	2	11	49.61538462	18	4.5385	0
xalan	2.4.0	org.apache.xpath.NodeSetDTM	56	2	1	21	84	714	14	7	56	0.739393939	839	0.833333333	1	0.363636364	0.160714286	1	4	13.875	9	1.5714	0
xalan	2.4.0	org.apache.xpath.compiler.Lexer	10	1	0	5	25	3	1	5	0	0.611111111	815	0.5	3	0	0.3125	0	0	79.9	11	2.8	1
xalan	2.4.0	org.apache.xalan.xsltc.runtime.output.SAXOutput	8	2	3	7	16	18	3	4	6	0.8	114	1	0	0.837837838	0.5	1	1	12.625	1	0.75	0
xalan	2.4.0	org.apache.xalan.xsltc.trax.TrAXFilter	6	2	0	4	25	13	2	2	5	0.9	104	1	1	0.871794872	0.305555556	1	1	16	2	1	0
xalan	2.4.0	org.apache.xml.utils.QName	28	1	0	54	49	268	50	4	28	0.562962963	732	0.8	0	0	0.285714286	1	1	24.96428571	9	1.4286	0
xalan	2.4.0	org.apache.xpath.operations.Variable	16	2	1	25	51	50	7	19	16	0.746666667	356	0.8	1	0.666666667	0.1875	2	9	20.9375	9	2.25	0
xalan	2.4.0	org.apache.xml.utils.Context2	12	1	0	1	26	0	1	0	0	0.681818182	365	0.5	2	0	0.409090909	0	0	28.58333333	10	2.5	0
xalan	2.4.0	org.apache.xalan.xsltc.compiler.AbsoluteLocationPath	7	3	0	22	28	0	1	21	7	0	143	1	1	0.934210526	0.285714286	2	7	19.28571429	2	1.1429	0
xalan	2.4.0	org.apache.xml.utils.DOMBuilder	30	1	0	4	62	223	2	2	28	0.634482759	460	0.6	0	0	0.2	0	0	14.16666667	5	1.0667	0
xalan	2.4.0	org.apache.xalan.xsltc.compiler.util.TestGenerator	13	5	0	11	20	54	2	9	12	0.9	119	1	0	0.926174497	0.21875	2	5	7.384615385	2	0.9231	0
xalan	2.4.0	org.apache.xml.utils.WrongParserException	1	4	0	0	2	0	0	0	1	2	5	0	0	1	1	0	0	4	0	0	0
xalan	2.4.0	org.apache.xalan.xsltc.compiler.AbsolutePathPattern	8	5	0	33	44	0	1	33	8	0.142857143	241	1	1	0.933962264	0.270833333	3	4	29	6	1.875	0
xalan	2.4.0	org.apache.xalan.templates.AVTPart	7	1	2	8	8	21	3	5	7	2	13	0	0	0	0.306122449	0	0	0.857142857	1	0.8571	0
xalan	2.4.0	org.apache.xalan.xsltc.runtime.Attributes	7	1	0	1	8	21	0	1	7	1	30	1	1	0	0.5	0	0	3	1	0.8571	0
xalan	2.4.0	org.apache.xpath.axes.FilterExprIteratorSimple	16	5	0	19	44	8	4	16	14	0.75	261	1	2	0.899280576	0.18125	3	10	15.0625	4	1.4375	0
xalan	2.4.0	org.apache.xml.dtm.ref.DTMManagerDefault	16	2	0	25	85	76	6	22	16	0.8	736	0.8	2	0.558823529	0.215909091	1	1	44.6875	25	4.125	0
xalan	2.4.0	org.apache.xpath.objects.XStringForFSB	31	4	0	10	57	117	1	10	29	0.5	904	0.5	0	0.802721088	0.150537634	4	20	28.03225806	15	3	1
xalan	2.4.0	org.apache.xpath.objects.GreaterThanComparator	3	2	0	3	5	3	1	2	0	2	24	0	0	0.5	0.555555556	0	0	7	2	1.3333	0
xalan	2.4.0	org.apache.xpath.functions.Function	9	2	7	21	15	36	15	8	8	2	51	0	0	0.789473684	0.285714286	1	7	4.666666667	2	1.1111	0
xalan	2.4.0	org.apache.xalan.xsltc.TransletOutputHandler	22	1	0	22	22	231	20	2	22	2	22	0	0	0	0.303030303	0	0	0	1	1	0
xalan	2.4.0	org.apache.xalan.transformer.CountersTable	5	3	0	7	23	8	3	5	2	0.875	198	0.5	1	0.904761905	0.44	0	0	38.2	2	1.2	0
xalan	2.4.0	org.apache.xalan.xsltc.compiler.CallTemplate	6	3	0	20	40	3	0	20	5	0.4	183	1	1	0.918032787	0.305555556	1	6	29.33333333	5	1.6667	0
xalan	2.4.0	org.apache.xalan.xsltc.NodeIterator	10	1	0	53	10	45	53	0	10	1.111111111	11	0	0	0	0.4	0	0	0	1	1	0
xalan	2.4.0	org.apache.xalan.xsltc.compiler.NameBase	5	4	3	19	21	0	3	16	5	0.25	149	1	2	0.96969697	0.366666667	3	14	28.4	4	1.2	0
xalan	2.4.0	org.apache.xalan.xsltc.compiler.util.BooleanType	20	2	0	52	51	190	17	39	19	2	288	0	0	0.634615385	0.245	1	2	13.4	4	1.4	0
xalan	2.4.0	org.apache.xml.utils.synthetic.reflection.Method	6	2	0	5	16	15	3	4	6	2	58	0	0	0.863636364	0.388888889	2	3	8.666666667	1	0.5	0
xalan	2.4.0	org.apache.xalan.templates.RedundentExprEliminator	38	3	0	29	122	607	1	29	6	0.9	1852	0	2	0.357142857	0.194594595	0	0	47.47368421	15	3.7632	0
xalan	2.4.0	org.apache.xml.utils.synthetic.TestDriver	7	1	0	6	31	15	1	6	4	0.833333333	189	0.5	0	0	0.233333333	0	0	25.71428571	2	0.8571	0
xalan	2.4.0	org.apache.xalan.templates.ElemExtensionCall	9	5	0	20	50	32	4	17	7	1.025	272	0	1	0.967611336	0.351851852	3	7	28.66666667	5	1.5556	2
xalan	2.4.0	org.apache.xml.utils.res.XResources_zh_TW	3	4	0	1	4	1	0	1	2	0.5	499	0	0	0.976190476	1	0	0	165	1	0.3333	0
xalan	2.4.0	org.apache.xalan.processor.ProcessorStylesheetDoc	1	4	0	2	2	0	1	1	1	2	4	0	0	1	1	0	0	3	0	0	0
xalan	2.4.0	org.apache.xalan.templates.ElemTemplateElement	84	2	29	101	125	3056	91	17	75	0.913654618	1279	0.75	3	0.567708333	0.090336134	1	12	14.08333333	9	1.5595	1
xalan	2.4.0	org.apache.xml.utils.IntStack	10	2	0	6	16	45	5	1	10	2	143	0	0	0.666666667	0.8	1	14	13.3	2	1.1	1
xalan	2.4.0	org.apache.xalan.lib.sql.ConnectionPool	14	1	0	4	14	91	4	0	14	2	14	0	0	0	0.273809524	0	0	0	1	1	0
xalan	2.4.0	org.apache.xpath.NodeSet	61	1	0	8	71	714	4	4	60	0.629166667	1450	0.875	0	0	0.219262295	0	0	22.63934426	9	2.2131	0
xalan	2.4.0	org.apache.xalan.xsltc.compiler.Parser	75	1	1	96	196	2497	86	23	59	0.933783784	3247	1	9	0	0.093333333	0	0	41.89333333	13	2.2667	1
xalan	2.4.0	org.apache.xalan.xsltc.compiler.Mode	30	1	0	46	138	309	4	44	12	0.847549909	2953	1	6	0	0.1625	0	0	96.8	40	5.6667	0
xalan	2.4.0	org.apache.xml.utils.IntVector	18	1	1	4	20	0	4	0	18	0.382352941	458	1	0	0	0.916666667	0	0	24.22222222	4	1.8889	1
xalan	2.4.0	org.apache.xalan.lib.ExsltMath	5	1	0	2	18	10	0	2	5	2	198	0	0	0	0.6	0	0	38.6	4	2	2
xalan	2.4.0	org.apache.xalan.xsltc.compiler.util.ErrorMessages	4	2	1	1	9	2	1	0	3	0.666666667	378	1	0	0.942857143	0.666666667	2	3	93	6	1.75	1
xalan	2.4.0	org.apache.xalan.xsltc.compiler.KeyCall	4	4	0	38	46	0	1	37	3	0.083333333	562	1	4	0.96969697	0.458333333	3	7	138.5	12	3.5	1
xalan	2.4.0	org.apache.xpath.objects.XObject	42	2	7	146	68	819	133	15	40	0.953929539	465	0.111111111	0	0.428571429	0.120879121	2	8	9.857142857	4	1.1667	0
xalan	2.4.0	org.apache.xml.utils.SystemIDResolver	4	1	0	14	23	6	12	2	4	2	295	0	0	0	0.5	0	0	72.75	6	2	1
xalan	2.4.0	org.apache.xml.dtm.ref.DTMStringPool	5	1	2	6	24	0	5	1	5	0.6	419	0	1	0	0.35	0	0	81.8	8	3.4	0
xalan	2.4.0	org.apache.xpath.functions.FuncNot	2	4	0	5	5	1	0	5	2	2	15	0	0	0.979591837	0.75	1	6	6.5	1	0.5	0
xalan	2.4.0	org.apache.xalan.templates.XMLNSDecl	4	1	0	2	5	0	2	0	4	0.666666667	28	1	0	0	0.5	0	0	5.25	1	0.75	0
xalan	2.4.0	org.apache.xpath.functions.FuncSystemProperty	5	4	0	8	37	6	0	8	3	0.65	253	0.4	0	0.941176471	0.4375	2	7	48.6	4	1.2	0
xalan	2.4.0	org.apache.xalan.xsltc.cmdline.Compile	4	1	0	4	40	0	0	4	3	0.333333333	240	1	0	0	0.333333333	0	0	58	12	3.75	0
xalan	2.4.0	org.apache.xalan.transformer.XSLInfiniteLoopException	2	1	0	0	3	1	0	0	1	2	7	0	0	0	1	0	0	2.5	1	0.5	0
xalan	2.4.0	org.apache.xalan.xsltc.compiler.ContainsCall	5	4	0	20	22	4	0	20	5	0.25	126	1	2	0.96	0.4	3	14	23.8	1	0.8	0
xalan	2.4.0	org.apache.xalan.xsltc.dom.NodeIteratorBase	14	1	28	40	22	55	38	2	12	0.807692308	140	1	0	0	0.404761905	0	0	8.571428571	3	1.2143	0
xalan	2.4.0	org.apache.xalan.processor.XSLTElementDef	37	1	1	8	57	440	6	4	0	0.793209877	804	0.722222222	3	0	0.289189189	0	0	20.24324324	15	2.2162	1
xalan	2.4.0	org.apache.xalan.xsltc.compiler.Pattern	4	3	2	17	5	6	11	6	4	2	7	0	0	0.959459459	0.4375	2	4	0.75	1	0.75	0
xalan	2.4.0	org.apache.xalan.transformer.NumeratorFormatter	4	1	0	3	11	4	1	3	0	1.095238095	360	0.428571429	3	0	0.428571429	0	0	87.25	7	3.5	0
xalan	2.4.0	org.apache.xalan.xpath.XNumber	8	2	0	4	17	0	2	2	8	0	47	0	1	0.740740741	0.416666667	1	1	4.75	1	0.875	0
xalan	2.4.0	org.apache.xalan.xsltc.compiler.StringCall	3	4	0	14	17	3	0	14	3	2	75	0	0	0.979591837	0.444444444	3	13	24	3	1.3333	0
xalan	2.4.0	org.apache.xalan.extensions.MethodResolver	13	1	0	11	70	66	2	9	6	0.952898551	1997	0.043478261	7	0	0.266666667	0	0	150.8461538	14	3.2308	1
xalan	2.4.0	org.apache.xalan.serialize.CharInfo	6	1	0	5	39	3	3	2	3	0.86	292	0.4	1	0	0.666666667	0	0	46	1	0.6667	0
xalan	2.4.0	org.apache.xalan.xsltc.runtime.Node	1	1	0	1	2	0	1	0	1	2	12	0	0	0	1	0	0	9	0	0	0
xalan	2.4.0	org.apache.xalan.templates.StylesheetRoot	50	5	0	59	120	1069	51	25	34	0.939909297	990	0.944444444	11	0.853658537	0.079130435	3	6	18.44	10	1.6	0
xalan	2.4.0	org.apache.xalan.templates.XUnresolvedVariableSimple	4	3	0	6	15	6	1	5	4	2	39	0	0	0.959459459	0.5	2	12	8.75	1	0.75	0
xalan	2.4.0	org.apache.xalan.templates.AbsPathChecker	4	2	0	8	6	0	1	7	4	0	37	1	0	0.8	0.45	0	0	8	3	1.25	0
xalan	2.4.0	org.apache.xml.utils.synthetic.JavaUtils	5	1	0	0	18	4	0	0	3	0.625	157	1	0	0	0.25	0	0	30	6	1.8	0
xalan	2.4.0	org.apache.xalan.Version	9	1	0	1	15	36	0	1	9	2	69	0	0	0	0.111111111	0	0	6.666666667	2	1	0
xalan	2.4.0	org.apache.xpath.objects.XMLStringFactoryImpl	7	2	0	8	11	19	4	6	6	0.833333333	39	1	1	0.444444444	0.333333333	0	0	4.428571429	1	0.7143	0
xalan	2.4.0	org.apache.xpath.operations.VariableSafeAbsRef	2	3	0	10	11	1	1	9	2	2	39	0	0	0.97826087	0.666666667	1	1	18.5	1	0.5	0
xalan	2.4.0	org.apache.xalan.templates.ElemAttributeSet	8	4	0	10	24	16	6	7	8	0.571428571	97	0	1	0.966507177	0.3	2	4	11	3	1.125	0
xalan	2.4.0	org.apache.xalan.templates.ElemForEach	18	3	1	25	83	79	6	21	17	0.735294118	492	0.5	1	0.920187793	0.136752137	2	6	26.11111111	4	1.2778	2
xalan	2.4.0	org.apache.xalan.extensions.ExtensionHandlerJavaClass	6	3	0	9	37	0	0	9	5	0.76	505	0.4	0	0.615384615	0.375	2	6	82.33333333	8	2.3333	2
xalan	2.4.0	org.apache.xml.dtm.DTM	66	1	0	77	66	2145	74	3	66	1.015384615	81	0	0	0	0.277056277	0	0	0	1	1	0
xalan	2.4.0	org.apache.xalan.xsltc.dom.KeyIndex	17	1	0	5	35	0	2	3	17	0.7109375	375	1	2	0	0.341176471	0	0	20.58823529	6	2.1176	1
xalan	2.4.0	org.apache.xalan.extensions.ExtensionHandler	8	1	3	13	17	26	9	4	5	0.942857143	91	0.8	0	0	0.339285714	0	0	9.75	1	0.75	1
xalan	2.4.0	org.apache.xml.dtm.ref.NodeLocator	6	1	0	1	11	0	1	0	6	0.65	57	1	0	0	0.444444444	0	0	7.833333333	1	0.8333	0
xalan	2.4.0	org.apache.xml.dtm.DTMFilter	2	1	0	5	2	1	5	0	2	2	17	0	0	0	1	0	0	0	1	1	0
xalan	2.4.0	org.apache.xalan.xslt.Stylesheet	2	4	1	5	4	1	1	5	2	2	11	0	0	1	0.6	0	0	4.5	0	0	0
xalan	2.4.0	org.apache.xalan.transformer.NodeSortKey	1	1	0	6	10	0	3	4	0	2	80	0	3	0	1	0	0	71	0	0	0
xalan	2.4.0	org.apache.xpath.axes.PathComponent	1	1	0	8	1	0	8	0	1	2	1	0	0	0	1	0	0	0	1	1	0
xalan	2.4.0	org.apache.xalan.lib.ExsltSets	7	1	0	4	19	21	0	4	7	2	158	0	0	0	0.380952381	0	0	21.57142857	6	2.5714	0
xalan	2.4.0	org.apache.xalan.xsltc.trax.OutputSettings	2	1	0	0	4	1	0	0	2	1	47	1	0	0	1	0	0	18	1	0.5	0
xalan	2.4.0	org.apache.xalan.templates.FuncDocument	8	5	0	17	66	28	1	16	6	2	543	0	0	0.888888889	0.475	3	8	66.875	1	0.875	1
xalan	2.4.0	org.apache.xml.dtm.DTMException	15	4	1	9	35	0	8	1	15	0.392857143	357	0	0	0.62962963	0.311111111	1	2	22.66666667	8	2	0
xalan	2.4.0	org.apache.xalan.extensions.ExtensionsTable	6	1	0	8	21	0	2	6	6	0.5	146	0.5	1	0	0.380952381	0	0	23	1	0.8333	1
xalan	2.4.0	org.apache.xml.utils.StringToStringTable	11	1	0	1	15	0	1	0	11	0.45	286	1	0	0	0.606060606	0	0	24.63636364	4	2.1818	0
xalan	2.4.0	org.apache.xalan.xsltc.compiler.UnparsedEntityUriCall	3	4	0	17	14	0	0	17	3	0	62	1	1	0.979591837	0.444444444	3	13	19.33333333	1	0.6667	0
xalan	2.4.0	org.apache.xalan.xsltc.runtime.output.SAXTextOutput	11	3	0	3	19	55	1	2	11	2	79	0	0	0.804347826	0.363636364	0	0	6.181818182	1	0.8182	0
xalan	2.4.0	org.apache.xalan.xsltc.compiler.Copy	5	3	0	31	42	4	0	31	4	0.5	253	1	1	0.933333333	0.333333333	1	6	49.4	4	1.6	0
xalan	2.4.0	org.apache.xalan.xsltc.compiler.util.RtMethodGenerator	5	5	0	7	8	6	0	7	5	0.916666667	41	1	0	0.971830986	0.325	1	2	6.6	1	0.8	0
xalan	2.4.0	org.apache.xalan.xsltc.dom.StripWhitespaceFilter	1	1	0	1	1	0	0	1	1	2	1	0	0	0	1	0	0	0	1	1	0
xalan	2.4.0	org.apache.xalan.xsltc.compiler.UnaryOpExpr	6	3	0	14	28	0	0	14	6	0	101	1	1	0.934210526	0.305555556	2	8	15.66666667	1	0.8333	0
xalan	2.4.0	org.apache.xalan.xslt.XSLTInputSource	17	1	0	3	33	0	3	0	17	0.4875	305	1	0	0	0.264705882	0	0	16.64705882	4	1.2941	0
xalan	2.4.0	org.apache.xalan.xsltc.compiler.DecimalFormatting	5	3	0	23	30	4	2	22	4	1	496	1	1	0.9375	0.4	3	6	97.6	17	4.4	0
xalan	2.4.0	org.apache.xalan.xsltc.dom.AbsoluteIterator	8	2	0	3	21	0	1	3	8	0.428571429	105	0.5	1	0.588235294	0.34375	1	5	11.875	3	1.125	0
xalan	2.4.0	org.apache.xalan.xsltc.compiler.NamespaceUriCall	3	5	0	11	11	3	0	11	3	2	37	0	0	0.99	0.533333333	3	5	11.33333333	1	0.3333	0
xalan	2.4.0	org.apache.xalan.xslt.StylesheetSpec	6	2	0	2	8	5	2	0	6	0.8	47	0	0	0.642857143	0.444444444	0	0	6	1	0.8333	0
xalan	2.4.0	org.apache.xalan.templates.ElemElement	13	4	1	15	50	30	2	13	9	0.583333333	388	1	2	0.943925234	0.230769231	2	6	28.69230769	8	1.6923	0
xalan	2.4.0	org.apache.xpath.functions.FuncString	2	5	0	5	4	1	0	5	2	2	10	0	0	0.982142857	0.75	2	7	4	1	0.5	0
xalan	2.4.0	org.apache.xalan.transformer.SerializerSwitcher	4	1	0	6	23	6	2	4	3	2	157	0	0	0	0.4	0	0	38.25	1	0.75	0
xalan	2.4.0	org.apache.xalan.lib.sql.ObjectArray	7	1	0	3	19	0	3	1	6	0.25	432	1	1	0	0.464285714	0	0	60.14285714	3	1.4286	0
xalan	2.4.0	org.apache.xalan.serialize.SerializerToHTML	22	2	0	10	80	173	2	8	15	0.857142857	2190	0.875	4	0.775280899	0.232804233	2	30	98.18181818	3	1.1364	0
xalan	2.4.0	org.apache.xalan.xslt.EnvironmentCheck	22	1	0	1	77	219	1	0	5	0.972789116	2261	0.142857143	0	0	0.227513228	0	0	101.1363636	8	3.4091	0
xalan	2.4.0	org.apache.xalan.xsltc.dom.DOMBuilder	0	1	0	11	0	0	10	1	0	2	0	0	0	0	0	0	0	0	0	0	0
xalan	2.4.0	org.apache.xml.dtm.ref.DTMDefaultBase	97	1	1	64	139	4474	51	14	72	0.941666667	2010	0.96	14	0	0.151442308	0	0	19.46391753	12	2.1031	0
xalan	2.4.0	org.apache.xpath.axes.FilterExprIterator	14	6	0	15	32	0	1	15	11	0.730769231	163	1	2	0.914285714	0.234693878	4	8	10.35714286	3	1.2143	0
xalan	2.4.0	org.apache.xalan.templates.FuncFormatNumb	5	6	0	16	36	10	1	15	4	2	186	0	0	0.941176471	0.5	2	8	36.2	1	0.8	0
xalan	2.4.0	org.apache.xalan.lib.sql.SQLDocument	10	5	0	8	53	0	1	7	5	0.883141762	1073	1	1	0.954545455	0.211111111	2	8	100.5	11	3.4	2
xalan	2.4.0	org.w3c.dom.xpath.XPathNSResolver	1	1	0	0	1	0	0	0	1	2	1	0	0	0	1	0	0	0	1	1	0
xalan	2.4.0	org.apache.xalan.client.XSLTProcessorApplet	29	5	0	2	73	300	1	2	21	0.879251701	782	0.857142857	1	0.94214876	0.344827586	3	5	25.24137931	10	1.5172	0
xalan	2.4.0	org.apache.xalan.xslt.Process	4	1	0	8	96	6	0	8	2	2	1490	0	0	0	0.25	0	0	371.5	86	22	1
xalan	2.4.0	org.apache.xalan.xslt.StylesheetHandler	2	2	0	7	9	1	0	7	2	2	39	0	0	1	0.75	0	0	18.5	0	0	0
xalan	2.4.0	org.apache.xpath.DOMHelper	26	1	1	17	84	315	12	5	23	0.884444444	1119	0.888888889	6	0	0.22	0	0	41.69230769	40	4.9615	0
xalan	2.4.0	org.w3c.dom.xpath.XPathNamespace	1	1	0	0	1	0	0	0	1	2	2	0	0	0	1	0	0	0	1	1	0
xalan	2.4.0	org.apache.xalan.xslt.XSLProcessorException	3	4	0	2	6	0	1	1	3	0	48	1	0	1	0.777777778	0	0	14.66666667	0	0	0
xalan	2.4.0	org.apache.xalan.xsltc.compiler.util.NodeSortRecordGenerator	3	4	0	5	5	1	1	4	3	1	25	1	0	0.975903614	0.466666667	0	0	6.666666667	1	0.6667	0
xalan	2.4.0	org.apache.xalan.xsltc.compiler.CurrentCall	2	4	0	8	6	1	0	8	2	2	13	0	0	0.989690722	0.625	2	4	5.5	1	0.5	0
xalan	2.4.0	org.apache.xalan.xsltc.compiler.CeilingCall	2	4	0	12	10	1	0	12	2	2	31	0	0	0.989690722	0.6	2	5	14.5	1	0.5	0
xalan	2.4.0	org.apache.xalan.xsltc.compiler.When	7	3	0	14	25	0	1	13	6	0.5	118	1	1	0.903225806	0.285714286	1	5	15.57142857	5	1.4286	0
xalan	2.4.0	org.apache.xpath.functions.FuncTrue	3	3	0	4	4	3	0	4	3	2	9	0	0	0.95	0.5	1	6	2	1	0.6667	0
xalan	2.4.0	org.apache.xpath.functions.FuncLocalPart	2	5	0	5	9	1	0	5	2	2	42	0	0	0.982142857	0.75	3	8	20	1	0.5	0
xalan	2.4.0	org.apache.xpath.functions.FuncCount	2	4	0	6	8	1	0	6	2	2	23	0	0	0.979591837	0.75	1	6	10.5	1	0.5	0
xalan	2.4.0	org.apache.xalan.lib.ExsltDatetime	43	1	0	4	74	903	0	4	36	1.023809524	1326	0	0	0	0.168604651	0	0	29.65116279	5	1.2791	3
xalan	2.4.0	org.apache.xalan.templates.ElemTextLiteral	11	3	0	8	20	29	5	4	11	0.825	114	1	0	0.951456311	0.340909091	2	5	9	2	1	0
xalan	2.4.0	org.apache.xalan.xsltc.dom.MatchingIterator	10	2	0	3	22	0	0	3	10	0.666666667	121	1	1	0.526315789	0.35	1	5	10.7	4	1.3	0
xalan	2.4.0	org.apache.xalan.processor.ProcessorInclude	7	4	1	11	48	15	2	9	3	0.333333333	282	1	0	0.972222222	0.5	1	1	39.14285714	1	0.8571	0
xalan	2.4.0	org.apache.xalan.xsltc.compiler.ParentLocationPath	11	4	0	23	38	0	2	22	11	0.64	380	1	3	0.879518072	0.204545455	2	7	33.09090909	35	4.8182	0
xalan	2.4.0	org.apache.xalan.xsltc.dom.MultiDOM	42	1	0	11	86	0	4	9	41	0.887195122	572	1	2	0	0.19047619	0	0	12.42857143	3	1.1429	1
xalan	2.4.0	org.apache.xalan.serialize.SerializerFactory	3	1	0	7	14	3	4	3	2	1	69	1	0	0	0.5	0	0	21.66666667	4	1.3333	0
xalan	2.4.0	org.apache.xalan.serialize.DOMSerializer	1	1	0	3	1	0	3	0	1	2	1	0	0	0	1	0	0	0	1	1	0
xalan	2.4.0	org.apache.xalan.templates.ElemVariable	22	3	3	38	68	155	20	24	19	0.828571429	383	0.8	2	0.907407407	0.168181818	2	15	16.18181818	4	1.0909	1
xalan	2.4.0	org.apache.xalan.transformer.DecimalToRoman	1	1	0	2	2	0	2	0	1	2	20	0	0	0	1	0	0	15	0	0	0
xalan	2.4.0	org.apache.xalan.xsltc.compiler.Comment	4	3	0	19	20	6	0	19	3	2	92	0	0	0.949152542	0.4	1	3	22	1	0.75	0
xalan	2.4.0	org.apache.xalan.xsltc.compiler.Fallback	6	3	0	13	12	0	1	12	5	0.2	49	1	0	0.918032787	0.333333333	1	3	7	2	1.1667	0
xalan	2.4.0	org.apache.xml.utils.res.XResources_ja_JP_HI	3	4	0	1	4	1	0	1	2	0.5	595	0	0	0.976190476	1	0	0	197	1	0.3333	0
xalan	2.4.0	org.apache.xpath.XPathAPI	10	1	0	6	21	45	1	5	10	2	116	0	0	0	0.5	0	0	10.6	1	0.9	0
xalan	2.4.0	org.apache.xalan.xsltc.compiler.SymbolTable	25	1	0	91	47	214	88	10	24	0.891666667	494	1	1	0	0.185454545	0	0	18.36	5	2.2	0
xalan	2.4.0	org.apache.xpath.compiler.FuncLoader	3	1	0	3	11	0	2	1	3	0.5	64	1	0	0	0.555555556	0	0	19.66666667	1	0.6667	0
xalan	2.4.0	org.apache.xalan.res.XSLMessages	15	1	0	92	33	69	90	2	13	0.836734694	442	1	0	0	0.333333333	0	0	28	7	2.5333	0
xalan	2.4.0	org.apache.xalan.xsltc.runtime.TransletOutputBase	24	1	1	4	25	276	1	3	24	2	52	0	0	0	0.298611111	0	0	1.166666667	1	0.9583	0
xalan	2.4.0	org.apache.xml.dtm.ref.IncrementalSAXSource_Filter	42	1	0	10	89	335	6	5	39	0.667917448	875	0.923076923	1	0	0.125396825	0	0	19.52380952	6	1.2857	0
xalan	2.4.0	org.apache.xalan.templates.ElemWithParam	11	3	0	22	33	15	2	20	10	0.825	168	0.5	2	0.951456311	0.191919192	2	9	13.90909091	3	1.0909	0
xalan	2.4.0	org.apache.xalan.xsltc.compiler.LogicalExpr	10	3	0	20	41	0	0	20	9	0.62962963	362	0.666666667	2	0.898734177	0.26984127	2	9	34.6	8	2.4	0
xalan	2.4.0	org.apache.xalan.xsltc.runtime.SAXAdapter	26	1	0	8	42	243	1	7	25	0.693333333	205	1	2	0	0.258241758	0	0	6.769230769	1	0.9615	1
xalan	2.4.0	org.apache.xpath.functions.FunctionOneArg	11	3	15	33	20	0	25	8	10	0.3	113	0	1	0.791666667	0.345454545	2	4	9.181818182	6	1.5455	0
xalan	2.4.0	org.apache.xpath.compiler.Compiler	45	2	0	60	111	932	24	40	15	0.568181818	1193	0.6	1	0.328125	0.175925926	0	0	25.4	12	1.2222	1
xalan	2.4.0	org.apache.xalan.xsltc.util.IntegerArray	19	1	0	4	25	0	4	0	18	0.513888889	256	1	0	0	0.394736842	0	0	12.26315789	3	1.2105	1
xalan	2.4.0	org.apache.xml.utils.synthetic.Class	65	1	0	7	134	508	6	5	59	0.7375	2306	0.85	12	0	0.1515625	0	0	34.16923077	18	1.8462	0
xalan	2.4.0	org.apache.xalan.xpath.xml.FormatterToDOM	4	2	0	3	9	0	0	3	4	0	66	0	1	0.966666667	0.5625	0	0	15.25	1	0.25	0
xalan	2.4.0	org.apache.xml.utils.StringToStringTableVector	10	1	0	1	14	0	0	1	10	0.472222222	180	1	1	0	0.4	0	0	16.6	3	1.6	0
xalan	2.4.0	org.apache.xml.dtm.ref.IncrementalSAXSource_Xerces	14	1	0	9	51	27	1	8	10	0.596153846	755	0.05	0	0	0.162393162	0	0	51.5	9	1.5	0
xalan	2.4.0	org.apache.xalan.xsltc.compiler.ParameterRef	3	4	0	22	31	3	1	21	3	2	152	0	0	0.974358974	0.5	2	3	49.66666667	8	3	0
xalan	2.4.0	org.apache.xalan.xsltc.compiler.ApplyImports	7	3	0	25	47	17	1	24	5	0.888888889	237	1	1	0.903225806	0.30952381	1	4	32.42857143	6	1.7143	0
xalan	2.4.0	org.apache.xpath.functions.FunctionMultiArgs	8	6	1	10	23	8	2	9	7	0.428571429	214	0	1	0.901408451	0.375	5	22	25.625	7	2.5	1
xalan	2.4.0	org.apache.xml.dtm.Axis	1	1	0	3	1	0	3	0	0	2	111	0	0	0	0	0	0	88	0	0	0
xalan	2.4.0	org.apache.xpath.functions.FuncConcat	4	7	0	10	13	6	0	10	3	2	81	0	0	0.96	0.5	3	8	19.25	1	0.75	0
xalan	2.4.0	org.apache.xalan.xpath.xml.FormatterToHTML	5	2	0	5	12	0	1	4	5	0	82	0	1	0.966666667	0.4	0	0	15.2	1	0.2	0
xalan	2.4.0	org.apache.xpath.functions.FuncId	3	4	0	11	27	3	0	11	2	2	169	0	0	0.96	0.476190476	1	6	55.33333333	8	3	0
xalan	2.4.0	org.apache.xml.dtm.ref.sax2dtm.SAX2RTFDTM	9	5	0	12	32	18	2	10	8	0.78125	392	0.25	6	0.954285714	0.26984127	2	20	41.66666667	10	2.8889	0
xalan	2.4.0	org.apache.xalan.processor.XSLProcessorVersion	3	1	0	2	9	1	2	0	2	1	67	0	0	0	0.5	0	0	19	1	0.3333	0
xalan	2.4.0	org.apache.xalan.templates.Stylesheet	74	3	2	48	113	2539	38	17	70	0.966051221	1136	0.913043478	4	0.728624535	0.073443008	3	19	14.04054054	16	1.8378	0
xalan	2.4.0	org.apache.xalan.xsltc.dom.LoadDocument	3	1	0	15	49	3	0	15	3	1.5	329	1	0	0	0.533333333	0	0	108.3333333	1	0.6667	1
xalan	2.4.0	org.apache.xalan.xsltc.compiler.AttributeValue	2	3	2	10	8	1	7	5	1	2	44	0	0	0.986111111	0.5	0	0	21	3	1.5	0
xalan	2.4.0	org.apache.xalan.xsltc.dom.FilteredStepIterator	3	3	0	5	13	0	0	5	3	0	59	1	1	0.909090909	0.555555556	2	7	18.33333333	3	1.3333	0
xalan	2.4.0	org.apache.xalan.xsltc.compiler.LiteralAttribute	5	3	0	21	24	0	2	19	4	0.25	84	1	1	0.933333333	0.314285714	1	4	15.4	1	0.8	0
xalan	2.4.0	org.apache.xalan.processor.ProcessorOutputElem	14	4	0	9	40	0	1	8	13	0.076923077	174	1	1	0.941704036	0.295918367	2	3	11.35714286	1	0.9286	0
xalan	2.4.0	org.apache.xalan.xsltc.compiler.UnionPathExpr	6	3	0	24	36	0	2	23	5	0.5	289	1	3	0.934210526	0.285714286	2	8	46.5	7	2.5	0
xalan	2.4.0	org.apache.xalan.transformer.KeyManager	2	1	0	10	14	0	2	8	2	0	104	1	0	0	0.583333333	0	0	50.5	1	0.5	0
xalan	2.4.0	org.apache.xalan.xsltc.compiler.Param	6	4	0	36	62	15	8	32	5	2	369	0	0	0.938271605	0.305555556	3	15	60.5	7	2.8333	0
xalan	2.4.0	org.apache.xml.utils.synthetic.reflection.Field	33	1	0	3	73	0	1	3	33	0.75	469	0	2	0	0.158508159	1	1	13.03030303	6	1.303	0
xalan	2.4.0	org.apache.xml.utils.UnImplNode	107	1	1	3	117	5671	2	1	107	2	648	0	0	0	0.191069574	0	0	5.056074766	1	0.9907	0
xalan	2.4.0	org.apache.xpath.XPathFactory	1	1	0	5	1	0	3	2	1	2	1	0	0	0	1	0	0	0	1	1	0
xalan	2.4.0	org.apache.xalan.processor.ProcessorGlobalVariableDecl	3	5	0	6	10	3	1	5	1	2	30	0	0	0.990697674	0.583333333	1	2	9	1	0.6667	0
xalan	2.4.0	org.apache.xalan.xsltc.compiler.util.FilterGenerator	4	4	0	6	6	2	2	4	3	0.666666667	29	1	0	0.975903614	0.466666667	0	0	5.75	1	0.5	0
xalan	2.4.0	org.apache.xpath.axes.WalkerFactory	51	1	0	27	115	1275	11	25	40	1.02	2159	0	0	0	0.181372549	0	0	40.82352941	18	3.3333	1
xalan	2.4.0	org.apache.xpath.axes.SubContextList	2	1	0	6	2	1	6	1	2	2	2	0	0	0	1	0	0	0	1	1	0
xalan	2.4.0	org.apache.xalan.xpath.xml.TreeWalker	3	1	0	5	9	0	0	5	3	0	32	0	1	0	0.666666667	0	0	9.333333333	1	0.6667	0
xalan	2.4.0	org.apache.xalan.xsltc.compiler.SyntaxTreeNode	52	1	5	111	110	942	87	36	10	0.911764706	942	1	6	0	0.16399287	0	0	16.88461538	6	1.75	0
xalan	2.4.0	org.apache.xalan.xsltc.compiler.util.RealType	27	3	0	45	56	351	14	36	26	2	504	0	0	0.573770492	0.202020202	1	3	17.66666667	8	1.7778	0
xalan	2.4.0	org.apache.xpath.operations.Or	3	3	0	6	7	3	1	5	3	2	42	0	0	0.953488372	0.833333333	1	6	13	1	0.6667	0
xalan	2.4.0	org.apache.xalan.xsltc.TransletException	3	4	0	27	5	3	27	0	3	2	16	0	0	1	0.555555556	0	0	4.333333333	0	0	0
xalan	2.4.0	org.apache.xalan.xsltc.runtime.Hashtable	15	1	0	22	26	1	21	2	14	0.553571429	483	1	1	0	0.383333333	0	0	30.93333333	6	2.4667	0
xalan	2.4.0	org.apache.xpath.compiler.XPathParser	58	1	0	13	88	0	4	10	5	0.679425837	3479	0.454545455	2	0	0.163793103	0	0	58.79310345	6	1.4828	1
xalan	2.4.0	org.w3c.dom.xpath.XPathEvaluator	3	1	0	0	3	3	0	0	3	2	3	0	0	0	0.611111111	0	0	0	1	1	0
xalan	2.4.0	org.apache.xalan.transformer.ResultTreeHandler	64	2	0	38	159	878	20	22	58	0.820512821	1706	0.692307692	5	0.088235294	0.126116071	1	1	25.453125	6	1.3906	2
xalan	2.4.0	org.apache.xml.dtm.ref.dom2dtm.DOM2DTMdefaultNamespaceDeclarationNode	46	1	0	3	53	1009	2	1	45	0.966666667	245	0	0	0	0.190217391	0	0	4.195652174	1	0.9783	0
xalan	2.4.0	org.apache.xml.utils.XMLCharacterRecognizer	5	1	0	8	10	10	8	0	5	2	85	0	0	0	0.2	0	0	16	5	3	0
xalan	2.4.0	org.apache.xml.dtm.ref.DTMTreeWalker	10	1	1	6	41	0	3	3	7	0.333333333	437	0.666666667	1	0	0.475	0	0	42.4	1	0.8	0
xalan	2.4.0	org.apache.xalan.xsltc.dom.MultipleNodeCounter	4	2	1	6	19	0	1	6	4	0.333333333	162	1	1	0.823529412	0.5	1	4	39.25	11	3.25	0
xalan	2.4.0	org.apache.xalan.transformer.ClonerToResultTree	2	1	0	6	24	1	4	4	2	1	118	1	2	0	0.583333333	0	0	57	1	0.5	0
xalan	2.4.0	org.w3c.dom.xpath.XPathResult	9	1	0	0	9	36	0	0	9	1.125	19	0	0	0	0.555555556	0	0	0	1	1	0
xalan	2.4.0	org.apache.xml.utils.PrefixResolverDefault	5	1	0	4	17	8	3	1	5	1	108	0	0	0	0.6	0	0	20.2	12	3	0
xalan	2.4.0	org.apache.xalan.xsltc.compiler.Step	18	4	0	41	70	21	6	38	14	0.588235294	900	1	0	0.811111111	0.238095238	2	9	48.77777778	20	4.0556	1
xalan	2.4.0	org.apache.xalan.xsltc.compiler.UnresolvedRef	7	4	0	17	22	0	0	17	5	0.625	153	1	4	0.926829268	0.30952381	2	4	20.28571429	6	1.7143	0
xalan	2.4.0	org.apache.xpath.operations.Lt	2	3	0	4	4	1	1	3	2	2	13	0	0	0.976190476	0.75	1	1	5.5	1	0.5	0
xalan	2.4.0	org.apache.xpath.objects.NotEqualComparator	3	2	0	3	5	3	1	2	0	2	22	0	0	0.5	0.555555556	0	0	6.333333333	2	1.3333	0
xalan	2.4.0	org.apache.xalan.transformer.TransformerImpl	123	2	0	106	355	6589	67	56	115	0.93969555	3260	0.714285714	18	0.097014925	0.057650273	1	2	25.16260163	5	1.3821	7
xalan	2.4.0	org.apache.xml.utils.AttList	13	1	0	2	27	0	1	1	13	0.694444444	168	0	1	0	0.4	0	0	11.69230769	6	1.6923	0
xalan	2.4.0	org.apache.xalan.xslt.XSLTProcessorFactory	5	1	0	5	7	10	1	4	5	2	30	0	0	0	0.25	0	0	5	1	0.8	0
xalan	2.4.0	org.apache.xml.utils.ObjectPool	7	1	0	4	20	0	2	2	7	0.166666667	119	1	0	0	0.342857143	0	0	15.71428571	2	0.7143	0
xalan	2.4.0	org.apache.xalan.lib.NodeInfo	9	1	0	3	20	36	0	3	9	2	204	0	0	0	0.333333333	0	0	21.66666667	4	2.6667	0
xalan	2.4.0	org.apache.xalan.xsltc.compiler.Expression	18	2	21	101	43	115	79	24	17	0.838235294	238	1	3	0.76056338	0.285714286	1	2	12	6	1.4444	0
xalan	2.4.0	org.apache.xalan.xsltc.dom.SingleNodeCounter	5	2	1	5	16	2	1	5	4	0.625	107	0.5	1	0.823529412	0.5	1	4	20	9	2.2	0
xalan	2.4.0	org.apache.xpath.CachedXPathAPI	12	1	0	5	23	54	0	5	12	0.454545455	139	1	1	0	0.533333333	0	0	10.5	1	0.8333	0
xalan	2.4.0	org.apache.xalan.xsltc.compiler.ForEach	6	3	0	31	54	3	2	30	5	0.6	314	1	2	0.918032787	0.361111111	1	5	51	9	2.6667	0
xalan	2.4.0	org.apache.xpath.DOM2Helper	11	2	1	13	29	53	10	3	11	0.8	125	1	0	0.705882353	0.327272727	1	5	10.27272727	4	1.4545	0
xalan	2.4.0	org.apache.xpath.axes.ReverseAxesWalker	8	5	0	8	24	26	1	7	4	0.571428571	200	1	1	0.936363636	0.4375	2	8	23.875	4	1.875	1
xalan	2.4.0	org.apache.xalan.xsltc.compiler.FormatNumberCall	3	4	0	25	24	0	0	25	3	0	191	1	4	0.979591837	0.444444444	3	13	61.33333333	3	1.3333	0
xalan	2.4.0	org.apache.xpath.functions.FuncQname	2	5	0	5	7	1	0	5	2	2	35	0	0	0.982142857	0.75	2	7	16.5	1	0.5	0
xalan	2.4.0	org.apache.xpath.axes.IteratorPool	4	1	0	4	13	0	2	2	4	0.166666667	76	1	1	0	0.75	0	0	17.5	2	1	0
xalan	2.4.0	org.apache.xalan.xsltc.compiler.RelativeLocationPath	3	3	2	4	4	3	3	1	2	2	6	0	0	0.97260274	0.666666667	0	0	1	1	0.6667	0
xalan	2.4.0	org.apache.xpath.ExtensionsProvider	3	1	0	4	3	3	4	0	3	2	3	0	0	0	0.666666667	0	0	0	1	1	1
xalan	2.4.0	org.apache.xalan.xsltc.compiler.util.StringStack	4	5	0	0	8	6	0	0	4	2	20	0	0	0.963855422	0.625	0	0	4	1	0.75	0
xalan	2.4.0	org.apache.xalan.xsltc.compiler.NamespaceAlias	4	3	0	9	8	6	1	8	3	1	30	1	0	0.952380952	0.4	2	4	6	1	0.75	0
xalan	2.4.0	org.apache.xml.utils.XMLChar	23	1	0	2	26	181	2	0	22	0.97979798	3198	0	0	0	0.25	0	0	137.6521739	17	3.913	0
xalan	2.4.0	org.apache.xalan.extensions.ExtensionHandlerGeneral	7	2	0	15	50	11	0	15	5	0.911111111	555	0.866666667	0	0.545454545	0.351851852	0	0	76.14285714	2	1	1
xalan	2.4.0	org.apache.xalan.xsltc.runtime.output.StreamUnknownOutput	22	3	0	10	55	0	1	9	21	0.55952381	460	1	1	0.6875	0.25	2	2	19.36363636	1	0.9091	0
xalan	2.4.0	org.apache.xalan.templates.DecimalFormatProperties	25	3	0	6	49	0	4	3	25	0.520833333	161	0.5	1	0.890909091	0.253333333	1	1	5.36	2	1	0
xalan	2.4.0	org.apache.xalan.transformer.TransformSnapshotImpl	2	1	0	13	34	0	1	13	0	0.066666667	283	0.866666667	6	0	1	0	0	133	4	2	1
xalan	2.4.0	org.apache.xml.utils.DefaultErrorHandler	13	1	1	13	36	58	10	3	13	0.666666667	260	0	0	0	0.307692308	0	0	18.92307692	11	2	0
xalan	2.4.0	org.apache.xalan.xsltc.compiler.util.NodeType	22	2	0	46	54	211	14	35	20	0.619047619	452	1	0	0.622641509	0.215909091	2	4	19.5	7	1.3182	0
xalan	2.4.0	org.apache.xpath.objects.XStringForChars	12	4	0	5	22	4	1	4	11	0.484848485	148	0.333333333	0	0.921875	0.25	3	15	11.08333333	2	1	0
xalan	2.4.0	org.apache.xalan.xsltc.compiler.util.ClassGenerator	10	3	4	123	15	27	119	6	9	0.888888889	87	1	2	0.898734177	0.288888889	0	0	6.9	1	0.8	0
xalan	2.4.0	org.apache.xalan.xsltc.util.JavaCupRedirect	3	1	0	1	15	3	0	1	3	1.5	124	1	0	0	0.333333333	0	0	40	6	2.6667	0
xalan	2.4.0	org.apache.xalan.xsltc.compiler.KeyPattern	1	6	0	1	2	0	0	1	1	2	6	0	0	1	1	0	0	5	0	0	0
xalan	2.4.0	org.apache.xpath.axes.ChildTestIterator	6	6	5	13	13	3	7	7	4	0.4	65	1	1	0.96969697	0.366666667	2	4	9.666666667	2	0.8333	1
xalan	2.4.0	org.apache.xalan.xsltc.dom.SingletonIterator	8	2	1	6	11	0	4	2	8	0.214285714	105	1	0	0.666666667	0.5	1	6	11.875	4	1.125	0
xalan	2.4.0	org.apache.xpath.objects.XNumber	13	3	0	41	36	22	37	5	12	0.416666667	307	0	0	0.865853659	0.182692308	2	22	22.53846154	11	2.3077	2
xalan	2.4.0	org.apache.xpath.axes.RTFIterator	2	8	0	4	4	1	2	2	1	2	12	0	0	1	0.833333333	0	0	5	0	0	1
xalan	2.4.0	org.apache.xalan.processor.WhitespaceInfoPaths	4	5	0	5	6	0	2	3	3	0.333333333	23	1	0	0.986486486	0.5	0	0	4.5	1	0.75	0
xalan	2.4.0	org.apache.xalan.xsltc.compiler.util.IntType	27	3	0	48	58	351	8	42	26	2	393	0	0	0.573770492	0.202020202	1	3	13.55555556	8	1.6296	0
xalan	2.4.0	org.apache.xalan.xsltc.compiler.util.NodeSetType	21	2	0	44	49	210	15	32	19	2	450	0	0	0.622641509	0.238095238	2	4	20.42857143	7	1.4762	1
xalan	2.4.0	org.apache.xalan.xpath.xml.FormatterToText	2	2	0	4	7	0	1	3	2	0	25	1	1	0.966666667	0.75	0	0	11	1	0.5	0
xalan	2.4.0	org.apache.xml.utils.res.XResources_ja_JP_A	3	4	0	1	4	1	0	1	2	0.5	599	0	0	0.976190476	1	0	0	198.3333333	1	0.3333	0
xalan	2.4.0	org.apache.xml.utils.res.XResources_ja_JP_I	3	4	0	1	4	1	0	1	2	0.5	595	0	0	0.976190476	1	0	0	197	1	0.3333	0
xalan	2.4.0	org.apache.xpath.functions.FuncContains	2	5	0	6	7	1	0	6	2	2	36	0	0	0.98245614	0.75	1	6	17	1	0.5	0
xalan	2.4.0	org.apache.xalan.xsltc.compiler.util.MethodType	14	2	0	10	29	0	8	2	14	0.269230769	332	1	1	0.785714286	0.410714286	1	1	22.57142857	6	1.6429	0
xalan	2.4.0	org.apache.xml.utils.FastStringBuffer	28	1	0	20	42	0	19	1	21	0.62962963	1676	0.0625	1	0	0.242798354	0	0	58.28571429	11	3	1
xalan	2.4.0	org.apache.xpath.functions.FuncSubstringBefore	2	5	0	6	8	1	0	6	2	2	34	0	0	0.98245614	0.75	1	6	16	1	0.5	0
xalan	2.4.0	org.apache.xalan.templates.OutputProperties	42	3	0	18	103	547	12	8	37	0.918292683	1046	0.4	0	0.837606838	0.233062331	0	0	23.42857143	13	2	4
xalan	2.4.0	org.apache.xpath.operations.Number	3	3	0	7	8	3	2	5	3	2	23	0	0	0.952380952	0.555555556	1	1	6.666666667	1	0.6667	0
xalan	2.4.0	org.apache.xml.utils.URI	42	1	0	3	68	375	1	2	29	0.780487805	2042	1	0	0	0.226480836	0	0	47.33333333	33	3.1429	1
xalan	2.4.0	org.apache.xpath.operations.Mult	3	3	0	7	7	3	2	5	3	2	25	0	0	0.953488372	0.555555556	1	1	7.333333333	1	0.6667	0
xalan	2.4.0	org.apache.xpath.axes.BasicTestIterator	7	5	2	12	23	21	3	10	2	2	163	0	0	0.9765625	0.371428571	2	4	22.28571429	11	1.8571	0
xalan	2.4.0	org.apache.xalan.xsltc.compiler.ValueOf	5	3	0	24	32	0	1	23	4	0.375	177	1	1	0.933333333	0.333333333	2	5	34	4	1.8	0
xalan	2.4.0	org.apache.xalan.xpath.XPathSupport	0	1	0	5	0	0	5	0	0	2	0	0	0	0	0	0	0	0	0	0	0
xalan	2.4.0	org.apache.xml.utils.Hashtree2Node	2	1	0	1	22	1	1	0	2	2	145	0	0	0	0.5	0	0	71.5	8	4	0
xalan	2.4.0	org.apache.xalan.processor.ProcessorStylesheetElement	3	4	0	9	29	3	2	9	2	2	107	0	0	0.990566038	0.666666667	1	1	34.66666667	1	0.6667	0
xalan	2.4.0	org.apache.xalan.xsltc.dom.DTDMonitor	13	1	0	11	41	38	8	4	12	0.944444444	265	1	2	0	0.269230769	0	0	18.92307692	9	1.6923	0
xalan	2.4.0	org.apache.xalan.xsltc.dom.CurrentNodeListFilter	1	1	0	3	1	0	1	2	1	2	1	0	0	0	1	0	0	0	1	1	0
xalan	2.4.0	org.apache.xalan.xsltc.compiler.util.SlotAllocator	4	1	0	4	16	0	1	3	3	0.5	242	1	0	0	0.4375	0	0	58.5	6	3	0
xalan	2.4.0	org.apache.xalan.xpath.XBooleanStatic	2	3	0	3	5	0	0	3	2	0	18	0	1	0.964285714	0.666666667	1	1	7.5	1	0.5	0
xalan	2.4.0	org.apache.xalan.trace.TraceManager	13	1	0	40	32	0	27	14	13	0.333333333	293	1	1	0	0.211538462	0	0	21.38461538	4	1.7692	1
xalan	2.4.0	org.apache.xalan.xsltc.compiler.util.AttributeSetMethodGenerator	8	5	0	11	15	14	1	10	7	0.839285714	100	1	0	0.958333333	0.476190476	1	2	10.5	1	0.75	0
xalan	2.4.0	org.apache.xml.utils.res.XResources_cy	3	4	0	1	4	1	0	1	2	0.5	583	0	0	0.976190476	1	0	0	193	1	0.3333	0
xalan	2.4.0	org.apache.xalan.xsltc.compiler.QName	10	1	0	56	18	17	56	0	10	0.777777778	106	1	0	0	0.4	1	1	9.1	2	1	0
xalan	2.4.0	org.apache.xalan.processor.XSLTElementProcessor	15	3	11	21	48	101	17	6	10	0.821428571	280	1	2	0.933333333	0.348148148	0	0	17.53333333	1	0.9333	0
xalan	2.4.0	org.apache.xalan.templates.ElemPI	8	3	0	10	33	8	0	10	8	0.428571429	164	1	1	0.965517241	0.3	2	5	19.375	16	2.75	0
xalan	2.4.0	org.apache.xml.dtm.ref.DTMDefaultBaseTraversers	2	2	1	33	26	1	24	29	2	2	213	0	0	0.989130435	0.642857143	0	0	105.5	5	2.5	0
xalan	2.4.0	org.apache.xalan.xsltc.compiler.Import	5	3	0	14	43	4	0	14	4	0.5	233	1	1	0.9375	0.36	2	5	45.4	10	2.6	0
xalan	2.4.0	org.apache.xml.utils.NodeVector	30	1	1	7	33	0	7	0	30	0.422413793	933	1	0	0	0.4	0	0	29.96666667	5	2.1667	0
xalan	2.4.0	org.apache.xml.dtm.DTMWSFilter	1	1	0	15	1	0	14	1	1	2	4	0	0	0	1	0	0	0	1	1	0
xalan	2.4.0	org.apache.xalan.templates.XSLTVisitable	1	1	0	4	1	0	3	1	1	2	1	0	0	0	1	0	0	0	1	1	0
xalan	2.4.0	org.apache.xalan.xsltc.trax.DOM2TO	22	1	0	2	49	221	1	1	20	0.964285714	327	1	1	0	0.143939394	0	0	13.68181818	2	1	1
xalan	2.4.0	org.apache.xalan.xpath.XNull	10	2	0	7	19	0	2	5	10	0.111111111	58	0	1	0.689655172	0.325	1	1	4.7	1	0.9	0
xalan	2.4.0	org.apache.xalan.trace.TraceListener	3	1	0	8	3	3	5	3	3	2	3	0	0	0	0.5	0	0	0	1	1	0
xalan	2.4.0	org.apache.xml.utils.res.XResources_en	3	4	0	1	4	1	0	1	2	0.5	314	0	0	0.976190476	1	0	0	103.3333333	1	0.3333	0
xalan	2.4.0	org.apache.xalan.xsltc.compiler.VariableRefBase	7	3	3	16	21	0	10	9	7	0.416666667	146	1	2	0.934210526	0.357142857	2	4	19.57142857	3	1.1429	0
xalan	2.4.0	org.apache.xalan.templates.ElemCallTemplate	13	4	1	16	49	40	1	15	13	0.638888889	352	0.666666667	3	0.946902655	0.188034188	4	11	25.84615385	2	1.1538	0
xalan	2.4.0	org.apache.xpath.operations.Gt	2	3	0	4	4	1	1	3	2	2	13	0	0	0.976190476	0.75	1	1	5.5	1	0.5	0
xalan	2.4.0	org.apache.xalan.xsltc.cmdline.Transform	8	1	0	12	67	8	0	12	4	0.74025974	683	1	1	0	0.30952381	0	0	83	18	4.5	0
xalan	2.4.0	org.apache.xalan.templates.VarNameCollector	5	2	0	5	12	0	1	4	4	0	34	0	0	0.75	0.4	0	0	5.6	1	0.8	0
xalan	2.4.0	org.apache.xalan.xsltc.runtime.output.OutputBase	32	1	2	12	54	470	7	5	23	0.95601173	371	1	2	0	0.286458333	0	0	10.25	5	1.3125	1
xalan	2.4.0	org.apache.xalan.xsltc.compiler.StartsWithCall	3	4	0	18	17	0	0	18	3	0	108	1	2	0.979591837	0.444444444	3	14	34.33333333	1	0.6667	0
xalan	2.4.0	org.apache.xalan.xsltc.compiler.AttributeSet	8	3	0	26	54	6	3	25	7	0.80952381	279	1	3	0.895522388	0.3	2	5	33.125	7	2.25	0
xalan	2.4.0	org.apache.xalan.extensions.ExpressionVisitor	2	2	0	7	6	0	1	6	2	0	23	1	1	0.923076923	0.625	0	0	10	2	1	0
xalan	2.4.0	org.apache.xalan.xsltc.compiler.CompilerException	4	3	0	2	9	0	2	0	4	0.333333333	40	1	0	0.944444444	0.5	1	1	8.75	2	0.5	0
xalan	2.4.0	org.apache.xalan.xsltc.compiler.Choose	3	3	0	26	36	3	1	25	2	2	245	0	0	0.965517241	0.5	2	4	80.66666667	15	5.3333	0
xalan	2.4.0	org.apache.xalan.transformer.TransformState	7	1	0	4	7	21	2	2	7	2	7	0	0	0	1	0	0	0	1	1	0
xalan	2.4.0	org.apache.xalan.xsltc.compiler.ProcessingInstructionPattern	6	7	0	26	39	5	0	26	6	0.6	289	1	0	0.959349593	0.333333333	4	8	46.83333333	4	1.5	0
xalan	2.4.0	org.apache.xml.utils.synthetic.reflection.EntryPoint	22	1	2	6	49	71	4	5	20	0.706349206	827	0.833333333	4	0	0.272727273	1	1	36.04545455	16	2.7727	0
xalan	2.4.0	org.apache.xpath.operations.NotEquals	2	3	0	4	4	1	1	3	2	2	13	0	0	0.976190476	0.75	1	1	5.5	1	0.5	0
xalan	2.4.0	org.apache.xalan.xpath.xml.ProblemListener	2	1	0	3	2	1	3	0	2	2	10	0	0	0	0.666666667	0	0	0	1	1	0
xalan	2.4.0	org.apache.xpath.functions.FuncExtFunction	8	3	0	11	21	8	3	8	7	0.714285714	137	0	0	0.844444444	0.285714286	2	8	15.625	3	1.125	2
xalan	2.4.0	org.apache.xpath.functions.FuncSum	2	4	0	8	11	1	0	8	2	2	44	0	0	0.979591837	0.75	1	6	21	1	0.5	0
xalan	2.4.0	org.apache.xalan.xpath.xml.ProblemListenerDefault	13	2	0	3	36	0	1	2	13	0.083333333	369	0	1	0.5	0.230769231	0	0	27.30769231	2	1	0
xalan	2.4.0	org.apache.xalan.xsltc.compiler.FloorCall	2	4	0	12	10	1	0	12	2	2	26	0	0	0.989690722	0.6	2	4	12	1	0.5	0
xalan	2.4.0	org.apache.xalan.templates.KeyDeclaration	9	3	0	10	17	16	6	6	9	0.75	79	1	3	0.960784314	0.296296296	1	2	7.444444444	1	0.8889	0
xalan	2.4.0	org.apache.xml.utils.res.XResources_zh_CN	3	4	0	1	4	1	0	1	2	0.5	499	0	0	0.976190476	1	0	0	165	1	0.3333	0
xalan	2.4.0	org.apache.xalan.xslt.XSLTEngineImpl	82	1	0	48	254	2129	6	44	72	0.868055556	3012	0.625	5	0	0.086934156	0	0	35.53658537	4	1.1707	0
xalan	2.4.0	org.apache.xpath.functions.FuncTranslate	2	6	0	7	12	1	0	7	2	2	70	0	0	0.984615385	0.75	1	6	34	1	0.5	0
xalan	2.4.0	org.apache.xalan.xsltc.compiler.util.NumberType	3	2	2	5	4	3	4	1	3	2	10	0	0	0.942857143	1	0	0	2.333333333	1	0.6667	0
xalan	2.4.0	org.apache.xalan.processor.ProcessorCharacters	5	4	0	9	31	2	2	7	4	0.333333333	151	1	1	0.981308411	0.4	1	2	28.6	1	0.8	0
xalan	2.4.0	org.apache.xalan.extensions.ExtensionNamespacesManager	9	1	0	7	29	12	5	2	8	0.625	453	1	0	0	0.416666667	0	0	49	7	2.5556	0
xalan	2.4.0	org.apache.xalan.extensions.ExtensionNamespaceSupport	3	1	0	5	12	0	4	1	3	0.5	133	0	0	0	0.555555556	0	0	42	1	0.6667	0
xalan	2.4.0	org.apache.xalan.processor.ProcessorExsltFuncResult	2	5	0	8	8	1	1	7	2	2	57	0	0	0.995327103	0.625	1	1	27.5	1	0.5	0
xalan	2.4.0	org.apache.xalan.processor.ProcessorTemplateElem	4	4	8	14	23	6	9	5	3	2	94	0	0	0.985915493	0.55	1	1	22.5	1	0.75	0
xalan	2.4.0	org.apache.xalan.lib.sql.DefaultConnectionPool	19	1	0	4	47	57	1	3	16	0.784722222	395	1	0	0	0.218045113	0	0	19.36842105	3	1.2105	3
xalan	2.4.0	org.apache.xalan.templates.ElemExsltFuncResult	5	4	0	10	15	10	3	7	5	2	62	0	0	0.981900452	0.6	3	7	11.4	3	1.2	1
xalan	2.4.0	org.apache.xml.utils.WrappedRuntimeException	3	4	0	35	5	0	35	0	3	0	22	1	0	0.944444444	0.666666667	0	0	6	1	0.3333	0
xalan	2.4.0	org.apache.xalan.templates.ElemParam	6	4	0	18	21	15	7	11	6	1	80	0	0	0.981900452	0.375	3	8	12.16666667	1	0.6667	0
xalan	2.4.0	org.apache.xpath.patterns.FunctionPattern	7	4	0	14	18	0	3	12	6	0.166666667	156	0	1	0.931034483	0.367346939	3	17	21.14285714	2	1	0
xalan	2.4.0	org.apache.xalan.xsltc.dom.CurrentNodeListIterator	12	2	0	6	31	6	0	6	11	0.602272727	245	1	4	0.5	0.319444444	1	5	18.75	3	1.3333	0
xalan	2.4.0	org.apache.xpath.functions.FuncLang	2	4	0	6	15	1	0	6	2	2	73	0	0	0.979591837	0.75	1	6	35.5	1	0.5	0
xalan	2.4.0	org.apache.xpath.functions.FuncUnparsedEntityURI	2	4	0	6	10	1	0	6	2	2	30	0	0	0.979591837	0.75	1	6	14	1	0.5	0
xalan	2.4.0	org.apache.xalan.templates.ElemApplyTemplates	9	5	0	21	84	20	1	21	9	0.6875	586	1	1	0.965811966	0.311111111	5	10	63.88888889	1	0.8889	1
xalan	2.4.0	org.apache.xalan.xsltc.dom.UnionIterator	9	2	0	6	25	0	1	5	8	0.607142857	369	1	2	0.555555556	0.361111111	1	6	39.22222222	6	2.6667	2
xalan	2.4.0	org.apache.xml.dtm.ref.dom2dtm.DOM2DTM	38	4	0	19	117	581	1	19	28	0.86977887	1628	0.545454545	1	0.717557252	0.142857143	2	18	41.55263158	42	4.6316	1
xalan	2.4.0	org.apache.xml.dtm.ref.DTMDocumentImpl	110	1	0	13	149	5191	0	13	96	0.943807339	1853	0.666666667	8	0	0.11983945	0	0	15.62727273	10	1.5364	0
xalan	2.4.0	org.apache.xalan.xsltc.compiler.EqualityExpr	12	3	0	40	49	0	1	39	11	0.333333333	836	1	2	0.865853659	0.238095238	2	8	68.41666667	18	3.25	0
xalan	2.4.0	org.apache.xalan.xsltc.runtime.Constants	0	1	0	5	0	0	5	0	0	2	14	0	0	0	0	0	0	0	0	0	0
xalan	2.4.0	org.w3c.dom.xpath.XPathException	1	4	0	0	2	0	0	0	1	2	11	0	0	1	1	0	0	7	0	0	0
xalan	2.4.0	org.apache.xpath.operations.Quo	2	3	0	4	5	1	1	3	2	2	16	0	0	0.976190476	0.75	1	1	7	1	0.5	0
xalan	2.4.0	org.apache.xpath.FoundIndex	1	4	0	0	2	0	0	0	1	2	4	0	0	1	1	0	0	3	0	0	0
xalan	2.4.0	org.apache.xpath.axes.FilterExprWalker	18	5	0	22	48	19	5	18	16	0.75	244	1	2	0.858333333	0.185185185	4	14	12.33333333	3	1.3333	0
xalan	2.4.0	org.apache.xalan.xsltc.compiler.Include	5	3	0	14	49	4	1	14	4	0.5	319	1	1	0.9375	0.36	2	5	62.6	13	3.2	0
xalan	2.4.0	org.apache.xalan.processor.StylesheetHandler	71	2	0	47	152	2163	25	25	33	0.941326531	1340	0.75	6	0.197674419	0.108035714	1	1	17.47887324	7	1.3239	1
xalan	2.4.0	org.apache.xalan.lib.sql.PooledConnection	5	1	0	1	9	0	1	0	5	0.5	41	1	0	0	0.466666667	0	0	6.8	1	0.8	0
xalan	2.4.0	org.apache.xalan.trace.EndSelectionEvent	1	2	0	8	2	0	3	5	1	2	10	0	0	0	1	0	0	9	0	0	0
xalan	2.4.0	org.apache.xalan.xsltc.compiler.util.ReferenceType	20	2	0	41	44	190	18	30	19	2	353	0	0	0.634615385	0.230769231	2	4	16.65	8	1.45	1
xalan	2.4.0	org.apache.xpath.objects.GreaterThanOrEqualComparator	3	2	0	3	5	3	1	2	0	2	24	0	0	0.5	0.555555556	0	0	7	2	1.3333	0
xalan	2.4.0	org.apache.xalan.xsltc.compiler.SimpleAttributeValue	5	4	0	14	10	4	1	14	4	0.5	38	1	0	0.947368421	0.36	2	8	6.4	1	0.8	0
xalan	2.4.0	org.apache.xalan.xsltc.compiler.VariableRef	2	4	0	22	25	1	2	20	2	2	137	0	0	0.987012987	0.625	2	3	67.5	9	4.5	0
xalan	2.4.0	org.apache.xpath.objects.XNodeSetForDOM	7	5	0	7	18	0	1	6	7	0	115	0	0	0.978417266	0.285714286	3	14	15.28571429	1	0.4286	0
xalan	2.4.0	org.apache.xalan.xsltc.compiler.util.VoidType	8	2	0	14	19	28	1	14	7	2	82	0	0	0.825	0.375	2	3	9.25	2	1.25	0
xalan	2.4.0	org.apache.xpath.functions.FuncNumber	2	5	0	4	5	1	0	4	2	2	12	0	0	0.982142857	0.75	2	7	5	1	0.5	0
xalan	2.4.0	org.apache.xpath.patterns.UnionPattern	9	2	0	12	20	0	4	10	8	0.125	212	1	1	0.789473684	0.197530864	1	7	22.44444444	7	2.4444	0
xalan	2.4.0	org.apache.xalan.transformer.KeyTable	5	1	0	10	15	2	1	9	4	0.5	68	1	1	0	0.342857143	0	0	12.2	1	0.8	1
xalan	2.4.0	org.apache.xalan.xsltc.compiler.LocalNameCall	3	5	0	12	13	3	0	12	3	2	50	0	0	0.99	0.533333333	3	5	15.66666667	1	0.3333	0
xalan	2.4.0	org.apache.xalan.xsltc.cmdline.getopt.GetOptsException	1	3	2	3	2	0	3	0	1	2	5	0	0	1	1	0	0	4	0	0	0
xalan	2.4.0	org.apache.xalan.xsltc.dom.NodeCounter	15	1	3	9	39	91	5	4	7	0.811688312	824	0.818181818	3	0	0.267857143	0	0	52.46666667	14	3.4667	0
xalan	2.4.0	org.apache.xpath.functions.FuncExtElementAvailable	2	4	0	10	17	1	0	10	2	2	87	0	0	0.979591837	0.75	2	7	42.5	1	0.5	0
xalan	2.4.0	org.apache.xml.dtm.DTMManager	21	1	2	43	49	196	36	8	17	0.975	299	0.4	1	0	0.15	0	0	12.76190476	10	1.3333	1
xalan	2.4.0	org.apache.xalan.xsltc.ProcessorVersion	3	1	0	0	9	1	0	0	2	0.5	44	1	0	0	0.5	0	0	12.66666667	2	0.6667	0
xalan	2.4.0	org.apache.xpath.objects.XBooleanStatic	2	4	0	5	5	0	3	3	2	0	25	0	0	0.987341772	0.666666667	2	3	11	2	1	0
xalan	2.4.0	org.apache.xalan.transformer.TransformerClient	1	1	0	2	1	0	1	1	1	2	1	0	0	0	1	0	0	0	1	1	0
xalan	2.4.0	org.apache.xpath.functions.FuncStartsWith	2	5	0	7	6	1	0	7	2	2	21	0	0	0.98245614	0.75	1	6	9.5	1	0.5	0
xalan	2.4.0	org.apache.xalan.lib.sql.DTMDocument	95	4	2	15	191	0	2	13	66	0.920621931	2509	1	2	0.5	0.197894737	1	25	25.27368421	11	2.0421	2
xalan	2.4.0	org.apache.xpath.operations.String	2	3	0	5	4	1	1	4	2	2	9	0	0	0.975609756	0.75	1	1	3.5	1	0.5	0
xalan	2.4.0	org.apache.xalan.xsltc.compiler.Predicate	21	3	0	65	104	68	6	64	20	0.765	1066	1	4	0.78021978	0.210884354	2	8	49.28571429	12	3.1429	0
xalan	2.4.0	org.apache.xml.utils.Trie	3	1	0	2	8	0	2	1	3	0.75	100	0	1	0	0.666666667	0	0	31.66666667	4	2.3333	0
xalan	2.4.0	org.apache.xml.utils.StringBufferPool	5	1	0	6	13	4	4	2	3	0.75	44	0.5	1	0	0.25	0	0	7.4	1	0.6	0
xalan	2.4.0	org.apache.xalan.templates.AVTPartSimple	5	2	0	6	7	4	1	5	5	0.5	22	1	0	0.555555556	0.325	0	0	3.2	1	0.8	0
xalan	2.4.0	org.apache.xalan.xsltc.trax.TransformerFactoryImpl	27	3	0	11	87	201	5	10	24	0.783653846	697	1	0	0.444444444	0.171328671	1	2	24.51851852	3	1.0741	2
xalan	2.4.0	org.apache.xml.utils.SuballocatedIntVector	18	1	0	13	20	3	13	0	11	0.294117647	860	1	0	0	0.916666667	0	0	46.38888889	8	3.1111	0
xalan	2.4.0	org.w3c.dom.xpath.XPathExpression	1	1	0	0	1	0	0	0	1	2	1	0	0	0	1	0	0	0	1	1	0
xalan	2.4.0	org.apache.xalan.xsltc.cmdline.getopt.MissingOptArgException	1	4	0	2	2	0	1	1	1	2	5	0	0	1	1	0	0	4	0	0	0
xalan	2.4.0	org.apache.xalan.xsltc.compiler.ElementAvailableCall	5	4	0	19	19	10	0	19	5	2	85	0	0	0.96	0.333333333	3	12	16	2	1.2	0
xalan	2.4.0	org.apache.xpath.ExpressionNode	5	1	0	41	5	10	41	0	5	2	5	0	0	0	0.6	0	0	0	1	1	0
xalan	2.4.0	org.apache.xpath.axes.LocPathIterator	52	4	8	46	84	1030	28	22	45	0.85130719	658	0.833333333	4	0.616	0.145104895	2	9	11.42307692	10	1.3846	1
xalan	2.4.0	org.apache.xalan.xsltc.trax.SAX2DOM	21	1	0	2	51	134	1	1	21	0.716666667	292	1	0	0	0.265306122	0	0	12.76190476	7	1.381	1
xalan	2.4.0	org.apache.xalan.xsltc.compiler.ParentPattern	8	6	0	31	41	0	1	30	8	0.285714286	253	1	2	0.933962264	0.25	4	5	30.375	8	1.75	0
xalan	2.4.0	org.apache.xalan.xsltc.compiler.util.StringType	18	2	0	44	42	153	18	30	17	2	268	0	0	0.66	0.283950617	2	4	13.88888889	4	1.2778	0
xalan	2.4.0	org.apache.xml.utils.synthetic.reflection.Member	4	1	0	6	4	6	4	2	4	2	4	0	0	0	0.5	0	0	0	1	1	0
xalan	2.4.0	org.apache.xalan.xsltc.runtime.MessageHandler	2	1	0	1	4	1	1	0	2	2	9	0	0	0	0.75	0	0	3.5	1	0.5	0
xalan	2.4.0	org.apache.xalan.xsltc.compiler.util.MethodGenerator	26	4	6	136	47	287	121	15	26	0.978461538	414	1	1	0.795081967	0.161538462	1	2	13.92307692	4	1.3077	0
xalan	2.4.0	org.apache.xpath.patterns.NodeTestFilter	1	1	0	1	1	0	0	1	1	2	1	0	0	0	1	0	0	0	1	1	0
xalan	2.4.0	org.apache.xalan.xsltc.compiler.LangCall	4	4	0	19	17	0	0	19	4	0.666666667	84	1	2	0.96969697	0.375	3	8	19.5	2	1	0
xalan	2.4.0	org.apache.xalan.xsltc.dom.FilterIterator	9	2	0	5	24	0	1	4	9	0.625	106	1	2	0.555555556	0.288888889	1	5	10.44444444	3	1.2222	0
xalan	2.4.0	org.apache.xalan.xsltc.compiler.RelativePathPattern	1	5	3	7	2	0	6	1	0	2	4	0	0	1	1	0	0	3	0	0	0
xalan	2.4.0	org.apache.xpath.axes.AxesWalker	27	4	2	21	53	257	8	15	23	0.807692308	451	0.625	4	0.747572816	0.138888889	1	4	15.40740741	5	1.5926	1
