# Supplementary material for: Feature selection using a multi-strategy improved parrot optimization algorithm in software defect prediction
Source: PeerJ Comput Sci. 2025 Apr 16;11:e2815. doi: 10.7717/peerj-cs.2815 (PMC12190446; doi:10.7717/peerj-cs.2815)
Supplement: Supplemental Information 1 — Metric data of Java code and a label indicating whether it is defective. [file peerj-cs-11-2815-s001.zip › data/xerces-1.2.csv]

name	version	name	wmc	dit	noc	cbo	rfc	lcom	ca	ce	npm	lcom3	loc	dam	moa	mfa	cam	ic	cbm	amc	max_cc	avg_cc	bug
xerces	1.2.0	org.xml.sax.SAXException	6	3	3	0	10	0	0	0	6	0	54	1	0	0.85	0.555555556	1	2	7.833333333	3	1	0
xerces	1.2.0	org.apache.xerces.parsers.DOMParser	63	2	3	27	225	793	7	20	42	0.872080089	5680	0.896551724	6	0.678947368	0.152073733	2	11	88.6984127	6	1.6984	0
xerces	1.2.0	org.apache.xerces.dom.RangeExceptionImpl	1	5	0	1	2	0	1	0	1	2	6	0	0	1	1	0	0	5	0	0	1
xerces	1.2.0	org.apache.html.dom.HTMLIFrameElementImpl	21	4	0	2	25	210	0	2	21	2	120	0	0	0.824561404	0.523809524	0	0	4.714285714	1	0.9524	0
xerces	1.2.0	org.apache.xerces.dom.ChildAndParentNode	25	3	3	13	67	34	3	11	14	0.638888889	1120	0.833333333	3	0.684931507	0.205	2	22	43.56	11	2.28	2
xerces	1.2.0	org.apache.xerces.validators.datatype.DatatypeValidator	3	1	0	26	3	3	25	1	3	1.5	17	0	0	0	0.666666667	0	0	0	1	1	0
xerces	1.2.0	org.w3c.dom.events.DocumentEvent	1	1	0	0	1	0	0	0	1	2	1	0	0	0	1	0	0	0	1	1	2
xerces	1.2.0	org.apache.html.dom.HTMLTitleElementImpl	3	4	0	2	14	3	1	2	3	2	60	0	0	0.979166667	0.666666667	0	0	19	3	1.6667	0
xerces	1.2.0	org.apache.wml.dom.WMLSmallElementImpl	7	4	0	3	10	21	0	3	7	2	39	0	0	0.931818182	0.571428571	1	6	4.571428571	1	0.8571	0
xerces	1.2.0	org.apache.html.dom.HTMLButtonElementImpl	12	4	0	3	22	66	0	3	12	2	97	0	0	0.895238095	0.316666667	1	1	7.083333333	3	1.25	0
xerces	1.2.0	org.apache.xerces.utils.regex.REUtil	17	1	0	8	54	134	7	3	5	0.9375	867	0	1	0	0.2125	0	0	49.88235294	19	4.7059	0
xerces	1.2.0	org.apache.xerces.dom.ParentNode	25	2	5	14	68	34	5	11	14	0.638888889	1120	0.833333333	3	0.656716418	0.205	1	17	43.56	11	2.28	2
xerces	1.2.0	javax.xml.parsers.DocumentBuilderFactory	8	1	1	0	16	14	0	0	6	0.785714286	117	1	0	0	0.571428571	0	0	13.125	1	0.75	1
xerces	1.2.0	org.apache.xerces.utils.regex.RangeToken	18	2	0	6	35	0	6	1	1	0.680672269	2128	0.142857143	1	0.734375	0.361111111	1	7	116.8333333	17	8	0
xerces	1.2.0	org.apache.xerces.validators.common.CMException	2	3	0	11	3	0	11	0	2	1	13	0.5	0	0.944444444	0.75	0	0	4.5	1	0.5	0
xerces	1.2.0	org.apache.xerces.readers.XMLEntityHandler	10	1	0	22	10	45	20	2	10	1.111111111	51	0	0	0	0.3	0	0	0	1	1	0
xerces	1.2.0	org.apache.xerces.dom.NamedNodeMapImpl	22	1	1	9	48	41	6	3	9	0.843537415	579	0.857142857	1	0	0.227272727	0	0	25	7	2.2727	1
xerces	1.2.0	org.apache.wml.dom.WMLStrongElementImpl	7	4	0	3	10	21	0	3	7	2	39	0	0	0.931818182	0.571428571	1	6	4.571428571	1	0.8571	0
xerces	1.2.0	org.apache.xerces.utils.Base64	7	1	0	1	9	13	1	0	6	1.083333333	720	1	0	0	0.25	0	0	100.1428571	11	3.5714	0
xerces	1.2.0	org.xml.sax.Attributes	12	1	0	0	12	66	0	0	12	2	12	0	0	0	0.638888889	0	0	0	1	1	0
xerces	1.2.0	org.apache.xerces.readers.CharReader	4	3	0	6	9	0	1	5	0	0.380952381	583	1	0	0.926829268	0.40625	1	3	143	1	0.75	0
xerces	1.2.0	org.apache.xerces.framework.XMLDocumentHandler	18	1	0	6	18	153	4	2	18	2	18	0	0	0	0.4	0	0	0	1	1	0
xerces	1.2.0	org.apache.html.dom.HTMLObjectElementImpl	35	4	0	3	43	595	0	3	35	2	200	0	0	0.734375	0.308571429	0	0	4.714285714	1	0.9714	0
xerces	1.2.0	org.apache.wml.WMLCardElement	14	1	0	2	14	91	1	1	14	2	14	0	0	0	0.5	0	0	0	1	1	0
xerces	1.2.0	org.apache.xerces.readers.DefaultReaderFactory	9	1	0	11	26	16	1	10	9	0.875	191	1	0	0	0.333333333	0	0	19.66666667	2	1	0
xerces	1.2.0	org.w3c.dom.NamedNodeMap	8	1	0	0	8	28	0	0	8	2	8	0	0	0	0.46875	0	0	0	1	1	2
xerces	1.2.0	org.apache.xerces.validators.common.XMLElementDecl	6	1	0	8	12	3	6	2	6	0.763636364	90	0	2	0	0.5	1	1	12.16666667	1	0.6667	0
xerces	1.2.0	org.apache.html.dom.HTMLOListElementImpl	7	4	0	2	14	21	0	2	7	2	42	0	0	0.94	0.342857143	0	0	5	1	0.8571	0
xerces	1.2.0	org.apache.xerces.validators.schema.XUtil	14	1	0	5	50	91	3	2	13	2	486	0	0	0	0.410714286	0	0	33.71428571	5	3.7143	0
xerces	1.2.0	org.apache.xerces.readers.UTF8Recognizer	2	2	0	9	18	0	2	9	1	0	239	1	0	0.75	0.571428571	2	2	118	1	0.5	0
xerces	1.2.0	org.apache.html.dom.HTMLIsIndexElementImpl	3	4	0	2	6	3	0	2	3	2	17	0	0	0.979166667	0.666666667	0	0	4.666666667	1	0.6667	0
xerces	1.2.0	org.apache.xerces.framework.XMLParser	49	1	2	22	121	622	2	20	22	0.915719697	1192	1	11	0	0.113888889	0	0	22.87755102	3	1.0408	0
xerces	1.2.0	org.w3c.dom.html.HTMLBodyElement	12	1	0	0	12	66	0	0	12	2	12	0	0	0	0.75	0	0	0	1	1	0
xerces	1.2.0	org.apache.html.dom.HTMLFormControl	0	1	0	8	0	0	8	0	0	2	0	0	0	0	0	0	0	0	0	0	0
xerces	1.2.0	org.apache.xerces.validators.datatype.BooleanDatatypeValidator	10	2	0	7	29	35	1	6	6	0.708333333	240	1	3	0.363636364	0.263888889	0	0	22.2	1	0.7	0
xerces	1.2.0	org.apache.xerces.readers.StreamingCharReader	34	2	0	14	74	0	1	14	21	0.672727273	2890	1	2	0.179487179	0.160839161	1	3	83.55882353	2	1.0588	0
xerces	1.2.0	org.apache.xml.serialize.OutputFormat	42	1	0	11	52	695	11	0	42	0.899186992	498	1	0	0	0.257936508	0	0	10.5	12	1.6429	1
xerces	1.2.0	org.w3c.dom.html.HTMLFrameSetElement	4	1	0	0	4	6	0	0	4	2	4	0	0	0	0.75	0	0	0	1	1	0
xerces	1.2.0	org.w3c.dom.html.HTMLLIElement	4	1	0	0	4	6	0	0	4	2	4	0	0	0	0.5	0	0	0	1	1	0
xerces	1.2.0	org.apache.xerces.validators.dtd.DTDGrammar	41	2	0	13	77	280	2	11	35	0.903947368	1231	1	10	0.487179487	0.306620209	1	7	28.56097561	3	1.1951	0
xerces	1.2.0	javax.xml.parsers.SAXParser	8	1	1	0	27	28	0	0	7	2	128	0	0	0	0.333333333	0	0	15	1	0.875	1
xerces	1.2.0	org.apache.wml.WMLOneventElement	2	1	0	2	2	1	1	1	2	2	2	0	0	0	0.75	0	0	0	1	1	0
xerces	1.2.0	org.apache.xerces.validators.datatype.IDREFDatatypeValidator	11	2	0	8	42	33	1	7	7	0.82	327	0.7	2	0.307692308	0.232323232	0	0	27.81818182	6	1.2727	0
xerces	1.2.0	org.w3c.dom.Element	16	1	0	0	16	120	0	0	16	2	16	0	0	0	0.645833333	0	0	0	1	1	2
xerces	1.2.0	org.apache.xerces.dom.NotationImpl	7	2	1	5	12	15	3	3	7	0.916666667	80	0.75	0	0.88	0.523809524	1	4	9.857142857	3	1.8571	1
xerces	1.2.0	org.apache.xml.serialize.TextSerializer	17	2	0	5	36	128	1	4	11	2	263	0	0	0.777777778	0.192513369	1	10	14.47058824	6	1.8824	0
xerces	1.2.0	org.apache.xerces.validators.common.ContentLeafNameTypeVector	4	1	0	6	6	0	5	1	4	0	73	0	1	0	0.55	0	0	16.5	2	0.5	0
xerces	1.2.0	org.apache.wml.dom.WMLBrElementImpl	7	4	0	3	10	21	0	3	7	2	39	0	0	0.931818182	0.571428571	1	6	4.571428571	1	0.8571	0
xerces	1.2.0	org.w3c.dom.html.HTMLStyleElement	6	1	0	0	6	15	0	0	6	2	6	0	0	0	0.5	0	0	0	1	1	0
xerces	1.2.0	org.w3c.dom.html.HTMLBRElement	2	1	0	0	2	1	0	0	2	2	2	0	0	0	0.75	0	0	0	1	1	0
xerces	1.2.0	org.apache.html.dom.HTMLLabelElementImpl	5	4	0	3	10	10	0	3	5	2	52	0	0	0.959183673	0.6	0	0	9.4	3	1.6	0
xerces	1.2.0	org.apache.html.dom.HTMLUListElementImpl	5	4	0	2	10	10	0	2	5	2	28	0	0	0.959183673	0.45	0	0	4.6	1	0.8	0
xerces	1.2.0	org.apache.xerces.validators.datatype.TimeDurationDatatypeValidator	18	2	0	7	58	141	1	6	10	0.847750865	1937	1	2	0.2	0.189814815	0	0	105.6666667	4	1.1667	0
xerces	1.2.0	org.apache.xerces.utils.URI	42	1	0	3	66	375	2	1	29	0.780487805	1992	1	0	0	0.226480836	0	0	46.14285714	33	3.1429	0
xerces	1.2.0	org.apache.html.dom.HTMLOptGroupElementImpl	5	4	0	2	11	10	0	2	5	2	30	0	0	0.959183673	0.45	0	0	5	1	0.8	0
xerces	1.2.0	org.w3c.dom.html.HTMLTitleElement	2	1	0	0	2	1	0	0	2	2	2	0	0	0	0.75	0	0	0	1	1	0
xerces	1.2.0	org.apache.xerces.validators.datatype.DatatypeValidatorFactoryImpl	11	1	0	23	48	33	5	18	5	0.76	849	0.6	1	0	0.2125	0	0	75.72727273	4	1.0909	0
xerces	1.2.0	org.w3c.dom.events.EventListener	1	1	0	0	1	0	0	0	1	2	1	0	0	0	1	0	0	0	1	1	2
xerces	1.2.0	org.apache.wml.WMLBigElement	2	1	0	2	2	1	1	1	2	2	2	0	0	0	0.75	0	0	0	1	1	0
xerces	1.2.0	org.apache.xerces.utils.StringHasher	5	1	0	6	7	10	6	0	5	2	107	0	0	0	0.35	0	0	20.4	3	1.8	0
xerces	1.2.0	org.apache.html.dom.HTMLHtmlElementImpl	3	4	0	2	7	3	1	2	3	2	19	0	0	0.979166667	0.666666667	0	0	5.333333333	1	0.6667	0
xerces	1.2.0	org.xml.sax.ext.LexicalHandler	7	1	0	0	7	21	0	0	7	2	7	0	0	0	0.428571429	0	0	0	1	1	1
xerces	1.2.0	org.apache.xml.serialize.LineSeparator	1	1	0	0	2	0	0	0	1	2	8	0	0	0	1	0	0	3	0	0	0
xerces	1.2.0	org.xml.sax.helpers.AttributesImpl	26	1	0	0	40	0	0	0	24	0.08	723	0	0	0	0.528846154	0	0	26.73076923	5	2.6538	0
xerces	1.2.0	org.xml.sax.helpers.ParserAdapter	30	1	0	0	88	177	0	0	24	0.882032668	887	0.736842105	9	0	0.126666667	0	0	27.93333333	4	1.2333	0
xerces	1.2.0	org.w3c.dom.html.HTMLParagraphElement	2	1	0	0	2	1	0	0	2	2	2	0	0	0	0.75	0	0	0	1	1	0
xerces	1.2.0	org.apache.wml.WMLMetaElement	10	1	0	2	10	45	1	1	10	2	10	0	0	0	0.5	0	0	0	1	1	0
xerces	1.2.0	org.apache.xerces.dom.AttrImpl	16	4	2	13	46	102	10	6	14	0.933333333	288	0.5	0	0.849462366	0.34375	3	18	16.875	11	2.375	1
xerces	1.2.0	org.w3c.dom.CharacterData	8	1	0	0	8	28	0	0	8	2	8	0	0	0	0.666666667	0	0	0	1	1	2
xerces	1.2.0	org.apache.wml.WMLStrongElement	2	1	0	2	2	1	1	1	2	2	2	0	0	0	0.75	0	0	0	1	1	0
xerces	1.2.0	org.apache.xerces.validators.common.Grammar	38	1	2	28	77	569	9	19	13	0.900900901	2197	1	9	0	0.152631579	0	0	55.94736842	6	1.9737	0
xerces	1.2.0	org.w3c.dom.events.Event	10	1	0	0	10	45	0	0	10	1.111111111	13	0	0	0	0.4	0	0	0	1	1	2
xerces	1.2.0	org.apache.xerces.validators.datatype.XMLException	5	3	2	2	7	10	2	0	5	2	20	0	0	0.944444444	0.6	0	0	3	1	0.2	0
xerces	1.2.0	org.apache.xml.serialize.SerializerFactoryImpl	6	2	0	7	20	9	1	7	3	0	136	1	0	0.545454545	0.433333333	1	2	21.5	5	1.5	0
xerces	1.2.0	org.apache.wml.dom.WMLOptionElementImpl	13	4	0	3	16	78	0	3	13	2	72	0	0	0.872340426	0.538461538	1	7	4.538461538	1	0.9231	0
xerces	1.2.0	org.apache.xerces.validators.datatype.InvalidDatatypeValueException	8	4	0	19	12	0	18	1	8	0.285714286	64	1	0	0.818181818	0.4375	0	0	6.75	1	0.5	0
xerces	1.2.0	org.apache.wml.WMLPrevElement	0	1	0	2	0	0	1	1	0	2	0	0	0	0	0	0	0	0	0	0	0
xerces	1.2.0	org.w3c.dom.html.HTMLUListElement	4	1	0	0	4	6	0	0	4	2	4	0	0	0	0.5	0	0	0	1	1	0
xerces	1.2.0	org.apache.html.dom.HTMLDListElementImpl	3	4	0	2	6	3	0	2	3	2	17	0	0	0.979166667	0.5	0	0	4.666666667	1	0.6667	0
xerces	1.2.0	org.apache.xerces.dom.DocumentTypeImpl	15	4	1	9	26	57	6	4	14	0.821428571	200	0.875	3	0.848837209	0.383333333	2	6	11.8	2	1.5333	0
xerces	1.2.0	org.w3c.dom.html.HTMLCollection	3	1	0	0	3	3	0	0	3	2	3	0	0	0	0.555555556	0	0	0	1	1	0
xerces	1.2.0	org.apache.xerces.dom.TreeWalkerImpl	20	1	0	1	29	58	1	0	14	0.547368421	547	0.2	3	0	0.31	0	0	26.1	10	3.95	0
xerces	1.2.0	org.apache.wml.dom.WMLOptgroupElementImpl	9	4	0	3	12	36	0	3	9	2	50	0	0	0.911111111	0.555555556	1	6	4.555555556	1	0.8889	0
xerces	1.2.0	org.apache.xml.serialize.Method	1	1	0	0	2	0	0	0	1	2	9	0	0	0	1	0	0	3	0	0	0
xerces	1.2.0	org.apache.wml.WMLSetvarElement	4	1	0	2	4	6	1	1	4	2	4	0	0	0	0.75	0	0	0	1	1	0
xerces	1.2.0	org.apache.html.dom.HTMLFieldSetElementImpl	1	4	0	3	2	0	0	3	1	2	6	0	0	1	1	0	0	5	0	0	0
xerces	1.2.0	org.apache.xerces.dom.EntityReferenceImpl	10	4	1	6	29	43	3	4	9	0.944444444	115	0.5	0	0.890243902	0.325	1	6	10.3	6	1.5	0
xerces	1.2.0	org.apache.xerces.dom.ElementImpl	29	4	4	17	70	124	12	9	24	0.75	598	0.666666667	1	0.73	0.337931034	2	11	19.51724138	6	2.4828	1
xerces	1.2.0	org.w3c.dom.html.HTMLAnchorElement	26	1	0	0	26	325	0	0	26	2	26	0	0	0	0.487179487	0	0	0	1	1	0
xerces	1.2.0	org.apache.xerces.dom.TextImpl	6	3	2	9	21	15	6	4	6	1.2	90	0	0	0.915254237	0.333333333	1	4	13.83333333	2	1.1667	1
xerces	1.2.0	org.apache.xerces.validators.schema.SchemaGrammar	45	2	0	13	63	862	3	10	16	0.896780303	962	0.875	6	0.463414634	0.119298246	1	5	19.84444444	5	1.5556	0
xerces	1.2.0	org.xml.sax.helpers.XMLFilterImpl	36	1	0	0	69	246	0	0	35	0.804761905	436	1	6	0	0.125925926	0	0	10.94444444	2	1.1389	0
xerces	1.2.0	org.apache.xerces.utils.XMLMessages	5	1	0	2	14	0	1	1	4	1.24380805	1114	0.009287926	0	0	0.5	0	0	157.2	9	2.2	0
xerces	1.2.0	org.apache.wml.dom.WMLTimerElementImpl	9	4	0	3	12	36	0	3	9	2	50	0	0	0.911111111	0.555555556	1	5	4.555555556	1	0.8889	0
xerces	1.2.0	org.xml.sax.helpers.DefaultHandler	18	1	0	0	19	153	0	0	18	2	40	0	0	0	0.285714286	0	0	1.222222222	1	0.9444	0
xerces	1.2.0	org.w3c.dom.html.HTMLTableSectionElement	11	1	0	0	11	55	0	0	11	2	11	0	0	0	0.515151515	0	0	0	1	1	0
xerces	1.2.0	org.apache.xerces.dom.ChildNode	8	2	2	9	14	18	9	2	5	0.904761905	69	0.666666667	2	0.88	0.416666667	1	3	7.25	2	1.25	0
xerces	1.2.0	org.apache.html.dom.HTMLAnchorElementImpl	27	4	0	2	35	351	0	2	27	2	171	0	0	0.783333333	0.37962963	0	0	5.333333333	3	1.1111	0
xerces	1.2.0	org.apache.wml.dom.WMLDocumentImpl	4	3	0	39	23	4	37	3	2	0.982905983	580	0.051282051	0	0.977777778	0.555555556	1	1	134.25	1	0.5	0
xerces	1.2.0	org.apache.xerces.utils.UTF8DataChunk	22	1	0	6	39	89	1	5	12	0.703296703	1528	0.692307692	4	0	0.232142857	0	0	67.86363636	24	4.6818	0
xerces	1.2.0	org.apache.wml.WMLDocument	0	1	0	1	0	0	1	0	0	2	0	0	0	0	0	0	0	0	0	0	0
xerces	1.2.0	org.apache.html.dom.HTMLDirectoryElementImpl	3	4	0	2	6	3	0	2	3	2	17	0	0	0.979166667	0.5	0	0	4.666666667	1	0.6667	0
xerces	1.2.0	org.w3c.dom.range.RangeException	1	4	1	0	2	0	0	0	1	2	11	0	0	1	1	0	0	7	0	0	0
xerces	1.2.0	org.w3c.dom.html.HTMLHeadElement	2	1	0	0	2	1	0	0	2	2	2	0	0	0	0.75	0	0	0	1	1	0
xerces	1.2.0	org.w3c.dom.DOMException	1	4	1	0	2	0	0	0	1	2	24	0	0	1	1	0	0	7	0	0	2
xerces	1.2.0	org.apache.html.dom.HTMLDocumentImpl	34	3	0	59	83	541	55	9	29	0.96969697	1017	0.8	5	0.733333333	0.284848485	2	4	28.61764706	7	2.2059	0
xerces	1.2.0	org.apache.xerces.framework.XMLErrorReporter	2	1	0	22	2	1	22	0	2	2	5	0	0	0	0.6	0	0	0	1	1	0
xerces	1.2.0	org.apache.xerces.validators.schema.SchemaSymbols	1	1	0	0	2	0	0	0	1	2	121	0	0	0	1	0	0	3	0	0	0
xerces	1.2.0	org.w3c.dom.html.HTMLFontElement	6	1	0	0	6	15	0	0	6	2	6	0	0	0	0.75	0	0	0	1	1	0
xerces	1.2.0	org.apache.wml.WMLTemplateElement	6	1	0	2	6	15	1	1	6	2	6	0	0	0	0.75	0	0	0	1	1	0
xerces	1.2.0	org.w3c.dom.events.EventTarget	3	1	0	0	3	3	0	0	3	2	3	0	0	0	0.666666667	0	0	0	1	1	2
xerces	1.2.0	org.w3c.dom.html.HTMLTableRowElement	15	1	0	0	15	105	0	0	15	2	15	0	0	0	0.488888889	0	0	0	1	1	0
xerces	1.2.0	org.apache.xerces.validators.schema.SchemaMessageProvider	5	1	0	3	14	0	2	1	4	1.185483871	236	0.064516129	0	0	0.5	0	0	40	9	2.2	0
xerces	1.2.0	org.w3c.dom.NodeList	2	1	0	0	2	1	0	0	2	2	2	0	0	0	0.75	0	0	0	1	1	2
xerces	1.2.0	org.apache.xml.serialize.Printer	18	1	1	6	28	47	5	1	18	0.720588235	357	1	1	0	0.179012346	0	0	18.38888889	3	1.7778	0
xerces	1.2.0	org.apache.xerces.msg.DatatypeMessages	3	3	0	0	4	1	0	0	2	0.5	247	0	0	0.974358974	1	0	0	81	1	0.3333	0
xerces	1.2.0	org.apache.xerces.readers.MIME2Java	4	1	0	3	9	2	3	0	2	0.666666667	395	1	0	0	0.5	0	0	97.25	1	0.5	0
xerces	1.2.0	org.xml.sax.helpers.LocatorImpl	10	1	0	0	15	37	0	0	10	0.777777778	64	1	0	0	0.375	0	0	5	1	0.8	0
xerces	1.2.0	org.w3c.dom.html.HTMLMetaElement	8	1	0	0	8	28	0	0	8	2	8	0	0	0	0.75	0	0	0	1	1	0
xerces	1.2.0	org.apache.wml.WMLIElement	2	1	0	2	2	1	1	1	2	2	2	0	0	0	0.75	0	0	0	1	1	0
xerces	1.2.0	org.apache.html.dom.HTMLParagraphElementImpl	3	4	0	2	6	3	0	2	3	2	17	0	0	0.979166667	0.666666667	0	0	4.666666667	1	0.6667	0
xerces	1.2.0	org.w3c.dom.range.DocumentRange	1	1	0	0	1	0	0	0	1	2	1	0	0	0	1	0	0	0	1	1	0
xerces	1.2.0	javax.xml.parsers.ParserConfigurationException	2	3	0	0	4	1	0	0	2	2	9	0	0	1	0.75	0	0	3.5	0	0	1
xerces	1.2.0	org.xml.sax.XMLReader	14	1	0	0	14	91	0	0	14	2	14	0	0	0	0.206349206	0	0	0	1	1	0
xerces	1.2.0	org.xml.sax.helpers.XMLReaderFactory	3	1	0	0	14	3	0	0	2	2	102	0	0	0	0.333333333	0	0	33	1	0.6667	0
xerces	1.2.0	org.apache.xerces.utils.QName	11	1	0	38	16	25	38	0	11	0.05	191	0	0	0	0.409090909	1	1	16	7	1.1818	0
xerces	1.2.0	org.apache.xerces.utils.regex.RegularExpression	53	1	0	29	143	1146	10	20	20	0.906177156	6637	0.090909091	6	0	0.192307692	1	1	123.6037736	147	13.3585	0
xerces	1.2.0	org.apache.xerces.domx.DOMException	1	5	1	1	2	0	1	0	1	2	8	0	0	1	1	0	0	5	0	0	1
xerces	1.2.0	org.apache.xerces.validators.datatype.DatatypeValidatorFactory	1	1	0	3	1	0	1	2	1	2	1	0	0	0	1	0	0	0	1	1	0
xerces	1.2.0	org.apache.wml.WMLSmallElement	2	1	0	2	2	1	1	1	2	2	2	0	0	0	0.75	0	0	0	1	1	0
xerces	1.2.0	org.apache.xerces.dom.AttrNSImpl	6	3	1	4	18	3	2	3	4	0.8	192	0.666666667	0	0.9375	0.611111111	3	3	30.5	3	1.3333	1
xerces	1.2.0	org.apache.html.dom.HTMLAreaElementImpl	17	4	0	2	27	136	0	2	17	2	123	0	0	0.854545455	0.317647059	0	0	6.235294118	3	1.1765	0
xerces	1.2.0	org.apache.xerces.validators.common.CMAny	9	2	0	6	19	0	2	4	1	0.625	120	1	0	0.5	0.388888889	1	2	12	2	1	0
xerces	1.2.0	org.apache.wml.dom.WMLRefreshElementImpl	5	4	0	3	8	10	0	3	5	2	28	0	0	0.953488372	0.6	1	4	4.6	1	0.8	0
xerces	1.2.0	org.apache.xerces.framework.XMLAttrList	29	1	0	8	37	0	6	2	28	0.813909774	1200	1	2	0	0.333333333	0	0	39.72413793	6	2.8621	0
xerces	1.2.0	org.apache.xerces.dom.DeferredElementNSImpl	4	4	0	6	20	0	1	6	1	0.666666667	103	0.5	0	0.962025316	0.5	3	11	24.25	4	1.5	0
xerces	1.2.0	org.apache.xerces.jaxp.SAXParserFactoryImpl	2	2	0	1	6	1	0	1	2	2	13	0	0	0.928571429	1	0	0	5.5	1	0.5	1
xerces	1.2.0	org.apache.html.dom.HTMLDivElementImpl	3	4	0	2	7	3	0	2	3	2	19	0	0	0.979166667	0.666666667	0	0	5.333333333	1	0.6667	0
xerces	1.2.0	org.apache.xerces.dom.AttributeMap	10	2	0	8	43	25	1	8	5	2	592	0	0	0.571428571	0.328571429	1	7	58.2	13	2.8	2
xerces	1.2.0	javax.xml.parsers.DocumentBuilder	10	1	1	0	15	45	0	0	9	2	53	0	0	0	0.228571429	0	0	4.3	1	0.9	1
xerces	1.2.0	org.w3c.dom.html.HTMLFrameElement	16	1	0	0	16	120	0	0	16	2	16	0	0	0	0.5	0	0	0	1	1	0
xerces	1.2.0	org.apache.xerces.utils.regex.Match	12	1	0	3	22	0	3	1	6	0.53030303	332	0	0	0	0.35	0	0	26.16666667	8	2.75	0
xerces	1.2.0	org.w3c.dom.html.HTMLQuoteElement	2	1	0	0	2	1	0	0	2	2	2	0	0	0	0.75	0	0	0	1	1	0
xerces	1.2.0	org.w3c.dom.html.HTMLLinkElement	18	1	0	0	18	153	0	0	18	2	18	0	0	0	0.5	0	0	0	1	1	0
xerces	1.2.0	org.apache.xerces.dom.events.MutationEventImpl	6	2	0	7	8	0	6	1	6	0.981818182	62	0	1	0.642857143	0.375	0	0	7.5	1	0.8333	2
xerces	1.2.0	org.apache.wml.dom.WMLBElementImpl	7	4	0	3	10	21	0	3	7	2	39	0	0	0.931818182	0.571428571	1	6	4.571428571	1	0.8571	0
xerces	1.2.0	org.apache.xerces.validators.common.CMStateSet	10	1	0	7	16	0	6	1	1	0.066666667	471	0	0	0	0.566666667	0	0	45.6	7	2.8	0
xerces	1.2.0	org.apache.xerces.validators.datatype.RecurringDurationDatatypeValidator	18	2	0	7	54	141	1	6	9	0.891176471	1405	0.15	2	0.2	0.189814815	0	0	75.94444444	4	1.1667	0
xerces	1.2.0	org.xml.sax.SAXNotSupportedException	1	4	0	0	2	0	0	0	1	2	5	0	0	1	1	0	0	4	0	0	0
xerces	1.2.0	org.w3c.dom.html.HTMLObjectElement	35	1	0	0	35	595	0	0	35	2	35	0	0	0	0.371428571	0	0	0	1	1	0
xerces	1.2.0	org.w3c.dom.html.HTMLDocument	19	1	0	0	19	171	0	0	19	2	19	0	0	0	0.438596491	0	0	0	1	1	0
xerces	1.2.0	org.apache.wml.dom.WMLDoElementImpl	15	4	0	3	18	105	0	3	15	2	83	0	0	0.854166667	0.533333333	1	6	4.533333333	1	0.9333	0
xerces	1.2.0	org.apache.xerces.readers.UTF8Reader	41	2	0	13	75	0	1	12	22	0.608823529	7413	0.882352941	3	0.152173913	0.170833333	1	4	179.3902439	2	1.0488	1
xerces	1.2.0	org.apache.html.dom.HTMLAppletElementImpl	23	4	0	2	26	253	0	2	23	2	127	0	0	0.810344828	0.52173913	0	0	4.52173913	1	0.9565	0
xerces	1.2.0	org.apache.xerces.validators.datatype.QNameDatatypeValidator	10	2	0	6	39	37	1	5	7	0.709876543	967	1	2	0.333333333	0.285714286	0	0	93.9	1	0.8	0
xerces	1.2.0	org.apache.xerces.dom.events.EventImpl	11	1	1	3	13	35	3	0	11	0.9	87	0.1	2	0	0.393939394	0	0	6	1	0.9091	1
xerces	1.2.0	org.w3c.dom.html.HTMLModElement	4	1	0	0	4	6	0	0	4	2	4	0	0	0	0.75	0	0	0	1	1	0
xerces	1.2.0	org.apache.xerces.dom.DOMImplementationImpl	6	1	2	5	18	13	3	3	5	0.8	127	0	1	0	0.533333333	0	0	20	14	3.3333	1
xerces	1.2.0	org.apache.xerces.validators.datatype.AbstractDatatypeValidator	5	1	14	17	6	10	15	2	5	1.25	13	1	0	0	0.533333333	0	0	1.4	1	0.8	0
xerces	1.2.0	org.apache.xerces.utils.regex.Op	24	1	6	10	39	234	7	9	0	1.023550725	268	0	1	0	0.195652174	0	0	9.166666667	2	0.9583	0
xerces	1.2.0	org.w3c.dom.traversal.DocumentTraversal	2	1	0	0	2	1	0	0	2	2	2	0	0	0	1	0	0	0	1	1	2
xerces	1.2.0	org.xml.sax.InputSource	14	1	0	0	15	81	0	0	14	0.876923077	75	1	0	0	0.392857143	0	0	4	1	0.7143	0
xerces	1.2.0	org.apache.xerces.readers.DefaultEntityHandler	62	1	0	24	130	753	10	17	39	0.850197852	2272	0.862068966	12	0	0.138248848	0	0	35.17741935	6	1.3226	1
xerces	1.2.0	org.w3c.dom.DOMImplementation	3	1	0	0	3	3	0	0	3	2	3	0	0	0	0.777777778	0	0	0	1	1	2
xerces	1.2.0	org.apache.wml.dom.WMLFieldsetElementImpl	9	4	0	3	12	36	0	3	9	2	50	0	0	0.911111111	0.555555556	1	6	4.555555556	1	0.8889	0
xerces	1.2.0	org.apache.xerces.validators.common.GrammarResolverImpl	10	1	0	4	21	0	2	2	10	0	93	1	0	0	0.533333333	0	0	8.2	2	1.1	0
xerces	1.2.0	org.xml.sax.HandlerBase	15	1	0	0	16	105	0	0	15	2	34	0	0	0	0.285714286	0	0	1.266666667	1	0.9333	0
xerces	1.2.0	org.apache.xerces.dom.DeepNodeListImpl	5	1	1	4	21	0	3	2	4	0.25	264	1	1	0	0.44	0	0	50.6	22	6	0
xerces	1.2.0	org.apache.html.dom.HTMLDOMImplementationImpl	4	2	0	2	8	4	0	2	2	0.666666667	31	1	1	0.666666667	0.5	0	0	6.5	1	0.5	0
xerces	1.2.0	org.w3c.dom.html.HTMLBaseFontElement	6	1	0	0	6	15	0	0	6	2	6	0	0	0	0.75	0	0	0	1	1	0
xerces	1.2.0	org.apache.xerces.utils.HexBin	7	1	0	1	9	13	1	0	4	0.875	208	1	0	0	0.25	0	0	28.14285714	4	1.5714	1
xerces	1.2.0	org.apache.xerces.readers.XCatalog	8	2	0	2	32	10	1	2	7	1.040816327	223	0.214285714	0	0.588235294	0.46875	1	1	25.125	6	1.5	0
xerces	1.2.0	org.apache.wml.WMLTrElement	0	1	0	2	0	0	1	1	0	2	0	0	0	0	0	0	0	0	0	0	0
xerces	1.2.0	org.w3c.dom.html.HTMLDivElement	2	1	0	0	2	1	0	0	2	2	2	0	0	0	0.75	0	0	0	1	1	0
xerces	1.2.0	org.apache.html.dom.HTMLCollectionImpl	9	1	0	9	22	18	7	2	3	1.028846154	366	0.153846154	1	0	0.317460317	0	0	38.22222222	17	4.6667	0
xerces	1.2.0	org.apache.xerces.framework.XMLDocumentScanner	45	1	0	23	108	602	7	17	16	0.942775974	2550	0.071428571	15	0	0.153030303	0	0	54.42222222	2	1.0222	0
xerces	1.2.0	org.apache.xerces.dom.DeferredNode	1	1	0	16	1	0	16	0	1	2	1	0	0	0	1	0	0	0	1	1	0
xerces	1.2.0	org.apache.html.dom.HTMLBaseElementImpl	5	4	0	2	8	10	0	2	5	2	28	0	0	0.959183673	0.6	0	0	4.6	1	0.8	0
xerces	1.2.0	org.w3c.dom.EntityReference	0	1	0	0	0	0	0	0	0	2	0	0	0	0	0	0	0	0	0	0	2
xerces	1.2.0	org.apache.wml.WMLTableElement	8	1	0	2	8	28	1	1	8	2	8	0	0	0	0.5	0	0	0	1	1	0
xerces	1.2.0	org.apache.wml.dom.WMLAccessElementImpl	9	4	0	3	12	36	0	3	9	2	50	0	0	0.911111111	0.555555556	1	4	4.555555556	1	0.8889	0
xerces	1.2.0	org.apache.xerces.dom.DeferredDocumentImpl	61	3	0	25	109	1294	16	22	48	0.89047619	2553	0.952380952	1	0.602739726	0.226229508	2	10	40.50819672	12	2.4918	0
xerces	1.2.0	org.apache.html.dom.HTMLBRElementImpl	3	4	0	2	7	3	0	2	3	2	19	0	0	0.979166667	0.666666667	0	0	5.333333333	1	0.6667	0
xerces	1.2.0	org.w3c.dom.html.HTMLSelectElement	22	1	0	0	22	231	0	0	22	2	22	0	0	0	0.281818182	0	0	0	1	1	0
xerces	1.2.0	org.apache.wml.dom.WMLIElementImpl	7	4	0	3	10	21	0	3	7	2	39	0	0	0.931818182	0.571428571	1	6	4.571428571	1	0.8571	0
xerces	1.2.0	org.apache.wml.dom.WMLPElementImpl	11	4	0	3	14	55	0	3	11	2	61	0	0	0.891304348	0.545454545	1	6	4.545454545	1	0.9091	0
xerces	1.2.0	org.apache.xml.serialize.XHTMLSerializer	5	3	0	3	10	10	1	2	5	2	76	0	0	0.985507246	0.55	1	1	14.2	2	0.4	0
xerces	1.2.0	org.apache.xerces.utils.Hash2intTable	3	1	0	1	5	0	1	0	3	1	224	1	0	0	0.833333333	0	0	72.66666667	8	4.6667	0
xerces	1.2.0	org.apache.xerces.framework.XMLDTDScanner	70	1	0	17	192	1069	1	16	22	0.922959573	7218	1	15	0	0.148033126	0	0	101.0285714	3	1.0429	0
xerces	1.2.0	org.w3c.dom.html.HTMLIFrameElement	20	1	0	0	20	190	0	0	20	2	20	0	0	0	0.75	0	0	0	1	1	0
xerces	1.2.0	org.apache.xerces.readers.XMLDeclRecognizer	5	1	3	12	15	8	7	9	3	0.75	191	1	0	0	0.333333333	0	0	36.6	1	0.6	0
xerces	1.2.0	org.apache.wml.dom.WMLBigElementImpl	7	4	0	3	10	21	0	3	7	2	39	0	0	0.931818182	0.571428571	1	6	4.571428571	1	0.8571	0
xerces	1.2.0	org.w3c.dom.html.HTMLMapElement	3	1	0	0	3	3	0	0	3	2	3	0	0	0	0.666666667	0	0	0	1	1	0
xerces	1.2.0	org.w3c.dom.Attr	5	1	0	0	5	10	0	0	5	2	5	0	0	0	0.6	0	0	0	1	1	2
xerces	1.2.0	org.xml.sax.helpers.AttributeListImpl	12	1	0	0	24	0	0	0	12	0.303030303	178	0	0	0	0.4375	0	0	13.58333333	2	1.25	0
xerces	1.2.0	org.apache.xerces.dom.DeferredElementDefinitionImpl	4	3	0	6	13	0	1	6	1	0.666666667	84	0.5	0	0.94	0.5	2	7	19.5	2	1	0
xerces	1.2.0	org.apache.wml.dom.WMLTdElementImpl	7	4	0	3	10	21	0	3	7	2	39	0	0	0.931818182	0.571428571	1	6	4.571428571	1	0.8571	0
xerces	1.2.0	org.apache.xml.serialize.Encodings	5	1	0	2	10	4	1	1	0	0.875	185	0.5	1	0	0.333333333	0	0	35.6	3	1	0
xerces	1.2.0	org.apache.xerces.utils.NamespacesScope	5	1	0	4	9	0	3	1	5	0.166666667	233	1	1	0	0.533333333	0	0	45	4	1.4	0
xerces	1.2.0	org.apache.xerces.validators.datatype.StringDatatypeValidator	10	2	0	6	38	13	1	5	7	0.524691358	1265	0.944444444	2	0.333333333	0.314285714	0	0	123.7	1	0.8	0
xerces	1.2.0	org.w3c.dom.html.HTMLFormElement	16	1	0	0	16	120	0	0	16	2	16	0	0	0	0.6875	0	0	0	1	1	0
xerces	1.2.0	org.apache.wml.WMLNoopElement	0	1	0	2	0	0	1	1	0	2	0	0	0	0	0	0	0	0	0	0	0
xerces	1.2.0	org.apache.xerces.dom.RangeImpl	41	1	0	4	85	0	1	4	26	0.796875	2564	0	7	0	0.222222222	0	0	61.14634146	11	3.0244	2
xerces	1.2.0	org.xml.sax.SAXNotRecognizedException	1	4	0	0	2	0	0	0	1	2	5	0	0	1	1	0	0	4	0	0	0
xerces	1.2.0	org.apache.xerces.dom.DeferredAttrNSImpl	4	4	0	5	18	0	1	5	1	0.666666667	117	0.5	0	0.955223881	0.5	4	9	27.75	7	2.25	0
xerces	1.2.0	org.apache.xerces.framework.XMLContentSpec	12	1	0	9	19	24	8	2	11	0.924242424	855	0	0	0	0.291666667	1	1	68.75	28	5.0833	0
xerces	1.2.0	org.apache.xerces.msg.ImplementationMessages	3	3	0	0	4	1	0	0	2	0.5	247	0	0	0.974358974	1	0	0	81	1	0.3333	0
xerces	1.2.0	org.w3c.dom.html.HTMLHeadingElement	2	1	0	0	2	1	0	0	2	2	2	0	0	0	0.75	0	0	0	1	1	0
xerces	1.2.0	org.apache.xerces.jaxp.SAXParserImpl	5	2	0	2	13	0	1	1	3	0.5	81	1	1	0.863636364	0.6	1	1	14.6	1	0.6	1
xerces	1.2.0	javax.xml.parsers.SAXParserFactory	8	1	1	0	16	14	0	0	6	0.785714286	115	1	0	0	0.571428571	0	0	12.875	1	0.75	1
xerces	1.2.0	org.apache.xerces.utils.regex.ParseException	2	4	0	4	3	0	4	0	2	0	13	0	0	0.944444444	0.666666667	0	0	5	1	0.5	0
xerces	1.2.0	org.apache.xml.serialize.ElementState	1	1	0	4	2	0	4	0	0	2	14	0	0	0	1	0	0	3	0	0	0
xerces	1.2.0	org.apache.xerces.validators.datatype.DatatypeMessageProvider	5	1	0	10	14	0	9	1	4	1.166666667	201	0.083333333	0	0	0.5	0	0	34.4	9	2.2	0
xerces	1.2.0	org.w3c.dom.html.HTMLImageElement	26	1	0	0	26	325	0	0	26	2	26	0	0	0	0.5	0	0	0	1	1	0
xerces	1.2.0	org.apache.wml.dom.WMLSetvarElementImpl	9	4	0	3	12	36	0	3	9	2	50	0	0	0.911111111	0.555555556	1	5	4.555555556	1	0.8889	0
xerces	1.2.0	org.apache.wml.WMLAnchorElement	4	1	0	2	4	6	1	1	4	2	4	0	0	0	0.75	0	0	0	1	1	0
xerces	1.2.0	org.apache.xerces.validators.common.SimpleContentModel	7	1	0	7	13	5	1	6	7	0.366666667	1019	1	3	0	0.387755102	0	0	143.8571429	1	0.7143	0
xerces	1.2.0	org.apache.wml.dom.WMLWmlElementImpl	7	4	0	3	10	21	0	3	7	2	39	0	0	0.931818182	0.571428571	1	6	4.571428571	1	0.8571	0
xerces	1.2.0	org.apache.xerces.dom.DeferredEntityImpl	4	3	0	5	17	0	1	5	1	0.666666667	85	0.5	0	0.946428571	0.5	2	7	19.75	1	0.75	0
xerces	1.2.0	org.w3c.dom.html.HTMLFieldSetElement	1	1	0	0	1	0	0	0	1	2	1	0	0	0	1	0	0	0	1	1	0
xerces	1.2.0	org.apache.wml.WMLFieldsetElement	4	1	0	2	4	6	1	1	4	2	4	0	0	0	0.75	0	0	0	1	1	0
xerces	1.2.0	org.apache.xerces.framework.Version	3	1	0	0	5	1	0	0	2	0.5	14	0	0	0	0.5	0	0	3.333333333	1	0.3333	4
xerces	1.2.0	org.apache.xerces.dom.DocumentFragmentImpl	4	4	0	2	6	6	1	2	4	1.333333333	16	0	0	0.975308642	0.625	2	5	2.75	1	0.5	0
xerces	1.2.0	org.apache.xerces.validators.common.CMNode	9	1	4	8	11	20	6	2	0	0.825	77	1	3	0	0.518518519	0	0	7	1	0.8889	0
xerces	1.2.0	org.apache.html.dom.HTMLScriptElementImpl	15	4	0	2	30	105	0	2	15	2	126	0	0	0.87037037	0.4	0	0	7.4	3	1.1333	0
xerces	1.2.0	org.w3c.dom.html.HTMLDListElement	2	1	0	0	2	1	0	0	2	2	2	0	0	0	0.75	0	0	0	1	1	0
xerces	1.2.0	org.apache.xerces.validators.common.XMLContentModel	5	1	0	10	5	10	6	4	5	2	5	0	0	0	0.4	0	0	0	1	1	0
xerces	1.2.0	org.apache.xml.serialize.XMLSerializer	13	2	0	6	75	18	2	4	10	2	1000	0	0	0.861538462	0.239316239	2	7	75.92307692	30	7.5385	0
xerces	1.2.0	org.apache.html.dom.HTMLFontElementImpl	7	4	0	2	11	21	0	2	7	2	43	0	0	0.94	0.571428571	0	0	5.142857143	1	0.8571	0
xerces	1.2.0	org.w3c.dom.CDATASection	0	1	0	0	0	0	0	0	0	2	0	0	0	0	0	0	0	0	0	0	2
xerces	1.2.0	org.apache.xerces.validators.datatype.IDDatatypeValidator	10	2	0	7	29	33	1	6	7	0.825396825	181	0.857142857	2	0.333333333	0.244444444	0	0	16.4	4	1.1	0
xerces	1.2.0	org.apache.html.dom.HTMLTableCaptionElementImpl	3	4	0	3	6	3	1	2	3	2	17	0	0	0.979166667	0.666666667	0	0	4.666666667	1	0.6667	0
xerces	1.2.0	org.apache.xerces.validators.common.DFAContentModel	13	1	0	13	52	30	1	12	7	0.757575758	1444	1	7	0	0.307692308	0	0	108.3846154	3	1.0769	2
xerces	1.2.0	org.apache.html.dom.HTMLLIElementImpl	5	4	0	2	10	10	0	2	5	2	31	0	0	0.959183673	0.45	1	2	5.2	1	0.8	0
xerces	1.2.0	org.apache.wml.WMLOptionElement	8	1	0	2	8	28	1	1	8	2	8	0	0	0	0.75	0	0	0	1	1	0
xerces	1.2.0	org.apache.xerces.utils.ChunkyCharArray	8	1	0	6	17	4	3	3	8	0.653061224	184	1	2	0	0.303571429	0	0	21.125	2	1.5	0
xerces	1.2.0	org.apache.html.dom.HTMLHRElementImpl	9	4	0	2	15	36	0	2	9	2	52	0	0	0.921568627	0.416666667	0	0	4.777777778	1	0.8889	0
xerces	1.2.0	org.apache.wml.dom.WMLAnchorElementImpl	9	4	0	3	12	36	0	3	9	2	50	0	0	0.911111111	0.555555556	1	6	4.555555556	1	0.8889	0
xerces	1.2.0	org.apache.wml.WMLImgElement	18	1	0	2	18	153	1	1	18	2	18	0	0	0	0.75	0	0	0	1	1	0
xerces	1.2.0	org.w3c.dom.html.HTMLHRElement	8	1	0	0	8	28	0	0	8	2	8	0	0	0	0.5	0	0	0	1	1	0
xerces	1.2.0	org.apache.html.dom.HTMLTableRowElementImpl	20	4	0	6	42	190	2	6	19	1	284	0	1	0.831858407	0.275	0	0	13.15	4	2	0
xerces	1.2.0	org.w3c.dom.html.HTMLButtonElement	12	1	0	0	12	66	0	0	12	2	12	0	0	0	0.354166667	0	0	0	1	1	0
xerces	1.2.0	org.apache.xerces.readers.XMLEntityReaderFactory	8	1	0	11	8	28	7	5	8	2	8	0	0	0	0.363636364	0	0	0	1	1	0
xerces	1.2.0	org.apache.html.dom.HTMLTextAreaElementImpl	23	4	0	3	32	253	0	3	23	2	149	0	0	0.810344828	0.295652174	1	3	5.47826087	3	1.1304	0
xerces	1.2.0	org.apache.xerces.readers.EBCDICRecognizer	2	2	0	8	14	1	1	8	1	2	140	0	0	0.75	0.571428571	2	2	69	1	0.5	0
xerces	1.2.0	org.apache.wml.WMLDoElement	10	1	0	2	10	45	1	1	10	2	10	0	0	0	0.75	0	0	0	1	1	0
xerces	1.2.0	org.apache.xerces.dom.DeferredDocumentTypeImpl	4	3	0	7	28	0	1	7	1	0.666666667	176	0.5	0	0.947368421	0.5	2	5	42.5	8	2.5	0
xerces	1.2.0	org.w3c.dom.html.HTMLTableElement	34	1	0	0	34	561	0	0	34	2	34	0	0	0	0.282352941	0	0	0	1	1	0
xerces	1.2.0	org.w3c.dom.html.HTMLTableCellElement	29	1	0	0	29	406	0	0	29	2	29	0	0	0	0.370689655	0	0	0	1	1	0
xerces	1.2.0	org.apache.wml.WMLRefreshElement	0	1	0	2	0	0	1	1	0	2	0	0	0	0	0	0	0	0	0	0	0
xerces	1.2.0	org.apache.xerces.validators.common.XMLValidator	86	1	0	46	255	1993	8	44	51	0.943103448	6176	0.965517241	38	0	0.101328904	0	0	69.46511628	17	1.5581	2
xerces	1.2.0	org.apache.html.dom.HTMLPreElementImpl	3	4	0	2	8	3	0	2	3	2	20	0	0	0.979166667	0.5	0	0	5.666666667	1	0.6667	0
xerces	1.2.0	org.apache.xerces.validators.common.MixedContentModel	8	1	0	7	12	20	1	6	8	0.333333333	464	1	2	0	0.464285714	0	0	56.25	1	0.625	0
xerces	1.2.0	org.apache.wml.WMLBElement	2	1	0	2	2	1	1	1	2	2	2	0	0	0	0.75	0	0	0	1	1	0
xerces	1.2.0	org.apache.xml.serialize.BaseMarkupSerializer	55	1	3	10	125	811	3	7	36	0.787654321	1901	0.933333333	3	0	0.127272727	0	0	33.29090909	13	2.9273	0
xerces	1.2.0	org.apache.xml.serialize.HTMLdtd	19	1	0	1	49	149	1	0	10	0.967320261	703	0.941176471	0	0	0.233333333	0	0	35.10526316	15	2.7895	0
xerces	1.2.0	org.apache.html.dom.HTMLTableSectionElementImpl	14	4	0	5	29	91	2	4	12	1	172	1	1	0.878504673	0.357142857	0	0	11.21428571	4	1.7857	0
xerces	1.2.0	org.apache.wml.dom.WMLEmElementImpl	7	4	0	3	10	21	0	3	7	2	39	0	0	0.931818182	0.571428571	1	6	4.571428571	1	0.8571	0
xerces	1.2.0	org.apache.wml.WMLUElement	2	1	0	2	2	1	1	1	2	2	2	0	0	0	0.75	0	0	0	1	1	0
xerces	1.2.0	org.apache.xerces.dom.ProcessingInstructionImpl	6	3	1	4	10	9	3	2	6	0.9	46	0.5	0	0.915254237	0.5	1	5	6.333333333	2	1.3333	0
xerces	1.2.0	org.w3c.dom.html.HTMLHtmlElement	2	1	0	0	2	1	0	0	2	2	2	0	0	0	0.75	0	0	0	1	1	0
xerces	1.2.0	org.apache.xerces.dom.ElementNSImpl	6	3	1	4	18	3	2	3	4	0.8	165	0.666666667	0	0.947368421	0.611111111	3	3	26	3	1.3333	1
xerces	1.2.0	org.w3c.dom.html.HTMLScriptElement	14	1	0	0	14	91	0	0	14	2	14	0	0	0	0.5	0	0	0	1	1	0
xerces	1.2.0	org.apache.xerces.readers.XMLEntityReader	9	1	6	10	12	0	6	4	5	0.65	183	1	3	0	0.466666667	0	0	18.22222222	2	0.8889	0
xerces	1.2.0	org.apache.wml.dom.WMLTemplateElementImpl	11	4	0	3	14	55	0	3	11	2	61	0	0	0.891304348	0.545454545	1	4	4.545454545	1	0.9091	0
xerces	1.2.0	org.w3c.dom.Document	17	1	0	0	17	136	0	0	17	2	17	0	0	0	0.455882353	0	0	0	1	1	2
xerces	1.2.0	org.apache.html.dom.HTMLElementImpl	23	3	52	55	42	253	53	3	17	2	249	0	0	0.765957447	0.456521739	1	2	9.826086957	4	1.6087	0
xerces	1.2.0	org.w3c.dom.html.HTMLPreElement	2	1	0	0	2	1	0	0	2	2	2	0	0	0	0.75	0	0	0	1	1	0
xerces	1.2.0	org.apache.html.dom.HTMLBodyElementImpl	13	4	0	2	16	78	1	2	13	2	72	0	0	0.886792453	0.538461538	0	0	4.538461538	1	0.9231	0
xerces	1.2.0	org.apache.xerces.utils.CharDataChunk	20	1	0	10	38	62	5	5	13	0.708133971	601	0.636363636	4	0	0.233082707	0	0	28.5	11	2.65	0
xerces	1.2.0	org.apache.xerces.utils.SymbolCache	6	1	0	2	11	0	2	0	6	0.844444444	608	0	0	0	0.458333333	0	0	98.83333333	8	2.5	0
xerces	1.2.0	org.apache.xerces.readers.UCSRecognizer	2	2	0	8	5	1	1	8	1	2	145	0	0	0.75	0.571428571	0	0	71.5	1	0.5	0
xerces	1.2.0	org.xml.sax.AttributeList	6	1	0	0	6	15	0	0	6	2	6	0	0	0	0.611111111	0	0	0	1	1	0
xerces	1.2.0	org.apache.wml.WMLPElement	6	1	0	2	6	15	1	1	6	2	6	0	0	0	0.75	0	0	0	1	1	0
xerces	1.2.0	org.w3c.dom.html.HTMLLegendElement	5	1	0	0	5	10	0	0	5	2	5	0	0	0	0.7	0	0	0	1	1	0
xerces	1.2.0	org.apache.xerces.validators.datatype.DoubleDatatypeValidator	10	2	0	7	35	35	1	6	6	0.673611111	686	1	3	0.333333333	0.233333333	0	0	66	1	0.8	0
xerces	1.2.0	org.apache.html.dom.HTMLModElementImpl	5	4	0	2	8	10	0	2	5	2	28	0	0	0.959183673	0.6	0	0	4.6	1	0.8	0
xerces	1.2.0	org.apache.wml.dom.WMLTrElementImpl	5	4	0	3	8	10	0	3	5	2	28	0	0	0.953488372	0.6	1	4	4.6	1	0.8	0
xerces	1.2.0	org.apache.xerces.utils.XMLCharacterProperties	10	1	0	10	13	5	10	0	8	0.908496732	7825	0.176470588	0	0	0.25	0	0	779.8	9	4.7	0
xerces	1.2.0	org.apache.wml.dom.WMLOneventElementImpl	7	4	0	3	10	21	0	3	7	2	39	0	0	0.931818182	0.571428571	1	4	4.571428571	1	0.8571	0
xerces	1.2.0	org.w3c.dom.traversal.NodeIterator	7	1	0	0	7	21	0	0	7	2	7	0	0	0	1	0	0	0	1	1	2
xerces	1.2.0	org.apache.xerces.dom.EntityImpl	10	4	1	5	15	37	4	2	10	0.933333333	93	0.8	0	0.897727273	0.4	2	6	7.8	2	1.6	0
xerces	1.2.0	org.w3c.dom.events.EventException	1	4	0	0	2	0	0	0	1	2	10	0	0	1	1	0	0	7	0	0	2
xerces	1.2.0	org.apache.xerces.dom.DeferredEntityReferenceImpl	5	3	0	4	22	0	1	4	1	0.75	118	0.5	0	0.921568627	0.466666667	2	8	22.2	7	2	0
xerces	1.2.0	org.apache.wml.WMLSelectElement	16	1	0	2	16	120	1	1	16	2	16	0	0	0	0.375	0	0	0	1	1	0
xerces	1.2.0	org.w3c.dom.html.HTMLTableColElement	12	1	0	0	12	66	0	0	12	2	12	0	0	0	0.5	0	0	0	1	1	0
xerces	1.2.0	org.apache.xerces.msg.XMLMessages	3	3	0	0	4	1	0	0	2	0.5	2145	0	0	0.974358974	1	0	0	713.6666667	1	0.3333	0
xerces	1.2.0	org.apache.xerces.validators.common.InsertableElementsInfo	1	1	0	6	2	0	5	1	1	2	12	0	2	0	1	0	0	3	0	0	0
xerces	1.2.0	org.apache.wml.dom.WMLNoopElementImpl	5	4	0	3	8	10	0	3	5	2	28	0	0	0.953488372	0.6	1	4	4.6	1	0.8	0
xerces	1.2.0	org.xml.sax.XMLFilter	2	1	0	0	2	1	0	0	2	2	2	0	0	0	0.75	0	0	0	1	1	0
xerces	1.2.0	org.apache.wml.dom.WMLAElementImpl	11	4	0	3	14	55	0	3	11	2	61	0	0	0.891304348	0.545454545	1	6	4.545454545	1	0.9091	0
xerces	1.2.0	org.xml.sax.ext.DeclHandler	4	1	0	0	4	6	0	0	4	2	4	0	0	0	1	0	0	0	1	1	1
xerces	1.2.0	org.apache.xerces.validators.schema.TraverseSchema	66	1	0	27	209	1255	4	26	8	0.769230769	8696	0.962962963	9	0	0.154871795	0	0	130.3484848	25	1.697	4
xerces	1.2.0	org.xml.sax.ContentHandler	11	1	0	0	11	55	0	0	11	2	11	0	0	0	0.348484848	0	0	0	1	1	0
xerces	1.2.0	org.w3c.dom.html.HTMLTextAreaElement	23	1	0	0	23	253	0	0	23	2	23	0	0	0	0.347826087	0	0	0	1	1	0
xerces	1.2.0	org.apache.xerces.validators.common.CMBinOp	6	2	0	5	14	0	2	3	1	0.2	154	1	2	0.615384615	0.416666667	1	2	24.33333333	1	0.8333	0
xerces	1.2.0	org.apache.wml.WMLPostfieldElement	4	1	0	2	4	6	1	1	4	2	4	0	0	0	0.75	0	0	0	1	1	0
xerces	1.2.0	org.w3c.dom.Node	25	1	0	0	25	300	0	0	25	1.041666667	37	0	0	0	0.33	0	0	0	1	1	2
xerces	1.2.0	org.apache.xerces.dom.DeferredCommentImpl	3	4	0	4	7	0	1	4	1	0.75	33	0.5	0	0.966101695	0.555555556	2	7	9.333333333	1	0.6667	0
xerces	1.2.0	org.apache.html.dom.HTMLMetaElementImpl	9	4	0	2	12	36	0	2	9	2	50	0	0	0.921568627	0.555555556	0	0	4.555555556	1	0.8889	0
xerces	1.2.0	org.w3c.dom.Entity	3	1	0	0	3	3	0	0	3	2	3	0	0	0	1	0	0	0	1	1	2
xerces	1.2.0	org.apache.html.dom.HTMLInputElementImpl	38	4	0	3	49	703	0	3	38	2	229	0	0	0.717557252	0.294736842	1	3	5.026315789	3	1.0789	0
xerces	1.2.0	org.apache.wml.dom.WMLInputElementImpl	25	4	0	3	32	300	0	3	25	2	142	0	0	0.773584906	0.312	1	7	4.68	1	0.96	0
xerces	1.2.0	org.apache.wml.dom.WMLHeadElementImpl	5	4	0	3	8	10	0	3	5	2	28	0	0	0.953488372	0.6	1	4	4.6	1	0.8	0
xerces	1.2.0	org.apache.html.dom.HTMLSelectElementImpl	22	4	0	5	39	231	0	5	22	0.952380952	179	1	1	0.817391304	0.25	1	1	7.090909091	3	1.2273	0
xerces	1.2.0	org.apache.wml.WMLInputElement	20	1	0	2	20	190	1	1	20	2	20	0	0	0	0.375	0	0	0	1	1	0
xerces	1.2.0	org.apache.xerces.jaxp.DocumentBuilderImpl	8	2	0	3	22	0	1	2	6	0.619047619	109	1	1	0.7	0.3	1	1	12.25	1	0.75	0
xerces	1.2.0	org.apache.xerces.dom.ElementDefinitionImpl	5	4	1	7	13	2	4	4	5	0.833333333	52	0.666666667	1	0.951807229	0.4	2	6	8.8	2	1.2	0
xerces	1.2.0	org.apache.xerces.utils.ImplementationMessages	5	1	0	6	14	0	5	1	4	1.159090909	205	0.136363636	0	0	0.5	0	0	35.6	9	2.2	0
xerces	1.2.0	org.w3c.dom.html.HTMLTableCaptionElement	2	1	0	0	2	1	0	0	2	2	2	0	0	0	0.75	0	0	0	1	1	0
xerces	1.2.0	org.apache.xerces.msg.ExceptionMessages	3	3	0	0	4	1	0	0	2	0.5	923	0	0	0.974358974	1	0	0	306.3333333	1	0.3333	0
xerces	1.2.0	org.apache.wml.WMLTdElement	2	1	0	2	2	1	1	1	2	2	2	0	0	0	0.75	0	0	0	1	1	0
xerces	1.2.0	org.apache.html.dom.HTMLFrameSetElementImpl	5	4	0	2	8	10	0	2	5	2	28	0	0	0.959183673	0.6	0	0	4.6	1	0.8	0
xerces	1.2.0	org.apache.wml.dom.WMLCardElementImpl	19	4	0	3	24	171	0	3	19	2	107	0	0	0.82	0.394736842	1	6	4.631578947	1	0.9474	0
xerces	1.2.0	org.w3c.dom.Text	1	1	0	0	1	0	0	0	1	2	1	0	0	0	1	0	0	0	1	1	2
xerces	1.2.0	org.xml.sax.SAXParseException	9	4	0	0	15	28	0	0	8	0.375	106	1	0	0.8	0.466666667	0	0	10.33333333	1	0.5556	0
xerces	1.2.0	org.apache.wml.dom.WMLUElementImpl	7	4	0	3	10	21	0	3	7	2	39	0	0	0.931818182	0.571428571	1	6	4.571428571	1	0.8571	0
xerces	1.2.0	org.w3c.dom.html.HTMLBaseElement	4	1	0	0	4	6	0	0	4	2	4	0	0	0	0.75	0	0	0	1	1	0
xerces	1.2.0	org.w3c.dom.html.HTMLOptionElement	13	1	0	0	13	78	0	0	13	2	13	0	0	0	0.461538462	0	0	0	1	1	0
xerces	1.2.0	org.apache.html.dom.HTMLBaseFontElementImpl	7	4	0	2	11	21	0	2	7	2	43	0	0	0.94	0.571428571	0	0	5.142857143	1	0.8571	0
xerces	1.2.0	org.apache.xml.serialize.HTMLSerializer	18	2	1	7	79	109	2	5	11	0.588235294	1196	0.5	0	0.823529412	0.18627451	1	8	65.33333333	37	7.1111	0
xerces	1.2.0	org.apache.xerces.validators.common.CMLeaf	9	2	0	7	23	0	2	5	2	0.375	147	1	1	0.533333333	0.355555556	1	2	15.11111111	2	0.8889	0
xerces	1.2.0	org.apache.html.dom.HTMLLinkElementImpl	19	4	0	2	24	171	0	2	19	2	105	0	0	0.839285714	0.394736842	0	0	4.526315789	1	0.9474	0
xerces	1.2.0	org.apache.xerces.domx.XGrammarWriter	46	1	0	4	111	683	0	4	27	0.838888889	2103	1	2	0	0.137777778	0	0	44.54347826	19	4.0435	0
xerces	1.2.0	org.w3c.dom.traversal.NodeFilter	1	1	0	0	1	0	0	0	1	2	17	0	0	0	1	0	0	0	1	1	2
xerces	1.2.0	org.apache.html.dom.HTMLOptionElementImpl	15	4	0	3	38	105	1	2	15	2	195	0	0	0.87037037	0.32	1	1	12	6	1.7333	0
xerces	1.2.0	org.apache.wml.WMLOptgroupElement	4	1	0	2	4	6	1	1	4	2	4	0	0	0	0.75	0	0	0	1	1	0
xerces	1.2.0	org.w3c.dom.Notation	2	1	0	0	2	1	0	0	2	2	2	0	0	0	1	0	0	0	1	1	2
xerces	1.2.0	org.apache.wml.WMLGoElement	8	1	0	2	8	28	1	1	8	2	8	0	0	0	0.75	0	0	0	1	1	0
xerces	1.2.0	org.apache.xerces.utils.ChunkyByteArray	8	2	0	7	13	0	7	0	7	0.767857143	284	1	0	0.5625	0.40625	1	2	33.5	2	1	0
xerces	1.2.0	org.apache.wml.dom.WMLPrevElementImpl	5	4	0	3	8	10	0	3	5	2	28	0	0	0.953488372	0.6	1	4	4.6	1	0.8	0
xerces	1.2.0	org.apache.xerces.msg.ExceptionMessagesLocalizer	2	1	0	0	17	1	0	0	2	2	103	0	0	0	0.5	0	0	50	10	5	0
xerces	1.2.0	org.apache.html.dom.HTMLParamElementImpl	9	4	0	2	13	36	0	2	9	2	52	0	0	0.921568627	0.555555556	1	1	4.777777778	1	0.8889	0
xerces	1.2.0	org.w3c.dom.html.HTMLLabelElement	5	1	0	0	5	10	0	0	5	2	5	0	0	0	0.7	0	0	0	1	1	0
xerces	1.2.0	org.apache.xerces.dom.CharacterDataImpl	14	3	3	10	41	17	3	7	11	0.717948718	333	0.666666667	1	0.806451613	0.480769231	1	2	22.57142857	6	1.5714	2
xerces	1.2.0	org.w3c.dom.html.HTMLInputElement	38	1	0	0	38	703	0	0	38	2	38	0	0	0	0.355263158	0	0	0	1	1	0
xerces	1.2.0	org.apache.xerces.utils.StringPool	30	1	0	52	50	67	49	4	26	0.829022989	2121	0.916666667	2	0	0.338888889	0	0	68.9	9	3.1667	0
xerces	1.2.0	org.apache.xerces.jaxp.DocumentBuilderFactoryImpl	2	2	0	1	6	1	0	1	2	2	13	0	0	0.958333333	1	0	0	5.5	1	0.5	1
xerces	1.2.0	org.apache.xerces.readers.XMLCatalogHandler	11	1	1	1	18	15	1	0	11	0.5	102	1	0	0	0.431818182	0	0	8.090909091	1	0.9091	0
xerces	1.2.0	org.apache.xerces.msg.SchemaMessages	3	3	0	0	4	1	0	0	2	0.5	325	0	0	0.974358974	1	0	0	107	1	0.3333	0
xerces	1.2.0	org.apache.xerces.utils.regex.Token	49	1	9	16	87	866	15	11	2	0.995138889	2172	0.366666667	20	0	0.1875	0	0	42.10204082	24	2.2857	0
xerces	1.2.0	org.apache.xerces.parsers.SAXParser	48	2	1	10	122	568	2	8	41	0.90212766	1384	1	6	0.737142857	0.141337386	2	9	27.625	3	1.0625	1
xerces	1.2.0	org.apache.xerces.validators.common.CMUniOp	5	2	0	5	11	0	2	3	1	0.25	60	1	1	0.666666667	0.45	1	2	10.8	1	0.8	0
xerces	1.2.0	org.w3c.dom.DocumentType	6	1	0	0	6	15	0	0	6	2	6	0	0	0	1	0	0	0	1	1	2
xerces	1.2.0	org.apache.html.dom.HTMLTableElementImpl	36	4	0	6	58	630	1	6	35	1	471	1	2	0.728682171	0.214285714	0	0	12.02777778	7	2	0
xerces	1.2.0	org.w3c.dom.range.Range	24	1	0	0	24	276	0	0	24	1.043478261	28	0	0	0	0.270833333	0	0	0	1	1	0
xerces	1.2.0	org.apache.wml.WMLAccessElement	4	1	0	2	4	6	1	1	4	2	4	0	0	0	0.75	0	0	0	1	1	0
xerces	1.2.0	org.apache.xerces.dom.DOMExceptionImpl	1	6	0	17	2	0	16	1	1	2	6	0	0	1	1	0	0	5	0	0	1
xerces	1.2.0	org.apache.xerces.utils.ISO8601Format	1	1	0	0	2	0	0	0	1	2	4	0	0	0	1	0	0	3	0	0	0
xerces	1.2.0	org.apache.xerces.validators.datatype.BinaryDatatypeValidator	7	2	0	7	27	15	1	6	6	0.740740741	393	1	1	0.444444444	0.333333333	1	1	53.85714286	1	0.7143	0
xerces	1.2.0	org.apache.html.dom.HTMLBuilder	11	1	0	5	37	0	0	5	11	0.716666667	332	1	3	0	0.318181818	0	0	28.63636364	1	0.9091	0
xerces	1.2.0	org.apache.wml.dom.WMLSelectElementImpl	21	4	0	3	28	210	0	3	21	2	118	0	0	0.803921569	0.314285714	1	7	4.619047619	1	0.9524	0
xerces	1.2.0	org.apache.html.dom.HTMLLegendElementImpl	5	4	0	2	10	10	0	2	5	2	52	0	0	0.959183673	0.6	0	0	9.4	3	1.6	0
xerces	1.2.0	org.apache.xerces.validators.common.GrammarResolver	8	1	0	9	8	28	8	1	8	2	8	0	0	0	0.583333333	0	0	0	1	1	0
xerces	1.2.0	org.w3c.dom.html.HTMLMenuElement	2	1	0	0	2	1	0	0	2	2	2	0	0	0	0.75	0	0	0	1	1	0
xerces	1.2.0	org.apache.html.dom.HTMLTableColElementImpl	13	4	0	2	21	78	0	2	13	2	103	0	0	0.886792453	0.403846154	0	0	6.923076923	3	1.2308	0
xerces	1.2.0	org.apache.xerces.validators.datatype.NOTATIONDatatypeValidator	8	2	0	5	15	26	1	4	7	0.785714286	56	1	1	0.4	0.285714286	0	0	5.75	1	0.75	0
xerces	1.2.0	org.w3c.dom.Comment	0	1	0	0	0	0	0	0	0	2	0	0	0	0	0	0	0	0	0	0	2
xerces	1.2.0	org.apache.html.dom.HTMLMenuElementImpl	3	4	0	2	6	3	0	2	3	2	17	0	0	0.979166667	0.5	0	0	4.666666667	1	0.6667	0
xerces	1.2.0	org.apache.xerces.validators.datatype.StateMessageDatatype	3	1	0	7	3	3	7	0	3	2	3	0	0	0	0.666666667	0	0	0	1	1	0
xerces	1.2.0	org.apache.html.dom.HTMLFormElementImpl	17	4	0	3	23	136	0	3	17	0.9375	98	1	1	0.854545455	0.490196078	0	0	4.705882353	2	1	0
xerces	1.2.0	org.apache.xml.serialize.IndentPrinter	17	2	0	3	34	0	1	2	16	0.4625	403	1	0	0.515151515	0.183006536	1	15	22.41176471	8	2.2353	0
xerces	1.2.0	org.apache.xerces.dom.DeferredCDATASectionImpl	3	5	0	4	9	0	1	4	1	0.75	44	0.5	0	0.969230769	0.555555556	3	11	13	2	1	0
xerces	1.2.0	org.apache.xml.serialize.DOMSerializer	3	1	0	2	3	3	2	0	3	2	3	0	0	0	0.5	0	0	0	1	1	0
xerces	1.2.0	org.apache.wml.dom.WMLPostfieldElementImpl	9	4	0	3	12	36	0	3	9	2	50	0	0	0.911111111	0.555555556	1	5	4.555555556	1	0.8889	0
xerces	1.2.0	org.apache.html.dom.HTMLQuoteElementImpl	3	4	0	2	6	3	0	2	3	2	17	0	0	0.979166667	0.666666667	0	0	4.666666667	1	0.6667	0
xerces	1.2.0	org.apache.xerces.validators.common.XMLAttributeDecl	6	1	0	8	12	3	6	2	6	0.984615385	112	0	2	0	0.5	1	1	13.33333333	1	0.6667	0
xerces	1.2.0	org.apache.xerces.validators.datatype.URIReferenceDatatypeValidator	7	2	0	8	30	17	1	7	6	0.740740741	608	1	2	0.444444444	0.333333333	0	0	84.57142857	1	0.7143	0
xerces	1.2.0	org.w3c.dom.html.HTMLElement	10	1	0	0	10	45	0	0	10	2	10	0	0	0	0.75	0	0	0	1	1	0
xerces	1.2.0	org.xml.sax.Parser	7	1	0	0	7	21	0	0	7	2	7	0	0	0	0.25	0	0	0	1	1	0
xerces	1.2.0	org.apache.wml.dom.WMLDOMImplementationImpl	4	2	0	4	8	4	0	4	3	0.666666667	31	0	1	0.666666667	0.444444444	0	0	6.5	1	0.5	0
xerces	1.2.0	org.w3c.dom.traversal.TreeWalker	13	1	0	0	13	78	0	0	13	2	13	0	0	0	0.538461538	0	0	0	1	1	2
xerces	1.2.0	org.w3c.dom.html.HTMLDirectoryElement	2	1	0	0	2	1	0	0	2	2	2	0	0	0	0.75	0	0	0	1	1	0
xerces	1.2.0	org.apache.xerces.utils.regex.RegexParser	50	1	1	15	105	711	2	13	3	0.850863422	3171	0.076923077	0	0	0.194285714	0	0	61.64	55	2.48	0
xerces	1.2.0	org.apache.wml.WMLDOMImplementation	0	1	0	1	0	0	1	0	0	2	0	0	0	0	0	0	0	0	0	0	0
xerces	1.2.0	org.xml.sax.EntityResolver	1	1	0	0	1	0	0	0	1	2	1	0	0	0	1	0	0	0	1	1	0
xerces	1.2.0	org.apache.html.dom.HTMLHeadingElementImpl	3	4	0	2	6	3	0	2	3	2	17	0	0	0.979166667	0.666666667	0	0	4.666666667	1	0.6667	0
xerces	1.2.0	org.apache.xerces.readers.StringReader	30	2	0	11	64	0	1	10	22	0.522988506	2599	0.833333333	3	0.2	0.201149425	1	2	85.23333333	4	1.3	0
xerces	1.2.0	org.w3c.dom.html.HTMLDOMImplementation	1	1	0	0	1	0	0	0	1	2	1	0	0	0	1	0	0	0	1	1	0
xerces	1.2.0	org.apache.wml.WMLTimerElement	4	1	0	2	4	6	1	1	4	2	4	0	0	0	0.75	0	0	0	1	1	0
xerces	1.2.0	org.apache.wml.WMLHeadElement	0	1	0	2	0	0	1	1	0	2	0	0	0	0	0	0	0	0	0	0	0
xerces	1.2.0	org.apache.html.dom.HTMLFrameElementImpl	17	4	0	2	23	136	0	2	17	2	96	0	0	0.854545455	0.397058824	0	0	4.647058824	1	0.9412	0
xerces	1.2.0	org.apache.xerces.dom.DocumentImpl	62	4	3	53	161	1649	48	25	49	0.926229508	1344	0.916666667	2	0.580882353	0.155107188	2	19	20.48387097	23	1.9516	2
xerces	1.2.0	org.apache.xerces.dom.DeferredAttrImpl	4	3	0	5	13	0	1	5	1	0.666666667	60	0.5	0	0.952380952	0.5	2	7	13.5	2	1	0
xerces	1.2.0	org.apache.html.dom.HTMLStyleElementImpl	7	4	0	2	12	21	0	2	7	2	39	0	0	0.94	0.428571429	0	0	4.571428571	1	0.8571	0
xerces	1.2.0	org.apache.xerces.readers.UCSReader	31	2	0	15	60	0	1	14	24	0.81372549	2556	0.647058824	3	0.194444444	0.188888889	1	4	80.90322581	5	1.2581	0
xerces	1.2.0	org.xml.sax.helpers.ParserFactory	3	1	0	0	8	3	0	0	2	2	25	0	0	0	0.333333333	0	0	7.333333333	1	0.6667	0
xerces	1.2.0	org.w3c.dom.html.HTMLAppletElement	22	1	0	0	22	231	0	0	22	2	22	0	0	0	0.75	0	0	0	1	1	0
xerces	1.2.0	org.apache.html.dom.HTMLMapElementImpl	4	4	0	3	8	6	0	3	4	1	32	1	1	0.969072165	0.583333333	0	0	6.75	2	1	0
xerces	1.2.0	org.xml.sax.Locator	4	1	0	0	4	6	0	0	4	2	4	0	0	0	1	0	0	0	1	1	0
xerces	1.2.0	org.w3c.dom.ProcessingInstruction	3	1	0	0	3	3	0	0	3	2	3	0	0	0	0.666666667	0	0	0	1	1	2
xerces	1.2.0	org.apache.xerces.validators.datatype.InvalidDatatypeFacetException	8	4	0	17	12	0	16	1	8	0.285714286	64	1	0	0.818181818	0.4375	0	0	6.75	1	0.5	0
xerces	1.2.0	org.w3c.dom.html.HTMLAreaElement	16	1	0	0	16	120	0	0	16	2	16	0	0	0	0.375	0	0	0	1	1	0
xerces	1.2.0	org.apache.xerces.dom.NodeImpl	66	1	3	25	106	1829	21	9	36	0.967521368	1123	0.833333333	1	0	0.116550117	0	0	15.74242424	31	2.2727	2
xerces	1.2.0	org.apache.xerces.dom.DeferredElementImpl	4	3	0	6	17	0	1	6	1	0.666666667	75	0.5	0	0.96	0.5	2	8	17.25	3	1.25	0
xerces	1.2.0	org.apache.xerces.dom.CDATASectionImpl	3	4	1	3	4	3	2	2	3	1.5	13	0	0	0.967741935	0.555555556	1	4	3	1	0.6667	0
xerces	1.2.0	org.apache.html.dom.HTMLHeadElementImpl	3	4	0	2	6	3	1	2	3	2	17	0	0	0.979166667	0.666666667	0	0	4.666666667	1	0.6667	0
xerces	1.2.0	org.xml.sax.DocumentHandler	8	1	0	0	8	28	0	0	8	2	8	0	0	0	0.354166667	0	0	0	1	1	0
xerces	1.2.0	org.apache.xerces.dom.DeferredNotationImpl	3	3	0	5	12	0	1	5	1	0.75	59	0.5	0	0.961538462	0.555555556	2	3	18	1	0.6667	0
xerces	1.2.0	org.xml.sax.DTDHandler	2	1	0	0	2	1	0	0	2	2	2	0	0	0	1	0	0	0	1	1	0
xerces	1.2.0	org.apache.wml.WMLEmElement	2	1	0	2	2	1	1	1	2	2	2	0	0	0	0.75	0	0	0	1	1	0
xerces	1.2.0	org.apache.xerces.validators.datatype.DecimalDatatypeValidator	13	2	0	7	52	58	1	6	8	0.76984127	1337	1	3	0.266666667	0.2	0	0	100.2307692	4	1.0769	1
xerces	1.2.0	org.w3c.dom.html.HTMLOptGroupElement	4	1	0	0	4	6	0	0	4	2	4	0	0	0	0.5	0	0	0	1	1	0
xerces	1.2.0	org.apache.xerces.dom.CommentImpl	3	3	1	3	4	3	2	2	3	1.5	13	0	0	0.964285714	0.555555556	1	4	3	1	0.6667	0
xerces	1.2.0	org.apache.xerces.dom.DeferredTextImpl	3	4	0	4	9	0	1	4	1	0.75	44	0.5	0	0.967741935	0.555555556	3	12	13	2	1	0
xerces	1.2.0	org.apache.wml.dom.WMLImgElementImpl	23	4	0	3	26	253	0	3	23	2	127	0	0	0.788461538	0.52173913	1	6	4.52173913	1	0.9565	0
xerces	1.2.0	org.apache.wml.dom.WMLTableElementImpl	13	4	0	3	18	78	0	3	13	2	73	0	0	0.872340426	0.403846154	1	6	4.615384615	1	0.9231	0
xerces	1.2.0	javax.xml.parsers.FactoryConfigurationError	5	3	0	0	6	8	0	0	5	0	34	1	0	0.944444444	0.6	0	0	5.6	1	0.2	1
xerces	1.2.0	org.w3c.dom.html.HTMLParamElement	8	1	0	0	8	28	0	0	8	2	8	0	0	0	0.75	0	0	0	1	1	0
xerces	1.2.0	org.apache.html.dom.HTMLImageElementImpl	27	4	0	2	33	351	0	2	27	2	151	0	0	0.783333333	0.388888889	0	0	4.592592593	1	0.963	0
xerces	1.2.0	org.xml.sax.helpers.XMLReaderAdapter	22	1	0	0	43	127	0	0	20	0.698412698	161	0	3	0	0.15034965	0	0	6.181818182	2	0.9545	0
xerces	1.2.0	org.apache.xerces.dom.LCount	3	1	0	6	7	1	6	0	0	0.5	42	0	0	0	0.5	0	0	11.66666667	2	0.6667	0
xerces	1.2.0	org.w3c.dom.DocumentFragment	0	1	0	0	0	0	0	0	0	2	0	0	0	0	0	0	0	0	0	0	2
xerces	1.2.0	org.apache.xerces.readers.UTF8CharReader	9	3	0	5	16	0	0	5	0	0.579545455	1583	1	0	0.826086957	0.366666667	1	3	173.6666667	1	0.8889	0
xerces	1.2.0	org.apache.html.dom.HTMLTableCellElementImpl	31	4	0	3	46	465	1	2	31	2	259	0	0	0.758064516	0.309677419	0	0	7.35483871	6	1.3871	0
xerces	1.2.0	org.apache.wml.WMLWmlElement	2	1	0	2	2	1	1	1	2	2	2	0	0	0	0.75	0	0	0	1	1	0
xerces	1.2.0	org.apache.xml.serialize.Serializer	6	1	0	5	6	15	3	2	6	2	6	0	0	0	0.375	0	0	0	1	1	0
xerces	1.2.0	org.apache.xerces.utils.XMLMessageProvider	3	1	0	5	3	3	5	0	3	2	3	0	0	0	0.583333333	0	0	0	1	1	0
xerces	1.2.0	org.apache.xerces.utils.regex.ParserForXMLSchema	39	2	0	10	72	277	1	9	2	1	804	1	0	0.571428571	0.184210526	1	12	19.46153846	12	1.5641	0
xerces	1.2.0	org.xml.sax.ErrorHandler	3	1	0	0	3	3	0	0	3	2	3	0	0	0	1	0	0	0	1	1	0
xerces	1.2.0	org.apache.xerces.utils.regex.BMPattern	8	1	0	1	14	0	1	0	5	0.142857143	574	0	0	0	0.520833333	0	0	70.375	8	5.625	0
xerces	1.2.0	org.apache.wml.WMLAElement	8	1	0	2	8	28	1	1	8	2	8	0	0	0	0.75	0	0	0	1	1	0
xerces	1.2.0	org.apache.wml.dom.WMLElementImpl	11	3	35	39	20	55	36	4	7	2	93	0	0	0.87804878	0.436363636	2	3	7.454545455	3	1.2727	0
xerces	1.2.0	org.apache.xerces.validators.datatype.FloatDatatypeValidator	12	2	0	7	42	50	1	6	7	0.710227273	728	1	3	0.285714286	0.208333333	0	0	58.33333333	1	0.8333	0
xerces	1.2.0	org.apache.wml.WMLBrElement	2	1	0	2	2	1	1	1	2	2	2	0	0	0	0.75	0	0	0	1	1	0
xerces	1.2.0	org.apache.html.dom.CollectionIndex	4	1	0	1	5	0	1	0	0	0	28	1	0	0	0.625	0	0	5.75	2	1	0
xerces	1.2.0	org.apache.html.dom.NameNodeListImpl	2	2	0	4	10	1	1	3	1	2	76	0	0	0.75	0.625	2	2	37	11	5.5	0
xerces	1.2.0	org.xml.sax.helpers.NamespaceSupport	13	1	0	0	30	4	0	0	11	0.733333333	238	0.8	2	0	0.375	0	0	16.92307692	4	1.4615	0
xerces	1.2.0	org.w3c.dom.events.MutationEvent	5	1	0	0	5	10	0	0	5	2	5	0	0	0	0.4	0	0	0	1	1	2
xerces	1.2.0	org.apache.xml.serialize.SerializerFactory	8	1	1	3	20	22	1	3	6	0.928571429	108	0.5	0	0	0.285714286	0	0	12.25	1	0.75	0
xerces	1.2.0	org.apache.wml.WMLElement	4	1	0	36	4	6	36	0	4	2	4	0	0	0	0.75	0	0	0	1	1	0
xerces	1.2.0	org.apache.xerces.validators.datatype.ENTITYDatatypeValidator	7	2	0	8	27	17	1	7	6	0.766666667	207	0.8	3	0.444444444	0.333333333	0	0	27.85714286	1	0.7143	0
xerces	1.2.0	org.apache.xerces.validators.schema.EquivClassComparator	3	1	0	10	13	0	5	5	2	0.166666667	167	1	2	0	0.5	0	0	53.66666667	1	0.3333	0
xerces	1.2.0	org.w3c.dom.html.HTMLOListElement	6	1	0	0	6	15	0	0	6	2	6	0	0	0	0.375	0	0	0	1	1	0
xerces	1.2.0	org.apache.xerces.dom.NodeIteratorImpl	13	1	0	2	24	8	1	2	9	0.6875	374	1	4	0	0.307692308	0	0	27.15384615	11	4.1538	1
xerces	1.2.0	org.apache.wml.dom.WMLGoElementImpl	13	4	0	3	16	78	0	3	13	2	72	0	0	0.872340426	0.538461538	1	4	4.538461538	1	0.9231	0
xerces	1.2.0	org.apache.xerces.dom.DeferredProcessingInstructionImpl	3	3	0	4	8	0	1	4	1	0.75	40	0.5	0	0.960784314	0.555555556	2	7	11.66666667	1	0.6667	0
xerces	1.2.0	org.w3c.dom.html.HTMLIsIndexElement	3	1	0	0	3	3	0	0	3	2	3	0	0	0	0.666666667	0	0	0	1	1	0
xerces	1.2.0	org.apache.wml.dom.WMLMetaElementImpl	15	4	0	3	20	105	0	3	15	2	84	0	0	0.854166667	0.4	1	4	4.6	1	0.9333	0
xerces	1.2.0	org.apache.xerces.readers.AbstractCharReader	33	2	2	16	70	0	3	14	20	0.565625	3041	1	2	0.184210526	0.174479167	1	3	90.84848485	2	1.0606	1
