# Supplementary material for: Feature selection using a multi-strategy improved parrot optimization algorithm in software defect prediction
Source: PeerJ Comput Sci. 2025 Apr 16;11:e2815. doi: 10.7717/peerj-cs.2815 (PMC12190446; doi:10.7717/peerj-cs.2815)
Supplement: Supplemental Information 1 — Metric data of Java code and a label indicating whether it is defective. [file peerj-cs-11-2815-s001.zip › data/xerces-1.3.csv]

name	version	name	wmc	dit	noc	cbo	rfc	lcom	ca	ce	npm	lcom3	loc	dam	moa	mfa	cam	ic	cbm	amc	max_cc	avg_cc	bug
xerces	1.3.0	org.apache.xerces.readers.StreamingCharReader	34	2	0	14	74	0	1	14	21	0.672727273	2890	1	2	0.179487179	0.160839161	1	3	83.55882353	2	1.0588	0
xerces	1.3.0	org.apache.xml.serialize.OutputFormat	46	1	0	13	61	833	11	2	46	0.903703704	579	1	1	0	0.220496894	0	0	11.19565217	12	1.6522	0
xerces	1.3.0	org.w3c.dom.html.HTMLFrameSetElement	4	1	0	0	4	6	0	0	4	2	4	0	0	0	0.75	0	0	0	1	1	0
xerces	1.3.0	org.w3c.dom.html.HTMLLIElement	4	1	0	0	4	6	0	0	4	2	4	0	0	0	0.5	0	0	0	1	1	0
xerces	1.3.0	org.apache.xerces.validators.dtd.DTDGrammar	41	2	0	11	75	280	2	9	35	0.903947368	1225	1	10	0.487179487	0.306620209	1	7	28.41463415	3	1.1951	0
xerces	1.3.0	javax.xml.parsers.SAXParser	17	1	1	0	37	136	0	0	16	2	254	0	0	0	0.308823529	0	0	13.94117647	1	0.9412	0
xerces	1.3.0	org.apache.wml.WMLOneventElement	2	1	0	2	2	1	1	1	2	2	2	0	0	0	0.75	0	0	0	1	1	0
xerces	1.3.0	org.w3c.dom.html.HTMLHtmlElement	2	1	0	0	2	1	0	0	2	2	2	0	0	0	0.75	0	0	0	1	1	0
xerces	1.3.0	org.apache.wml.WMLFieldsetElement	4	1	0	2	4	6	1	1	4	2	4	0	0	0	0.75	0	0	0	1	1	0
xerces	1.3.0	org.apache.xerces.framework.Version	3	1	0	0	5	1	0	0	2	0.5	14	0	0	0	0.5	0	0	3.333333333	1	0.3333	5
xerces	1.3.0	org.apache.xerces.dom.DocumentFragmentImpl	4	4	0	2	6	6	1	2	4	1.333333333	16	0	0	0.975308642	0.625	2	5	2.75	1	0.5	0
xerces	1.3.0	org.apache.xerces.validators.common.CMNode	9	1	4	8	11	20	6	2	0	0.825	77	1	3	0	0.518518519	0	0	7	1	0.8889	0
xerces	1.3.0	org.apache.xerces.validators.datatype.DatatypeValidator	3	1	0	28	3	3	27	1	3	1.5	17	0	0	0	0.666666667	0	0	0	1	1	0
xerces	1.3.0	org.w3c.dom.events.DocumentEvent	1	1	0	0	1	0	0	0	1	2	1	0	0	0	1	0	0	0	1	1	0
xerces	1.3.0	org.apache.html.dom.HTMLTitleElementImpl	3	4	0	2	14	3	1	2	3	2	60	0	0	0.979166667	0.666666667	0	0	19	3	1.6667	0
xerces	1.3.0	org.apache.wml.dom.WMLSmallElementImpl	7	4	0	3	10	21	0	3	7	2	39	0	0	0.931818182	0.571428571	1	6	4.571428571	1	0.8571	0
xerces	1.3.0	org.apache.html.dom.HTMLButtonElementImpl	12	4	0	3	22	66	0	3	12	2	97	0	0	0.895238095	0.316666667	1	1	7.083333333	3	1.25	0
xerces	1.3.0	org.apache.xerces.utils.regex.REUtil	17	1	0	8	54	134	7	3	5	0.9375	867	0	1	0	0.2125	0	0	49.88235294	19	4.7059	0
xerces	1.3.0	org.apache.xerces.dom.ParentNode	32	3	7	16	77	236	8	11	14	0.650537634	1240	0.833333333	3	0.625	0.180555556	2	25	37.5625	11	2.3438	0
xerces	1.3.0	javax.xml.parsers.DocumentBuilderFactory	20	1	1	0	47	152	0	0	16	0.915789474	325	0.9	0	0	0.355263158	0	0	14.75	10	1.4	2
xerces	1.3.0	org.apache.xerces.utils.regex.RangeToken	18	2	0	6	35	0	6	1	1	0.680672269	2128	0.142857143	1	0.734375	0.361111111	1	7	116.8333333	17	8	0
xerces	1.3.0	org.apache.xerces.validators.common.CMException	2	3	0	11	3	0	11	0	2	1	13	0.5	0	0.944444444	0.75	0	0	4.5	1	0.5	0
xerces	1.3.0	org.apache.html.dom.HTMLFormControl	0	1	0	8	0	0	8	0	0	2	0	0	0	0	0	0	0	0	0	0	0
xerces	1.3.0	org.apache.xerces.validators.datatype.BooleanDatatypeValidator	10	2	0	7	29	37	1	6	6	0.698412698	228	1	3	0.363636364	0.263888889	0	0	21.1	1	0.7	0
xerces	1.3.0	org.apache.wml.WMLPrevElement	0	1	0	2	0	0	1	1	0	2	0	0	0	0	0	0	0	0	0	0	0
xerces	1.3.0	org.w3c.dom.html.HTMLUListElement	4	1	0	0	4	6	0	0	4	2	4	0	0	0	0.5	0	0	0	1	1	0
xerces	1.3.0	org.apache.html.dom.HTMLDListElementImpl	3	4	0	2	6	3	0	2	3	2	17	0	0	0.979166667	0.5	0	0	4.666666667	1	0.6667	0
xerces	1.3.0	org.apache.xerces.validators.schema.SubstitutionGroupComparator	3	1	0	10	13	0	5	5	2	0.166666667	167	1	2	0	0.5	0	0	53.66666667	1	0.3333	1
xerces	1.3.0	org.apache.xerces.dom.DocumentTypeImpl	15	4	1	9	27	57	6	4	14	0.821428571	200	0.875	3	0.858695652	0.383333333	2	8	11.8	2	1.5333	0
xerces	1.3.0	org.apache.xerces.validators.schema.identity.Unique	2	2	0	4	3	1	3	1	2	2	8	0	0	0.888888889	0.75	0	0	3	1	0.5	0
xerces	1.3.0	org.apache.html.dom.HTMLMetaElementImpl	9	4	0	2	12	36	0	2	9	2	50	0	0	0.921568627	0.555555556	0	0	4.555555556	1	0.8889	0
xerces	1.3.0	org.apache.xerces.dom.TreeWalkerImpl	20	1	0	1	29	58	1	0	14	0.547368421	547	0.2	3	0	0.31	0	0	26.1	10	3.95	1
xerces	1.3.0	org.apache.wml.dom.WMLOptgroupElementImpl	9	4	0	3	12	36	0	3	9	2	50	0	0	0.911111111	0.555555556	1	6	4.555555556	1	0.8889	0
xerces	1.3.0	org.apache.xml.serialize.Method	1	1	0	0	2	0	0	0	1	2	9	0	0	0	1	0	0	3	0	0	0
xerces	1.3.0	org.apache.wml.WMLSetvarElement	4	1	0	2	4	6	1	1	4	2	4	0	0	0	0.75	0	0	0	1	1	0
xerces	1.3.0	org.apache.html.dom.HTMLFieldSetElementImpl	1	4	0	3	2	0	0	3	1	2	6	0	0	1	1	0	0	5	0	0	0
xerces	1.3.0	org.apache.xerces.dom.EntityReferenceImpl	10	4	1	6	29	43	3	4	9	0.944444444	115	0.5	0	0.897727273	0.325	2	8	10.3	6	1.5	1
xerces	1.3.0	org.apache.xerces.dom.ElementImpl	29	4	4	17	75	80	12	9	24	0.738095238	665	0.666666667	1	0.745283019	0.337931034	2	13	21.82758621	11	2.7931	1
xerces	1.3.0	org.w3c.dom.html.HTMLAnchorElement	26	1	0	0	26	325	0	0	26	2	26	0	0	0	0.487179487	0	0	0	1	1	0
xerces	1.3.0	org.apache.xerces.dom.TextImpl	6	3	2	9	21	15	7	3	6	1.2	88	0	0	0.915254237	0.333333333	1	4	13.5	2	1.1667	0
xerces	1.3.0	org.apache.xerces.validators.schema.SchemaGrammar	45	2	0	13	63	862	3	10	16	0.896780303	962	0.875	6	0.463414634	0.119298246	1	5	19.84444444	5	1.5556	2
xerces	1.3.0	org.xml.sax.helpers.XMLFilterImpl	36	1	0	0	69	246	0	0	35	0.804761905	436	1	6	0	0.125925926	0	0	10.94444444	2	1.1389	0
xerces	1.3.0	org.apache.xerces.validators.datatype.IDREFDatatypeValidator	11	2	0	8	38	35	1	7	7	0.833333333	253	0.666666667	2	0.307692308	0.232323232	0	0	21.18181818	6	1.2727	2
xerces	1.3.0	org.apache.xerces.dom.ElementNSImpl	6	3	1	3	21	3	2	2	4	0.9	192	0.5	0	0.947368421	0.611111111	3	3	30.33333333	3	1.3333	1
xerces	1.3.0	org.w3c.dom.html.HTMLScriptElement	14	1	0	0	14	91	0	0	14	2	14	0	0	0	0.5	0	0	0	1	1	0
xerces	1.3.0	org.apache.xerces.readers.XMLEntityReader	9	1	6	10	12	0	6	4	5	0.65	183	1	3	0	0.466666667	0	0	18.22222222	2	0.8889	0
xerces	1.3.0	org.apache.wml.dom.WMLTemplateElementImpl	11	4	0	3	14	55	0	3	11	2	61	0	0	0.891304348	0.545454545	1	4	4.545454545	1	0.9091	0
xerces	1.3.0	org.w3c.dom.Document	17	1	0	0	17	136	0	0	17	2	17	0	0	0	0.455882353	0	0	0	1	1	2
xerces	1.3.0	org.apache.html.dom.HTMLElementImpl	23	3	52	55	42	253	53	3	17	2	249	0	0	0.765957447	0.456521739	1	2	9.826086957	4	1.6087	0
xerces	1.3.0	org.w3c.dom.html.HTMLPreElement	2	1	0	0	2	1	0	0	2	2	2	0	0	0	0.75	0	0	0	1	1	0
xerces	1.3.0	org.apache.html.dom.HTMLBodyElementImpl	13	4	0	2	16	78	1	2	13	2	72	0	0	0.886792453	0.538461538	0	0	4.538461538	1	0.9231	0
xerces	1.3.0	org.apache.xerces.utils.CharDataChunk	20	1	0	10	38	62	5	5	13	0.708133971	601	0.636363636	4	0	0.233082707	0	0	28.5	11	2.65	0
xerces	1.3.0	org.apache.xerces.utils.SymbolCache	6	1	0	2	11	0	2	0	6	0.844444444	608	0	0	0	0.458333333	0	0	98.83333333	8	2.5	0
xerces	1.3.0	org.apache.xerces.readers.XMLEntityHandler	10	1	0	22	10	45	20	2	10	1.111111111	51	0	0	0	0.3	0	0	0	1	1	0
xerces	1.3.0	org.apache.xerces.dom.NamedNodeMapImpl	22	1	1	8	49	41	6	2	9	0.843537415	596	0.857142857	1	0	0.227272727	0	0	25.77272727	11	2.4545	0
xerces	1.3.0	org.apache.wml.dom.WMLStrongElementImpl	7	4	0	3	10	21	0	3	7	2	39	0	0	0.931818182	0.571428571	1	6	4.571428571	1	0.8571	0
xerces	1.3.0	org.apache.xerces.utils.Base64	7	1	0	1	9	13	1	0	6	1.083333333	720	1	0	0	0.25	0	0	100.1428571	11	3.5714	0
xerces	1.3.0	org.apache.xml.serialize.SieveEncodingInfo	3	2	0	3	12	1	1	2	3	0	159	0	1	0.75	0.888888889	0	0	51	9	3	0
xerces	1.3.0	org.w3c.dom.html.HTMLHRElement	8	1	0	0	8	28	0	0	8	2	8	0	0	0	0.5	0	0	0	1	1	0
xerces	1.3.0	org.apache.xerces.readers.CharReader	4	3	0	6	9	0	1	5	0	0.380952381	583	1	0	0.926829268	0.40625	1	3	143	1	0.75	1
xerces	1.3.0	org.apache.xerces.framework.XMLDocumentHandler	18	1	0	6	18	153	4	2	18	2	18	0	0	0	0.4	0	0	0	1	1	0
xerces	1.3.0	org.apache.html.dom.HTMLObjectElementImpl	35	4	0	3	43	595	0	3	35	2	200	0	0	0.734375	0.308571429	0	0	4.714285714	1	0.9714	0
xerces	1.3.0	org.apache.wml.WMLCardElement	14	1	0	2	14	91	1	1	14	2	14	0	0	0	0.5	0	0	0	1	1	0
xerces	1.3.0	org.apache.xerces.readers.DefaultReaderFactory	9	1	0	11	26	16	1	10	9	0.875	191	1	0	0	0.333333333	0	0	19.66666667	2	1	0
xerces	1.3.0	org.w3c.dom.NamedNodeMap	8	1	0	0	8	28	0	0	8	2	8	0	0	0	0.46875	0	0	0	1	1	0
xerces	1.3.0	org.apache.xerces.validators.common.XMLElementDecl	6	1	0	9	14	3	7	2	6	0.728571429	132	0	2	0	0.5	1	1	18.66666667	1	0.6667	0
xerces	1.3.0	org.apache.html.dom.HTMLOListElementImpl	7	4	0	2	14	21	0	2	7	2	42	0	0	0.94	0.342857143	0	0	5	1	0.8571	0
xerces	1.3.0	org.apache.xerces.validators.schema.XUtil	15	1	0	5	51	105	3	2	14	2	527	0	0	0	0.4	0	0	34.13333333	5	3.8	0
xerces	1.3.0	org.apache.xerces.readers.UTF8Recognizer	2	2	0	9	18	0	2	9	1	0	239	1	0	0.75	0.571428571	2	2	118	1	0.5	0
xerces	1.3.0	org.apache.html.dom.HTMLIsIndexElementImpl	3	4	0	2	6	3	0	2	3	2	17	0	0	0.979166667	0.666666667	0	0	4.666666667	1	0.6667	0
xerces	1.3.0	org.apache.xerces.framework.XMLParser	53	1	2	21	126	740	2	19	22	0.908216783	1257	1	11	0	0.106971154	0	0	22.30188679	3	1.0189	3
xerces	1.3.0	org.w3c.dom.html.HTMLBodyElement	12	1	0	0	12	66	0	0	12	2	12	0	0	0	0.75	0	0	0	1	1	0
xerces	1.3.0	org.apache.xerces.validators.datatype.ListDatatypeValidator	10	2	0	10	40	15	2	8	7	0.577777778	745	0.9	2	0.333333333	0.275	0	0	72.5	4	1.1	0
xerces	1.3.0	org.apache.wml.WMLDOMImplementation	0	1	0	1	0	0	1	0	0	2	0	0	0	0	0	0	0	0	0	0	0
xerces	1.3.0	org.apache.wml.dom.WMLAElementImpl	11	4	0	3	14	55	0	3	11	2	61	0	0	0.891304348	0.545454545	1	6	4.545454545	1	0.9091	0
xerces	1.3.0	org.xml.sax.EntityResolver	1	1	0	0	1	0	0	0	1	2	1	0	0	0	1	0	0	0	1	1	0
xerces	1.3.0	org.xml.sax.ext.DeclHandler	4	1	0	0	4	6	0	0	4	2	4	0	0	0	1	0	0	0	1	1	0
xerces	1.3.0	org.apache.html.dom.HTMLHeadingElementImpl	3	4	0	2	6	3	0	2	3	2	17	0	0	0.979166667	0.666666667	0	0	4.666666667	1	0.6667	0
xerces	1.3.0	org.apache.xerces.validators.schema.TraverseSchema	81	1	0	37	257	1504	3	36	9	0.788671875	10701	0.96875	10	0	0.135526316	0	0	130.7160494	25	1.5432	30
xerces	1.3.0	org.apache.xerces.readers.StringReader	30	2	0	11	64	0	1	10	22	0.522988506	2603	0.833333333	3	0.2	0.201149425	1	2	85.36666667	4	1.3	0
xerces	1.3.0	org.xml.sax.ContentHandler	11	1	0	0	11	55	0	0	11	2	11	0	0	0	0.348484848	0	0	0	1	1	0
xerces	1.3.0	org.w3c.dom.html.HTMLDOMImplementation	1	1	0	0	1	0	0	0	1	2	1	0	0	0	1	0	0	0	1	1	0
xerces	1.3.0	org.w3c.dom.DocumentType	6	1	0	0	6	15	0	0	6	2	6	0	0	0	1	0	0	0	1	1	0
xerces	1.3.0	org.apache.wml.WMLTimerElement	4	1	0	2	4	6	1	1	4	2	4	0	0	0	0.75	0	0	0	1	1	0
xerces	1.3.0	org.apache.html.dom.HTMLTableElementImpl	36	4	0	6	58	630	1	6	35	1	471	1	2	0.728682171	0.214285714	0	0	12.02777778	7	2	0
xerces	1.3.0	org.apache.wml.WMLHeadElement	0	1	0	2	0	0	1	1	0	2	0	0	0	0	0	0	0	0	0	0	0
xerces	1.3.0	org.apache.wml.WMLAccessElement	4	1	0	2	4	6	1	1	4	2	4	0	0	0	0.75	0	0	0	1	1	0
xerces	1.3.0	org.apache.html.dom.HTMLFrameElementImpl	17	4	0	2	23	136	0	2	17	2	96	0	0	0.854545455	0.397058824	0	0	4.647058824	1	0.9412	0
xerces	1.3.0	org.apache.wml.WMLSmallElement	2	1	0	2	2	1	1	1	2	2	2	0	0	0	0.75	0	0	0	1	1	0
xerces	1.3.0	org.apache.xerces.dom.DocumentImpl	65	4	3	51	167	1798	47	24	49	0.931490385	1475	0.923076923	2	0.568345324	0.1375	2	19	21.49230769	23	2	6
xerces	1.3.0	org.apache.xerces.dom.AttrNSImpl	6	3	1	3	21	3	2	2	4	0.96	240	0.4	0	0.9375	0.611111111	3	3	38.16666667	3	1.3333	1
xerces	1.3.0	org.apache.xerces.dom.DeferredAttrImpl	4	3	0	5	14	0	1	5	1	0.666666667	60	0.5	0	0.952380952	0.5	2	7	13.5	2	1	2
xerces	1.3.0	org.apache.html.dom.HTMLAreaElementImpl	17	4	0	2	27	136	0	2	17	2	123	0	0	0.854545455	0.317647059	0	0	6.235294118	3	1.1765	0
xerces	1.3.0	org.apache.html.dom.HTMLStyleElementImpl	7	4	0	2	12	21	0	2	7	2	39	0	0	0.94	0.428571429	0	0	4.571428571	1	0.8571	0
xerces	1.3.0	org.apache.xerces.validators.common.CMAny	9	2	0	6	19	0	2	4	1	0.625	120	1	0	0.5	0.388888889	1	2	12	2	1	0
xerces	1.3.0	org.apache.xerces.readers.UCSReader	31	2	0	15	60	0	1	14	24	0.81372549	2714	0.647058824	3	0.194444444	0.188888889	1	4	86	5	1.2581	0
xerces	1.3.0	org.apache.wml.dom.WMLRefreshElementImpl	5	4	0	3	8	10	0	3	5	2	28	0	0	0.953488372	0.6	1	4	4.6	1	0.8	0
xerces	1.3.0	org.xml.sax.helpers.ParserFactory	3	1	0	0	8	3	0	0	2	2	25	0	0	0	0.333333333	0	0	7.333333333	1	0.6667	0
xerces	1.3.0	org.apache.xerces.framework.XMLAttrList	30	1	0	10	38	0	8	2	29	0.816696915	1224	1	2	0	0.333333333	0	0	39.16666667	6	2.8667	2
xerces	1.3.0	org.apache.xerces.dom.DeepNodeListImpl	5	1	1	4	21	0	3	2	4	0.25	264	1	1	0	0.44	0	0	50.6	22	6	0
xerces	1.3.0	org.apache.xerces.dom.DeferredElementNSImpl	4	4	0	6	20	0	1	6	1	0.666666667	103	0.5	0	0.962025316	0.5	3	11	24.25	4	1.5	3
xerces	1.3.0	org.apache.html.dom.HTMLDOMImplementationImpl	4	2	0	2	8	4	0	2	2	0.666666667	31	1	1	0.666666667	0.5	0	0	6.5	1	0.5	0
xerces	1.3.0	org.apache.xerces.jaxp.SAXParserFactoryImpl	4	2	0	1	12	6	0	1	4	2	39	0	0	0.8125	0.583333333	0	0	8.75	1	0.75	2
xerces	1.3.0	org.w3c.dom.html.HTMLBaseFontElement	6	1	0	0	6	15	0	0	6	2	6	0	0	0	0.75	0	0	0	1	1	0
xerces	1.3.0	org.apache.html.dom.HTMLDivElementImpl	3	4	0	2	7	3	0	2	3	2	19	0	0	0.979166667	0.666666667	0	0	5.333333333	1	0.6667	0
xerces	1.3.0	org.apache.xerces.utils.HexBin	7	1	0	1	9	13	1	0	4	0.875	194	1	0	0	0.25	0	0	26.14285714	4	1.5714	0
xerces	1.3.0	org.apache.xerces.dom.AttributeMap	11	2	0	7	49	25	1	7	5	2	760	0	0	0.545454545	0.324675325	1	9	68.09090909	13	3.1818	2
xerces	1.3.0	org.apache.xerces.readers.XCatalog	8	2	0	2	32	10	1	2	7	1.040816327	223	0.214285714	0	0.588235294	0.46875	1	1	25.125	6	1.5	0
xerces	1.3.0	javax.xml.parsers.DocumentBuilder	11	1	1	0	21	55	0	0	10	2	99	0	0	0	0.246753247	0	0	8	1	0.9091	2
xerces	1.3.0	org.apache.wml.WMLTrElement	0	1	0	2	0	0	1	1	0	2	0	0	0	0	0	0	0	0	0	0	0
xerces	1.3.0	org.w3c.dom.html.HTMLFrameElement	16	1	0	0	16	120	0	0	16	2	16	0	0	0	0.5	0	0	0	1	1	0
xerces	1.3.0	org.w3c.dom.html.HTMLDivElement	2	1	0	0	2	1	0	0	2	2	2	0	0	0	0.75	0	0	0	1	1	0
xerces	1.3.0	org.apache.xerces.utils.regex.Match	12	1	0	3	22	0	3	1	6	0.53030303	332	0	0	0	0.35	0	0	26.16666667	8	2.75	0
xerces	1.3.0	org.apache.wml.WMLNoopElement	0	1	0	2	0	0	1	1	0	2	0	0	0	0	0	0	0	0	0	0	0
xerces	1.3.0	org.apache.xerces.utils.XMLMessages	5	1	0	2	14	0	1	1	4	1.24380805	1114	0.009287926	0	0	0.5	0	0	157.2	9	2.2	1
xerces	1.3.0	org.apache.xerces.dom.RangeImpl	55	1	0	3	99	473	1	3	26	0.798941799	2660	0	7	0	0.246464646	0	0	47.10909091	20	3.8182	0
xerces	1.3.0	org.apache.wml.dom.WMLTimerElementImpl	9	4	0	3	12	36	0	3	9	2	50	0	0	0.911111111	0.555555556	1	5	4.555555556	1	0.8889	0
xerces	1.3.0	org.xml.sax.SAXNotRecognizedException	1	4	0	0	2	0	0	0	1	2	5	0	0	1	1	0	0	4	0	0	0
xerces	1.3.0	org.xml.sax.helpers.DefaultHandler	18	1	0	0	19	153	0	0	18	2	40	0	0	0	0.285714286	0	0	1.222222222	1	0.9444	0
xerces	1.3.0	org.apache.xerces.dom.DeferredAttrNSImpl	4	4	0	5	19	0	1	5	1	0.666666667	117	0.5	0	0.955223881	0.5	4	9	27.75	7	2.25	3
xerces	1.3.0	org.w3c.dom.html.HTMLTableSectionElement	11	1	0	0	11	55	0	0	11	2	11	0	0	0	0.515151515	0	0	0	1	1	0
xerces	1.3.0	org.apache.xerces.framework.XMLContentSpec	12	1	0	9	19	24	8	2	11	0.924242424	827	0	0	0	0.291666667	1	1	66.41666667	26	4.9167	0
xerces	1.3.0	org.apache.xerces.dom.ChildNode	8	2	2	9	14	18	9	2	5	0.904761905	69	0.666666667	2	0.88	0.416666667	1	3	7.25	2	1.25	0
xerces	1.3.0	org.apache.xerces.validators.schema.identity.KeyRef	3	2	0	5	4	1	4	1	3	0.5	16	1	0	0.8	0.666666667	0	0	4	1	0.6667	0
xerces	1.3.0	org.apache.html.dom.HTMLAnchorElementImpl	27	4	0	2	35	351	0	2	27	2	171	0	0	0.783333333	0.37962963	0	0	5.333333333	3	1.1111	0
xerces	1.3.0	org.xml.sax.helpers.NamespaceSupport	13	1	0	0	30	4	0	0	11	0.733333333	238	0.8	2	0	0.375	0	0	16.92307692	4	1.4615	0
xerces	1.3.0	org.apache.wml.dom.WMLDocumentImpl	4	3	0	39	23	4	37	3	2	0.982905983	580	0.051282051	0	0.977777778	0.555555556	1	1	134.25	1	0.5	0
xerces	1.3.0	org.w3c.dom.events.MutationEvent	6	1	0	0	6	15	0	0	6	1.2	9	0	0	0	0.333333333	0	0	0	1	1	0
xerces	1.3.0	org.apache.xerces.utils.UTF8DataChunk	22	1	0	6	39	89	1	5	12	0.703296703	1528	0.692307692	4	0	0.232142857	0	0	67.86363636	24	4.6818	0
xerces	1.3.0	org.apache.xml.serialize.SerializerFactory	8	1	1	3	20	22	1	3	6	0.928571429	108	0.5	0	0	0.285714286	0	0	12.25	1	0.75	0
xerces	1.3.0	org.apache.wml.WMLDocument	0	1	0	1	0	0	1	0	0	2	0	0	0	0	0	0	0	0	0	0	0
xerces	1.3.0	org.apache.wml.WMLElement	4	1	0	36	4	6	36	0	4	2	4	0	0	0	0.75	0	0	0	1	1	0
xerces	1.3.0	org.apache.xerces.validators.datatype.ENTITYDatatypeValidator	7	2	0	8	21	17	1	7	6	0.791666667	134	0.75	3	0.444444444	0.333333333	0	0	17.57142857	1	0.7143	1
xerces	1.3.0	org.apache.xml.serialize.ElementState	1	1	0	4	2	0	4	0	0	2	14	0	0	0	1	0	0	3	0	0	0
xerces	1.3.0	org.apache.xerces.readers.UCSRecognizer	2	2	0	8	5	1	1	8	1	2	145	0	0	0.75	0.571428571	0	0	71.5	1	0.5	0
xerces	1.3.0	org.apache.xerces.validators.schema.identity.IdentityConstraint	9	1	3	14	14	28	14	2	8	0.982142857	116	0.571428571	2	0	0.288888889	0	0	11.11111111	3	1.1111	1
xerces	1.3.0	org.xml.sax.AttributeList	6	1	0	0	6	15	0	0	6	2	6	0	0	0	0.611111111	0	0	0	1	1	0
xerces	1.3.0	org.w3c.dom.html.HTMLImageElement	26	1	0	0	26	325	0	0	26	2	26	0	0	0	0.5	0	0	0	1	1	0
xerces	1.3.0	org.apache.wml.WMLPElement	6	1	0	2	6	15	1	1	6	2	6	0	0	0	0.75	0	0	0	1	1	0
xerces	1.3.0	org.apache.wml.dom.WMLSetvarElementImpl	9	4	0	3	12	36	0	3	9	2	50	0	0	0.911111111	0.555555556	1	5	4.555555556	1	0.8889	0
xerces	1.3.0	org.w3c.dom.html.HTMLLegendElement	5	1	0	0	5	10	0	0	5	2	5	0	0	0	0.7	0	0	0	1	1	0
xerces	1.3.0	org.apache.wml.WMLAnchorElement	4	1	0	2	4	6	1	1	4	2	4	0	0	0	0.75	0	0	0	1	1	0
xerces	1.3.0	org.apache.xerces.validators.datatype.DoubleDatatypeValidator	11	2	0	9	37	45	3	6	6	0.666666667	895	1	3	0.307692308	0.214876033	0	0	79	1	0.8182	0
xerces	1.3.0	org.apache.xerces.validators.common.SimpleContentModel	7	1	0	7	13	5	1	6	7	0.366666667	1019	1	3	0	0.387755102	0	0	143.8571429	1	0.7143	0
xerces	1.3.0	org.apache.html.dom.HTMLModElementImpl	5	4	0	2	8	10	0	2	5	2	28	0	0	0.959183673	0.6	0	0	4.6	1	0.8	0
xerces	1.3.0	org.apache.wml.dom.WMLWmlElementImpl	7	4	0	3	10	21	0	3	7	2	39	0	0	0.931818182	0.571428571	1	6	4.571428571	1	0.8571	0
xerces	1.3.0	org.w3c.dom.ranges.Range	24	1	0	0	24	276	0	0	24	1.043478261	28	0	0	0	0.270833333	0	0	0	1	1	0
xerces	1.3.0	org.apache.xerces.dom.DeferredEntityImpl	4	3	0	5	17	0	1	5	1	0.666666667	85	0.5	0	0.946428571	0.5	2	7	19.75	1	0.75	4
xerces	1.3.0	org.apache.xerces.utils.StringHasher	5	1	0	6	7	10	6	0	5	2	107	0	0	0	0.35	0	0	20.4	3	1.8	0
xerces	1.3.0	org.w3c.dom.html.HTMLFieldSetElement	1	1	0	0	1	0	0	0	1	2	1	0	0	0	1	0	0	0	1	1	0
xerces	1.3.0	org.apache.html.dom.HTMLHtmlElementImpl	3	4	0	2	7	3	1	2	3	2	19	0	0	0.979166667	0.666666667	0	0	5.333333333	1	0.6667	0
xerces	1.3.0	org.w3c.dom.html.HTMLMapElement	3	1	0	0	3	3	0	0	3	2	3	0	0	0	0.666666667	0	0	0	1	1	0
xerces	1.3.0	org.xml.sax.ext.LexicalHandler	7	1	0	0	7	21	0	0	7	2	7	0	0	0	0.428571429	0	0	0	1	1	0
xerces	1.3.0	org.w3c.dom.Attr	5	1	0	0	5	10	0	0	5	2	5	0	0	0	0.6	0	0	0	1	1	0
xerces	1.3.0	org.apache.xml.serialize.LineSeparator	1	1	0	0	2	0	0	0	1	2	8	0	0	0	1	0	0	3	0	0	0
xerces	1.3.0	org.xml.sax.helpers.AttributeListImpl	12	1	0	0	24	0	0	0	12	0.303030303	178	0	0	0	0.4375	0	0	13.58333333	2	1.25	0
xerces	1.3.0	org.xml.sax.helpers.AttributesImpl	26	1	0	0	40	0	0	0	24	0.08	723	0	0	0	0.528846154	0	0	26.73076923	5	2.6538	1
xerces	1.3.0	org.apache.xerces.dom.DeferredElementDefinitionImpl	4	3	0	6	13	0	1	6	1	0.666666667	84	0.5	0	0.94	0.5	2	7	19.5	2	1	2
xerces	1.3.0	org.w3c.dom.events.EventException	1	4	0	0	2	0	0	0	1	2	10	0	0	1	1	0	0	7	0	0	0
xerces	1.3.0	org.apache.wml.dom.WMLTdElementImpl	7	4	0	3	10	21	0	3	7	2	39	0	0	0.931818182	0.571428571	1	6	4.571428571	1	0.8571	0
xerces	1.3.0	org.apache.xerces.dom.DeferredEntityReferenceImpl	5	3	0	4	22	0	1	4	1	0.75	118	0.5	0	0.921568627	0.466666667	2	8	22.2	7	2	2
xerces	1.3.0	org.apache.wml.WMLSelectElement	16	1	0	2	16	120	1	1	16	2	16	0	0	0	0.375	0	0	0	1	1	0
xerces	1.3.0	org.w3c.dom.html.HTMLTableColElement	12	1	0	0	12	66	0	0	12	2	12	0	0	0	0.5	0	0	0	1	1	0
xerces	1.3.0	org.xml.sax.Parser	7	1	0	0	7	21	0	0	7	2	7	0	0	0	0.25	0	0	0	1	1	0
xerces	1.3.0	org.apache.xerces.msg.XMLMessages	3	3	0	0	4	1	0	0	2	0.5	2145	0	0	0.974358974	1	0	0	713.6666667	1	0.3333	1
xerces	1.3.0	org.apache.wml.dom.WMLDOMImplementationImpl	4	2	0	4	8	4	0	4	3	0.666666667	31	0	1	0.666666667	0.444444444	0	0	6.5	1	0.5	0
xerces	1.3.0	org.apache.xerces.validators.common.InsertableElementsInfo	1	1	0	6	2	0	5	1	1	2	12	0	2	0	1	0	0	3	0	0	0
xerces	1.3.0	org.w3c.dom.traversal.TreeWalker	13	1	0	0	13	78	0	0	13	2	13	0	0	0	0.538461538	0	0	0	1	1	0
xerces	1.3.0	org.apache.wml.dom.WMLNoopElementImpl	5	4	0	3	8	10	0	3	5	2	28	0	0	0.953488372	0.6	1	4	4.6	1	0.8	0
xerces	1.3.0	org.w3c.dom.html.HTMLDirectoryElement	2	1	0	0	2	1	0	0	2	2	2	0	0	0	0.75	0	0	0	1	1	0
xerces	1.3.0	org.apache.xerces.validators.common.Grammar	39	1	2	28	83	607	9	19	13	0.902046784	2503	1	9	0	0.144230769	0	0	62.25641026	13	2.3333	0
xerces	1.3.0	org.apache.xerces.utils.regex.RegexParser	50	1	1	15	105	711	2	13	3	0.850863422	3171	0.076923077	0	0	0.194285714	0	0	61.64	55	2.48	2
xerces	1.3.0	org.apache.xerces.parsers.SAXParser	49	2	1	10	124	608	2	8	41	0.9	1409	1	6	0.737142857	0.131944444	2	9	27.55102041	3	1.0408	1
xerces	1.3.0	org.apache.xerces.validators.common.CMUniOp	5	2	0	5	12	0	2	3	1	0	55	1	1	0.666666667	0.45	1	2	9.8	1	0.8	0
xerces	1.3.0	org.apache.xerces.dom.NodeImpl	69	1	3	23	112	1936	20	8	36	0.971362229	1158	0.894736842	1	0	0.118171683	0	0	15.50724638	31	2.3043	0
xerces	1.3.0	org.apache.xerces.dom.DeferredElementImpl	4	3	0	6	17	0	1	6	1	0.666666667	75	0.5	0	0.96	0.5	2	8	17.25	3	1.25	2
xerces	1.3.0	org.apache.xerces.dom.CDATASectionImpl	3	4	1	3	4	3	2	2	3	1.5	13	0	0	0.967741935	0.555555556	1	4	3	1	0.6667	0
xerces	1.3.0	org.apache.html.dom.HTMLHeadElementImpl	3	4	0	2	6	3	1	2	3	2	17	0	0	0.979166667	0.666666667	0	0	4.666666667	1	0.6667	0
xerces	1.3.0	org.apache.xerces.validators.schema.identity.XPathException	2	3	0	6	4	1	6	0	2	2	9	0	0	1	0.75	0	0	3.5	0	0	0
xerces	1.3.0	org.w3c.dom.EntityReference	0	1	0	0	0	0	0	0	0	2	0	0	0	0	0	0	0	0	0	0	0
xerces	1.3.0	org.apache.wml.WMLTableElement	8	1	0	2	8	28	1	1	8	2	8	0	0	0	0.5	0	0	0	1	1	0
xerces	1.3.0	org.apache.wml.dom.WMLAccessElementImpl	9	4	0	3	12	36	0	3	9	2	50	0	0	0.911111111	0.555555556	1	4	4.555555556	1	0.8889	0
xerces	1.3.0	org.apache.xerces.dom.DeferredDocumentImpl	61	3	0	25	109	1294	16	22	48	0.89047619	2565	0.952380952	1	0.602739726	0.226229508	2	10	40.70491803	12	2.5246	8
xerces	1.3.0	org.apache.html.dom.HTMLBRElementImpl	3	4	0	2	7	3	0	2	3	2	19	0	0	0.979166667	0.666666667	0	0	5.333333333	1	0.6667	0
xerces	1.3.0	org.w3c.dom.html.HTMLSelectElement	22	1	0	0	22	231	0	0	22	2	22	0	0	0	0.281818182	0	0	0	1	1	0
xerces	1.3.0	org.apache.wml.dom.WMLIElementImpl	7	4	0	3	10	21	0	3	7	2	39	0	0	0.931818182	0.571428571	1	6	4.571428571	1	0.8571	0
xerces	1.3.0	org.apache.wml.dom.WMLPElementImpl	11	4	0	3	14	55	0	3	11	2	61	0	0	0.891304348	0.545454545	1	6	4.545454545	1	0.9091	0
xerces	1.3.0	org.apache.xml.serialize.XHTMLSerializer	5	3	0	3	10	10	1	2	5	2	76	0	0	0.985507246	0.55	1	1	14.2	2	0.4	0
xerces	1.3.0	org.apache.xerces.utils.Hash2intTable	3	1	0	1	5	0	1	0	3	1	224	1	0	0	0.833333333	0	0	72.66666667	8	4.6667	0
xerces	1.3.0	org.apache.xerces.framework.XMLDTDScanner	71	1	0	17	193	1133	1	16	23	0.924860853	7189	1	15	0	0.147959184	0	0	99.16901408	3	1.0423	1
xerces	1.3.0	org.w3c.dom.html.HTMLIFrameElement	20	1	0	0	20	190	0	0	20	2	20	0	0	0	0.75	0	0	0	1	1	0
xerces	1.3.0	org.apache.xml.serialize.EncodingInfo	5	1	1	4	8	4	4	0	5	0.5	56	0	0	0	0.55	0	0	9.6	2	0.8	0
xerces	1.3.0	org.xml.sax.helpers.XMLReaderAdapter	22	1	0	0	43	127	0	0	20	0.698412698	161	0	3	0	0.15034965	0	0	6.181818182	2	0.9545	0
xerces	1.3.0	org.apache.xml.serialize.IndentPrinter	17	2	0	3	34	0	1	2	16	0.4625	403	1	0	0.515151515	0.183006536	1	15	22.41176471	8	2.2353	0
xerces	1.3.0	org.apache.xerces.dom.DeferredCDATASectionImpl	3	5	0	4	9	0	1	4	1	0.75	44	0.5	0	0.969230769	0.555555556	3	11	13	2	1	2
xerces	1.3.0	org.apache.xml.serialize.DOMSerializer	3	1	0	2	3	3	2	0	3	2	3	0	0	0	0.5	0	0	0	1	1	0
xerces	1.3.0	org.apache.wml.dom.WMLPostfieldElementImpl	9	4	0	3	12	36	0	3	9	2	50	0	0	0.911111111	0.555555556	1	5	4.555555556	1	0.8889	0
xerces	1.3.0	org.apache.html.dom.HTMLQuoteElementImpl	3	4	0	2	6	3	0	2	3	2	17	0	0	0.979166667	0.666666667	0	0	4.666666667	1	0.6667	0
xerces	1.3.0	org.apache.xerces.validators.datatype.RecurringDurationDatatypeValidator	18	2	0	7	54	141	1	6	9	0.891640867	1392	0.157894737	2	0.2	0.189814815	0	0	75.27777778	4	1.1667	0
xerces	1.3.0	org.apache.xerces.validators.datatype.URIReferenceDatatypeValidator	7	2	0	8	29	17	1	7	6	0.75	374	1	2	0.444444444	0.333333333	0	0	51.28571429	1	0.7143	0
xerces	1.3.0	org.w3c.dom.html.HTMLElement	10	1	0	0	10	45	0	0	10	2	10	0	0	0	0.75	0	0	0	1	1	0
xerces	1.3.0	org.apache.html.dom.HTMLDirectoryElementImpl	3	4	0	2	6	3	0	2	3	2	17	0	0	0.979166667	0.5	0	0	4.666666667	1	0.6667	0
xerces	1.3.0	org.apache.xerces.validators.common.CMLeaf	9	2	0	7	23	0	2	5	2	0.375	147	1	1	0.533333333	0.355555556	1	2	15.11111111	2	0.8889	0
xerces	1.3.0	org.apache.html.dom.HTMLLinkElementImpl	19	4	0	2	24	171	0	2	19	2	105	0	0	0.839285714	0.394736842	0	0	4.526315789	1	0.9474	0
xerces	1.3.0	org.apache.xerces.domx.XGrammarWriter	46	1	0	4	111	683	0	4	27	0.838888889	2103	1	2	0	0.137777778	0	0	44.54347826	19	4.0435	0
xerces	1.3.0	org.w3c.dom.traversal.NodeFilter	1	1	0	0	1	0	0	0	1	2	17	0	0	0	1	0	0	0	1	1	0
xerces	1.3.0	org.apache.html.dom.HTMLOptionElementImpl	15	4	0	3	38	105	1	2	15	2	195	0	0	0.87037037	0.32	1	1	12	6	1.7333	0
xerces	1.3.0	org.apache.wml.WMLOptgroupElement	4	1	0	2	4	6	1	1	4	2	4	0	0	0	0.75	0	0	0	1	1	0
xerces	1.3.0	org.w3c.dom.Notation	2	1	0	0	2	1	0	0	2	2	2	0	0	0	1	0	0	0	1	1	0
xerces	1.3.0	org.apache.wml.WMLGoElement	8	1	0	2	8	28	1	1	8	2	8	0	0	0	0.75	0	0	0	1	1	0
xerces	1.3.0	org.apache.xerces.utils.ChunkyByteArray	8	2	0	7	13	0	7	0	7	0.767857143	284	1	0	0.5625	0.40625	1	2	33.5	2	1	0
xerces	1.3.0	org.apache.xerces.validators.schema.identity.Selector	5	1	0	8	8	0	4	6	5	0.5	34	1	2	0	0.4	0	0	5.4	1	0.8	1
xerces	1.3.0	org.apache.xerces.validators.schema.SchemaMessageProvider	5	1	0	3	14	0	2	1	4	1.203488372	296	0.046511628	0	0	0.5	0	0	49.6	9	2.2	3
xerces	1.3.0	org.w3c.dom.NodeList	2	1	0	0	2	1	0	0	2	2	2	0	0	0	0.75	0	0	0	1	1	0
xerces	1.3.0	org.apache.xml.serialize.Printer	18	1	1	6	28	47	5	1	18	0.720588235	357	1	1	0	0.179012346	0	0	18.38888889	3	1.7778	0
xerces	1.3.0	org.apache.xerces.msg.DatatypeMessages	3	3	0	0	4	1	0	0	2	0.5	260	0	0	0.974358974	1	0	0	85.33333333	1	0.3333	0
xerces	1.3.0	org.apache.xerces.readers.MIME2Java	4	1	0	3	12	2	3	0	2	0.666666667	427	1	0	0	0.5	0	0	105.25	1	0.5	3
xerces	1.3.0	org.apache.xml.serialize.Encodings	3	1	0	3	9	1	1	2	0	1.166666667	183	0.333333333	1	0	0.5	0	0	59	4	1.3333	0
xerces	1.3.0	org.xml.sax.helpers.LocatorImpl	10	1	0	0	15	37	0	0	10	0.777777778	64	1	0	0	0.375	0	0	5	1	0.8	0
xerces	1.3.0	org.apache.xerces.utils.NamespacesScope	6	1	0	10	11	0	8	2	6	0.133333333	240	1	1	0	0.5	0	0	38.5	4	1.1667	0
xerces	1.3.0	org.w3c.dom.html.HTMLMetaElement	8	1	0	0	8	28	0	0	8	2	8	0	0	0	0.75	0	0	0	1	1	0
xerces	1.3.0	org.apache.xerces.validators.datatype.StringDatatypeValidator	9	2	0	6	32	20	1	5	7	0.5	865	0.941176471	2	0.363636364	0.301587302	0	0	93.22222222	1	0.7778	0
xerces	1.3.0	org.apache.wml.WMLIElement	2	1	0	2	2	1	1	1	2	2	2	0	0	0	0.75	0	0	0	1	1	0
xerces	1.3.0	org.w3c.dom.html.HTMLFormElement	16	1	0	0	16	120	0	0	16	2	16	0	0	0	0.6875	0	0	0	1	1	0
xerces	1.3.0	org.apache.html.dom.HTMLParagraphElementImpl	3	4	0	2	6	3	0	2	3	2	17	0	0	0.979166667	0.666666667	0	0	4.666666667	1	0.6667	0
xerces	1.3.0	org.apache.xerces.utils.regex.BMPattern	8	1	0	1	14	0	1	0	5	0.142857143	574	0	0	0	0.520833333	0	0	70.375	8	5.625	0
xerces	1.3.0	org.apache.xerces.utils.regex.Token	49	1	9	16	87	866	15	11	2	0.995138889	2172	0.366666667	20	0	0.1875	0	0	42.10204082	24	2.2857	1
xerces	1.3.0	org.apache.xml.serialize.BaseMarkupSerializer	56	1	3	10	124	864	3	7	37	0.778181818	1899	0.933333333	4	0	0.135989011	0	0	32.64285714	13	2.9464	1
xerces	1.3.0	org.apache.xml.serialize.HTMLdtd	19	1	0	1	50	149	1	0	11	0.967320261	709	0.941176471	0	0	0.233333333	0	0	35.42105263	15	2.8421	0
xerces	1.3.0	org.apache.html.dom.HTMLTableSectionElementImpl	14	4	0	5	29	91	2	4	12	1	172	1	1	0.878504673	0.357142857	0	0	11.21428571	4	1.7857	0
xerces	1.3.0	org.apache.wml.dom.WMLEmElementImpl	7	4	0	3	10	21	0	3	7	2	39	0	0	0.931818182	0.571428571	1	6	4.571428571	1	0.8571	0
xerces	1.3.0	org.apache.wml.WMLUElement	2	1	0	2	2	1	1	1	2	2	2	0	0	0	0.75	0	0	0	1	1	0
xerces	1.3.0	org.apache.xerces.dom.ProcessingInstructionImpl	6	3	1	4	10	9	3	2	6	0.9	46	0.5	0	0.915254237	0.5	1	5	6.333333333	2	1.3333	0
xerces	1.3.0	org.apache.xerces.validators.schema.identity.Field	6	1	0	13	9	0	9	7	6	0.666666667	42	1	3	0	0.333333333	0	0	5.5	1	0.8333	1
xerces	1.3.0	org.xml.sax.SAXException	6	3	3	0	10	0	0	0	6	0	54	1	0	0.85	0.555555556	1	2	7.833333333	3	1	0
xerces	1.3.0	org.apache.xerces.parsers.DOMParser	63	2	1	25	228	729	5	20	42	0.874193548	5748	0.9	6	0.678947368	0.152073733	2	18	89.76190476	6	1.6825	7
xerces	1.3.0	org.apache.xerces.dom.RangeExceptionImpl	1	5	0	1	2	0	1	0	1	2	6	0	0	1	1	0	0	5	0	0	0
xerces	1.3.0	org.apache.html.dom.HTMLIFrameElementImpl	21	4	0	2	25	210	0	2	21	2	120	0	0	0.824561404	0.523809524	0	0	4.714285714	1	0.9524	0
xerces	1.3.0	org.apache.html.dom.HTMLScriptElementImpl	15	4	0	2	30	105	0	2	15	2	126	0	0	0.87037037	0.4	0	0	7.4	3	1.1333	0
xerces	1.3.0	org.w3c.dom.html.HTMLDListElement	2	1	0	0	2	1	0	0	2	2	2	0	0	0	0.75	0	0	0	1	1	0
xerces	1.3.0	org.apache.xerces.validators.common.XMLContentModel	5	1	0	10	5	10	6	4	5	2	5	0	0	0	0.4	0	0	0	1	1	0
xerces	1.3.0	org.apache.xml.serialize.XMLSerializer	12	2	0	6	75	16	2	4	9	2	994	0	0	0.875	0.25	2	7	81.83333333	30	8.0833	2
xerces	1.3.0	org.apache.html.dom.HTMLFontElementImpl	7	4	0	2	11	21	0	2	7	2	43	0	0	0.94	0.571428571	0	0	5.142857143	1	0.8571	0
xerces	1.3.0	org.w3c.dom.CDATASection	0	1	0	0	0	0	0	0	0	2	0	0	0	0	0	0	0	0	0	0	0
xerces	1.3.0	org.apache.xerces.validators.datatype.IDDatatypeValidator	10	2	0	8	31	33	1	7	7	0.857142857	195	0.714285714	2	0.333333333	0.244444444	0	0	17.8	4	1.1	3
xerces	1.3.0	org.apache.html.dom.HTMLTableCaptionElementImpl	3	4	0	3	6	3	1	2	3	2	17	0	0	0.979166667	0.666666667	0	0	4.666666667	1	0.6667	0
xerces	1.3.0	org.apache.xerces.validators.common.DFAContentModel	14	1	0	13	58	41	1	12	7	0.779264214	1675	1	7	0	0.307692308	0	0	117	3	1	0
xerces	1.3.0	org.apache.html.dom.HTMLLIElementImpl	5	4	0	2	10	10	0	2	5	2	31	0	0	0.959183673	0.45	1	2	5.2	1	0.8	0
xerces	1.3.0	org.apache.wml.WMLBElement	2	1	0	2	2	1	1	1	2	2	2	0	0	0	0.75	0	0	0	1	1	0
xerces	1.3.0	org.w3c.dom.html.HTMLTextAreaElement	23	1	0	0	23	253	0	0	23	2	23	0	0	0	0.347826087	0	0	0	1	1	0
xerces	1.3.0	org.apache.xerces.validators.common.CMBinOp	6	2	0	5	14	0	2	3	1	0.2	154	1	2	0.615384615	0.416666667	1	2	24.33333333	1	0.8333	0
xerces	1.3.0	org.apache.wml.WMLPostfieldElement	4	1	0	2	4	6	1	1	4	2	4	0	0	0	0.75	0	0	0	1	1	0
xerces	1.3.0	org.w3c.dom.ranges.RangeException	1	4	1	0	2	0	0	0	1	2	11	0	0	1	1	0	0	7	0	0	0
xerces	1.3.0	org.w3c.dom.Node	25	1	0	0	25	300	0	0	25	1.041666667	37	0	0	0	0.33	0	0	0	1	1	0
xerces	1.3.0	org.apache.xerces.dom.DeferredCommentImpl	3	4	0	4	7	0	1	4	1	0.75	33	0.5	0	0.966101695	0.555555556	2	7	9.333333333	1	0.6667	2
xerces	1.3.0	org.w3c.dom.html.HTMLCollection	3	1	0	0	3	3	0	0	3	2	3	0	0	0	0.555555556	0	0	0	1	1	0
xerces	1.3.0	org.apache.xerces.validators.schema.identity.XPathMatcher	13	1	2	17	43	30	7	10	10	0.861111111	498	1	4	0	0.2	0	0	35.92307692	6	1.4615	1
xerces	1.3.0	org.w3c.dom.Entity	3	1	0	0	3	3	0	0	3	2	3	0	0	0	1	0	0	0	1	1	2
xerces	1.3.0	org.apache.html.dom.HTMLInputElementImpl	38	4	0	3	49	703	0	3	38	2	229	0	0	0.717557252	0.294736842	1	3	5.026315789	3	1.0789	0
xerces	1.3.0	org.apache.wml.dom.WMLInputElementImpl	25	4	0	3	32	300	0	3	25	2	142	0	0	0.773584906	0.312	1	7	4.68	1	0.96	0
xerces	1.3.0	org.apache.wml.dom.WMLHeadElementImpl	5	4	0	3	8	10	0	3	5	2	28	0	0	0.953488372	0.6	1	4	4.6	1	0.8	0
xerces	1.3.0	org.apache.html.dom.HTMLSelectElementImpl	23	4	0	5	41	253	0	5	23	0.954545455	183	1	1	0.810344828	0.246376812	1	1	6.913043478	3	1.2174	0
xerces	1.3.0	org.apache.wml.WMLInputElement	20	1	0	2	20	190	1	1	20	2	20	0	0	0	0.375	0	0	0	1	1	0
xerces	1.3.0	org.apache.xerces.jaxp.DocumentBuilderImpl	8	2	0	3	22	0	1	2	6	0.619047619	109	1	1	0.7	0.3	1	1	12.25	1	0.75	2
xerces	1.3.0	org.apache.xerces.dom.ElementDefinitionImpl	5	4	1	7	13	2	4	4	5	0.833333333	52	0.666666667	1	0.951807229	0.4	2	6	8.8	2	1.2	0
xerces	1.3.0	org.apache.xerces.utils.ImplementationMessages	5	1	0	6	14	0	5	1	4	1.159090909	205	0.136363636	0	0	0.5	0	0	35.6	9	2.2	0
xerces	1.3.0	org.w3c.dom.html.HTMLTableCaptionElement	2	1	0	0	2	1	0	0	2	2	2	0	0	0	0.75	0	0	0	1	1	0
xerces	1.3.0	org.apache.xerces.msg.ExceptionMessages	3	3	0	0	4	1	0	0	2	0.5	923	0	0	0.974358974	1	0	0	306.3333333	1	0.3333	0
xerces	1.3.0	org.apache.xerces.validators.schema.identity.XPath	5	1	2	18	37	2	8	11	4	0.791666667	454	1	2	0	0.36	0	0	88.6	1	0.8	1
xerces	1.3.0	org.w3c.dom.Element	16	1	0	0	16	120	0	0	16	2	16	0	0	0	0.645833333	0	0	0	1	1	0
xerces	1.3.0	org.apache.xerces.dom.NotationImpl	7	2	1	4	12	15	3	2	7	0.916666667	80	0.75	0	0.88	0.523809524	1	4	9.857142857	3	1.8571	0
xerces	1.3.0	org.apache.xml.serialize.TextSerializer	16	2	0	5	35	112	1	4	10	2	261	0	0	0.788732394	0.21875	1	10	15.3125	6	1.9375	0
xerces	1.3.0	org.apache.xerces.validators.common.ContentLeafNameTypeVector	4	1	0	6	6	0	5	1	4	0	73	0	1	0	0.55	0	0	16.5	2	0.5	0
xerces	1.3.0	org.apache.wml.dom.WMLBrElementImpl	7	4	0	3	10	21	0	3	7	2	39	0	0	0.931818182	0.571428571	1	6	4.571428571	1	0.8571	0
xerces	1.3.0	org.w3c.dom.html.HTMLStyleElement	6	1	0	0	6	15	0	0	6	2	6	0	0	0	0.5	0	0	0	1	1	0
xerces	1.3.0	org.w3c.dom.html.HTMLBRElement	2	1	0	0	2	1	0	0	2	2	2	0	0	0	0.75	0	0	0	1	1	0
xerces	1.3.0	org.apache.html.dom.HTMLLabelElementImpl	5	4	0	3	10	10	0	3	5	2	52	0	0	0.959183673	0.6	0	0	9.4	3	1.6	0
xerces	1.3.0	org.apache.html.dom.HTMLUListElementImpl	5	4	0	2	10	10	0	2	5	2	28	0	0	0.959183673	0.45	0	0	4.6	1	0.8	0
xerces	1.3.0	org.apache.wml.WMLOptionElement	8	1	0	2	8	28	1	1	8	2	8	0	0	0	0.75	0	0	0	1	1	0
xerces	1.3.0	org.apache.xerces.utils.ChunkyCharArray	8	1	0	6	17	4	3	3	8	0.653061224	184	1	2	0	0.303571429	0	0	21.125	2	1.5	0
xerces	1.3.0	org.apache.html.dom.HTMLHRElementImpl	9	4	0	2	15	36	0	2	9	2	52	0	0	0.921568627	0.416666667	0	0	4.777777778	1	0.8889	0
xerces	1.3.0	org.apache.wml.dom.WMLAnchorElementImpl	9	4	0	3	12	36	0	3	9	2	50	0	0	0.911111111	0.555555556	1	6	4.555555556	1	0.8889	0
xerces	1.3.0	org.apache.wml.WMLImgElement	18	1	0	2	18	153	1	1	18	2	18	0	0	0	0.75	0	0	0	1	1	0
xerces	1.3.0	org.xml.sax.Attributes	12	1	0	0	12	66	0	0	12	2	12	0	0	0	0.638888889	0	0	0	1	1	0
xerces	1.3.0	org.apache.xerces.validators.datatype.UnionDatatypeValidator	11	2	0	11	37	11	2	9	8	0.5	480	1	2	0.333333333	0.284090909	0	0	41.81818182	4	1	0
xerces	1.3.0	org.apache.html.dom.HTMLTableRowElementImpl	20	4	0	6	42	190	2	6	19	1	284	0	1	0.831858407	0.275	0	0	13.15	4	2	0
xerces	1.3.0	org.w3c.dom.html.HTMLButtonElement	12	1	0	0	12	66	0	0	12	2	12	0	0	0	0.354166667	0	0	0	1	1	0
xerces	1.3.0	org.apache.xerces.readers.XMLEntityReaderFactory	8	1	0	11	8	28	7	5	8	2	8	0	0	0	0.363636364	0	0	0	1	1	0
xerces	1.3.0	org.apache.html.dom.HTMLTextAreaElementImpl	23	4	0	3	32	253	0	3	23	2	149	0	0	0.810344828	0.295652174	1	3	5.47826087	3	1.1304	0
xerces	1.3.0	org.apache.xerces.readers.EBCDICRecognizer	2	2	0	8	14	1	1	8	1	2	140	0	0	0.75	0.571428571	2	2	69	1	0.5	0
xerces	1.3.0	org.apache.wml.WMLDoElement	10	1	0	2	10	45	1	1	10	2	10	0	0	0	0.75	0	0	0	1	1	0
xerces	1.3.0	org.apache.xerces.dom.DeferredDocumentTypeImpl	4	3	0	7	28	0	1	7	1	0.666666667	176	0.5	0	0.947368421	0.5	2	5	42.5	8	2.5	3
xerces	1.3.0	org.w3c.dom.html.HTMLTableElement	34	1	0	0	34	561	0	0	34	2	34	0	0	0	0.282352941	0	0	0	1	1	0
xerces	1.3.0	org.w3c.dom.html.HTMLTableCellElement	29	1	0	0	29	406	0	0	29	2	29	0	0	0	0.370689655	0	0	0	1	1	0
xerces	1.3.0	org.apache.wml.WMLRefreshElement	0	1	0	2	0	0	1	1	0	2	0	0	0	0	0	0	0	0	0	0	0
xerces	1.3.0	org.apache.xerces.validators.common.XMLValidator	95	1	0	59	297	2425	13	55	55	0.944105337	6959	0.967213115	41	0	0.085473684	0	0	70.96842105	17	1.6211	19
xerces	1.3.0	org.apache.html.dom.HTMLPreElementImpl	3	4	0	2	8	3	0	2	3	2	20	0	0	0.979166667	0.5	0	0	5.666666667	1	0.6667	0
xerces	1.3.0	org.apache.xerces.validators.common.MixedContentModel	8	1	0	7	12	20	1	6	8	0.333333333	464	1	2	0	0.464285714	0	0	56.25	1	0.625	0
xerces	1.3.0	org.w3c.dom.events.Event	10	1	0	0	10	45	0	0	10	1.111111111	13	0	0	0	0.4	0	0	0	1	1	0
xerces	1.3.0	org.apache.xerces.dom.events.EventImpl	11	1	1	3	13	35	3	0	11	0.9	87	0.1	2	0	0.393939394	0	0	6	1	0.9091	0
xerces	1.3.0	org.apache.xerces.validators.datatype.XMLException	5	3	2	2	7	10	2	0	5	2	20	0	0	0.944444444	0.6	0	0	3	1	0.2	0
xerces	1.3.0	org.w3c.dom.html.HTMLModElement	4	1	0	0	4	6	0	0	4	2	4	0	0	0	0.75	0	0	0	1	1	0
xerces	1.3.0	org.apache.xml.serialize.SerializerFactoryImpl	6	2	0	7	20	9	1	7	3	0	136	1	0	0.545454545	0.433333333	1	2	21.5	5	1.5	0
xerces	1.3.0	org.apache.xerces.dom.DOMImplementationImpl	6	1	2	4	18	13	3	2	5	0.8	150	0	1	0	0.533333333	0	0	23.83333333	20	4.3333	3
xerces	1.3.0	org.apache.wml.dom.WMLOptionElementImpl	13	4	0	3	16	78	0	3	13	2	72	0	0	0.872340426	0.538461538	1	7	4.538461538	1	0.9231	0
xerces	1.3.0	org.apache.xerces.validators.datatype.AbstractDatatypeValidator	5	1	16	19	6	10	17	2	5	1.25	13	1	0	0	0.533333333	0	0	1.4	1	0.8	1
xerces	1.3.0	org.apache.xerces.validators.datatype.InvalidDatatypeValueException	8	4	0	21	12	0	20	1	8	0.285714286	64	1	0	0.818181818	0.4375	0	0	6.75	1	0.5	0
xerces	1.3.0	org.apache.xerces.utils.regex.Op	24	1	6	10	39	234	7	9	0	1.023550725	268	0	1	0	0.195652174	0	0	9.166666667	2	0.9583	0
xerces	1.3.0	org.apache.xerces.utils.QName	11	1	0	40	16	25	40	0	11	0.05	191	0	0	0	0.409090909	1	1	16	7	1.1818	0
xerces	1.3.0	org.w3c.dom.traversal.DocumentTraversal	2	1	0	0	2	1	0	0	2	2	2	0	0	0	1	0	0	0	1	1	0
xerces	1.3.0	org.apache.xerces.utils.regex.RegularExpression	53	1	0	31	143	1146	12	20	20	0.906177156	6637	0.090909091	6	0	0.192307692	1	1	123.6037736	147	13.3585	0
xerces	1.3.0	org.xml.sax.InputSource	14	1	0	0	15	81	0	0	14	0.876923077	75	1	0	0	0.392857143	0	0	4	1	0.7143	0
xerces	1.3.0	org.apache.xerces.validators.datatype.DatatypeValidatorFactory	1	1	0	7	1	0	5	2	1	2	1	0	0	0	1	0	0	0	1	1	0
xerces	1.3.0	org.apache.xerces.readers.DefaultEntityHandler	62	1	0	24	130	753	10	17	39	0.850197852	2272	0.862068966	12	0	0.138248848	0	0	35.17741935	6	1.3226	0
xerces	1.3.0	org.apache.xerces.utils.ISO8601Format	1	1	0	0	2	0	0	0	1	2	4	0	0	0	1	0	0	3	0	0	0
xerces	1.3.0	org.w3c.dom.DOMImplementation	3	1	0	0	3	3	0	0	3	2	3	0	0	0	0.777777778	0	0	0	1	1	0
xerces	1.3.0	org.apache.xerces.validators.datatype.BinaryDatatypeValidator	7	2	0	7	27	15	1	6	6	0.75	380	1	1	0.444444444	0.333333333	1	1	52.14285714	1	0.7143	0
xerces	1.3.0	org.apache.wml.dom.WMLFieldsetElementImpl	9	4	0	3	12	36	0	3	9	2	50	0	0	0.911111111	0.555555556	1	6	4.555555556	1	0.8889	0
xerces	1.3.0	org.apache.html.dom.HTMLBuilder	11	1	0	5	37	0	0	5	11	0.716666667	332	1	3	0	0.318181818	0	0	28.63636364	1	0.9091	0
xerces	1.3.0	org.apache.xerces.validators.common.GrammarResolverImpl	11	1	0	6	24	0	2	4	11	0.5	112	1	1	0	0.515151515	0	0	9	2	1.2727	0
xerces	1.3.0	org.apache.wml.dom.WMLSelectElementImpl	21	4	0	3	28	210	0	3	21	2	118	0	0	0.803921569	0.314285714	1	7	4.619047619	1	0.9524	0
xerces	1.3.0	org.xml.sax.HandlerBase	15	1	0	0	16	105	0	0	15	2	34	0	0	0	0.285714286	0	0	1.266666667	1	0.9333	0
xerces	1.3.0	org.apache.html.dom.HTMLLegendElementImpl	5	4	0	2	10	10	0	2	5	2	52	0	0	0.959183673	0.6	0	0	9.4	3	1.6	0
xerces	1.3.0	org.apache.xerces.validators.schema.identity.FieldActivator	3	1	0	6	3	3	3	3	3	2	3	0	0	0	0.666666667	0	0	0	1	1	0
xerces	1.3.0	org.apache.xerces.validators.common.GrammarResolver	9	1	0	10	9	36	8	2	9	2	9	0	0	0	0.555555556	0	0	0	1	1	0
xerces	1.3.0	org.w3c.dom.html.HTMLAppletElement	22	1	0	0	22	231	0	0	22	2	22	0	0	0	0.75	0	0	0	1	1	0
xerces	1.3.0	org.w3c.dom.html.HTMLMenuElement	2	1	0	0	2	1	0	0	2	2	2	0	0	0	0.75	0	0	0	1	1	0
xerces	1.3.0	org.apache.html.dom.HTMLMapElementImpl	4	4	0	3	8	6	0	3	4	1	32	1	1	0.969072165	0.583333333	0	0	6.75	2	1	0
xerces	1.3.0	org.apache.html.dom.HTMLTableColElementImpl	13	4	0	2	21	78	0	2	13	2	103	0	0	0.886792453	0.403846154	0	0	6.923076923	3	1.2308	0
xerces	1.3.0	org.xml.sax.Locator	4	1	0	0	4	6	0	0	4	2	4	0	0	0	1	0	0	0	1	1	0
xerces	1.3.0	org.apache.xerces.validators.datatype.NOTATIONDatatypeValidator	8	2	0	5	15	26	1	4	7	0.714285714	49	1	1	0.4	0.285714286	0	0	5	1	0.75	0
xerces	1.3.0	org.w3c.dom.ProcessingInstruction	3	1	0	0	3	3	0	0	3	2	3	0	0	0	0.666666667	0	0	0	1	1	0
xerces	1.3.0	org.w3c.dom.Comment	0	1	0	0	0	0	0	0	0	2	0	0	0	0	0	0	0	0	0	0	0
xerces	1.3.0	org.apache.xerces.validators.datatype.InvalidDatatypeFacetException	8	4	0	19	12	0	18	1	8	0.285714286	64	1	0	0.818181818	0.4375	0	0	6.75	1	0.5	0
xerces	1.3.0	org.apache.html.dom.HTMLMenuElementImpl	3	4	0	2	6	3	0	2	3	2	17	0	0	0.979166667	0.5	0	0	4.666666667	1	0.6667	0
xerces	1.3.0	org.w3c.dom.html.HTMLAreaElement	16	1	0	0	16	120	0	0	16	2	16	0	0	0	0.375	0	0	0	1	1	0
xerces	1.3.0	org.apache.xerces.validators.datatype.StateMessageDatatype	3	1	0	9	3	3	9	0	3	2	3	0	0	0	0.666666667	0	0	0	1	1	0
xerces	1.3.0	org.apache.wml.WMLAElement	8	1	0	2	8	28	1	1	8	2	8	0	0	0	0.75	0	0	0	1	1	0
xerces	1.3.0	org.apache.html.dom.HTMLFormElementImpl	18	4	0	3	25	153	0	3	18	0.941176471	102	1	1	0.846846847	0.481481481	0	0	4.611111111	2	1	0
xerces	1.3.0	org.apache.wml.dom.WMLElementImpl	11	3	35	39	20	55	36	4	7	2	93	0	0	0.87804878	0.436363636	2	3	7.454545455	3	1.2727	0
xerces	1.3.0	org.apache.wml.WMLTdElement	2	1	0	2	2	1	1	1	2	2	2	0	0	0	0.75	0	0	0	1	1	0
xerces	1.3.0	org.apache.xerces.validators.datatype.FloatDatatypeValidator	12	2	0	9	38	52	3	6	7	0.690909091	959	1	3	0.285714286	0.194444444	0	0	77.66666667	1	0.8333	0
xerces	1.3.0	org.apache.html.dom.HTMLFrameSetElementImpl	5	4	0	2	8	10	0	2	5	2	28	0	0	0.959183673	0.6	0	0	4.6	1	0.8	0
xerces	1.3.0	org.apache.wml.WMLBrElement	2	1	0	2	2	1	1	1	2	2	2	0	0	0	0.75	0	0	0	1	1	0
xerces	1.3.0	org.apache.wml.dom.WMLCardElementImpl	19	4	0	3	24	171	0	3	19	2	107	0	0	0.82	0.394736842	1	6	4.631578947	1	0.9474	0
xerces	1.3.0	org.apache.html.dom.CollectionIndex	4	1	0	1	5	0	1	0	0	0	28	1	0	0	0.625	0	0	5.75	2	1	0
xerces	1.3.0	org.w3c.dom.Text	1	1	0	0	1	0	0	0	1	2	1	0	0	0	1	0	0	0	1	1	0
xerces	1.3.0	org.apache.html.dom.NameNodeListImpl	2	2	0	4	10	1	1	3	1	2	76	0	0	0.75	0.625	2	2	37	11	5.5	0
xerces	1.3.0	org.xml.sax.SAXParseException	9	4	0	0	15	28	0	0	8	0.375	106	1	0	0.8	0.466666667	0	0	10.33333333	1	0.5556	0
xerces	1.3.0	org.apache.xerces.msg.ImplementationMessages	3	3	0	0	4	1	0	0	2	0.5	247	0	0	0.974358974	1	0	0	81	1	0.3333	0
xerces	1.3.0	org.apache.wml.dom.WMLUElementImpl	7	4	0	3	10	21	0	3	7	2	39	0	0	0.931818182	0.571428571	1	6	4.571428571	1	0.8571	0
xerces	1.3.0	org.w3c.dom.html.HTMLHeadingElement	2	1	0	0	2	1	0	0	2	2	2	0	0	0	0.75	0	0	0	1	1	0
xerces	1.3.0	org.w3c.dom.html.HTMLBaseElement	4	1	0	0	4	6	0	0	4	2	4	0	0	0	0.75	0	0	0	1	1	0
xerces	1.3.0	org.apache.xerces.jaxp.SAXParserImpl	8	2	0	2	17	8	1	1	6	0.666666667	112	1	1	0.76	0.375	1	1	12.625	1	0.75	3
xerces	1.3.0	org.w3c.dom.html.HTMLOptionElement	13	1	0	0	13	78	0	0	13	2	13	0	0	0	0.461538462	0	0	0	1	1	0
xerces	1.3.0	javax.xml.parsers.SAXParserFactory	12	1	1	0	39	52	0	0	8	0.878787879	275	0.833333333	0	0	0.454545455	0	0	21.41666667	10	1.6667	0
xerces	1.3.0	org.apache.xerces.utils.regex.ParseException	2	4	0	4	3	0	4	0	2	0	13	0	0	0.944444444	0.666666667	0	0	5	1	0.5	0
xerces	1.3.0	org.w3c.dom.ranges.DocumentRange	1	1	0	0	1	0	0	0	1	2	1	0	0	0	1	0	0	0	1	1	0
xerces	1.3.0	org.apache.xerces.validators.datatype.TimeDurationDatatypeValidator	18	2	0	7	58	141	1	6	10	0.845588235	1924	1	2	0.2	0.189814815	0	0	105	4	1.1667	0
xerces	1.3.0	org.apache.xerces.validators.datatype.DatatypeMessageProvider	5	1	0	10	14	0	9	1	4	1.17	206	0.08	0	0	0.5	0	0	35.2	9	2.2	0
xerces	1.3.0	org.apache.xerces.utils.URI	42	1	0	3	66	375	2	1	29	0.780487805	2006	1	0	0	0.226480836	0	0	46.47619048	33	3.1429	4
xerces	1.3.0	org.w3c.dom.html.HTMLOListElement	6	1	0	0	6	15	0	0	6	2	6	0	0	0	0.375	0	0	0	1	1	0
xerces	1.3.0	org.apache.html.dom.HTMLOptGroupElementImpl	5	4	0	2	11	10	0	2	5	2	30	0	0	0.959183673	0.45	0	0	5	1	0.8	0
xerces	1.3.0	org.apache.xerces.dom.NodeIteratorImpl	13	1	0	1	24	8	1	1	9	0.6875	380	1	4	0	0.307692308	0	0	27.61538462	11	4.2308	0
xerces	1.3.0	org.w3c.dom.html.HTMLTitleElement	2	1	0	0	2	1	0	0	2	2	2	0	0	0	0.75	0	0	0	1	1	0
xerces	1.3.0	org.apache.wml.dom.WMLGoElementImpl	13	4	0	3	16	78	0	3	13	2	72	0	0	0.872340426	0.538461538	1	4	4.538461538	1	0.9231	0
xerces	1.3.0	org.apache.xerces.validators.datatype.DatatypeValidatorFactoryImpl	10	1	0	24	47	19	4	20	7	0.733333333	875	0.6	0	0	0.25	0	0	86	4	2	5
xerces	1.3.0	org.apache.xerces.dom.DeferredProcessingInstructionImpl	3	3	0	4	8	0	1	4	1	0.75	40	0.5	0	0.960784314	0.555555556	2	7	11.66666667	1	0.6667	2
xerces	1.3.0	org.w3c.dom.events.EventListener	1	1	0	0	1	0	0	0	1	2	1	0	0	0	1	0	0	0	1	1	0
xerces	1.3.0	org.w3c.dom.html.HTMLIsIndexElement	3	1	0	0	3	3	0	0	3	2	3	0	0	0	0.666666667	0	0	0	1	1	0
xerces	1.3.0	org.apache.wml.WMLBigElement	2	1	0	2	2	1	1	1	2	2	2	0	0	0	0.75	0	0	0	1	1	0
xerces	1.3.0	org.apache.wml.dom.WMLMetaElementImpl	15	4	0	3	20	105	0	3	15	2	84	0	0	0.854166667	0.4	1	4	4.6	1	0.9333	0
xerces	1.3.0	org.apache.wml.dom.WMLTrElementImpl	5	4	0	3	8	10	0	3	5	2	28	0	0	0.953488372	0.6	1	4	4.6	1	0.8	0
xerces	1.3.0	org.apache.xerces.readers.AbstractCharReader	33	2	2	16	70	0	3	14	20	0.565625	3041	1	2	0.184210526	0.174479167	1	3	90.84848485	2	1.0606	0
xerces	1.3.0	org.apache.xerces.utils.XMLCharacterProperties	10	1	0	10	13	5	10	0	8	0.908496732	7825	0.176470588	0	0	0.25	0	0	779.8	9	4.7	0
xerces	1.3.0	org.apache.xerces.dom.LCount	3	1	0	5	7	1	5	0	0	0.5	42	0	0	0	0.5	0	0	11.66666667	2	0.6667	0
xerces	1.3.0	org.apache.wml.dom.WMLOneventElementImpl	7	4	0	3	10	21	0	3	7	2	39	0	0	0.931818182	0.571428571	1	4	4.571428571	1	0.8571	0
xerces	1.3.0	org.w3c.dom.DocumentFragment	0	1	0	0	0	0	0	0	0	2	0	0	0	0	0	0	0	0	0	0	0
xerces	1.3.0	org.w3c.dom.traversal.NodeIterator	7	1	0	0	7	21	0	0	7	2	7	0	0	0	1	0	0	0	1	1	0
xerces	1.3.0	org.apache.xerces.readers.UTF8CharReader	9	3	0	5	16	0	0	5	0	0.579545455	1583	1	0	0.826086957	0.366666667	1	3	173.6666667	1	0.8889	0
xerces	1.3.0	org.apache.xerces.dom.EntityImpl	10	4	1	5	15	37	4	2	10	0.933333333	93	0.8	0	0.897727273	0.4	2	6	7.8	2	1.6	1
xerces	1.3.0	org.apache.html.dom.HTMLTableCellElementImpl	31	4	0	3	46	465	1	2	31	2	259	0	0	0.758064516	0.309677419	0	0	7.35483871	6	1.3871	0
xerces	1.3.0	org.apache.xerces.validators.schema.identity.ValueStore	1	1	0	4	1	0	4	1	1	2	1	0	0	0	1	0	0	0	1	1	1
xerces	1.3.0	org.apache.wml.WMLWmlElement	2	1	0	2	2	1	1	1	2	2	2	0	0	0	0.75	0	0	0	1	1	0
xerces	1.3.0	org.xml.sax.helpers.ParserAdapter	30	1	0	0	88	177	0	0	24	0.882032668	887	0.736842105	9	0	0.126666667	0	0	27.93333333	4	1.2333	0
xerces	1.3.0	org.w3c.dom.html.HTMLParagraphElement	2	1	0	0	2	1	0	0	2	2	2	0	0	0	0.75	0	0	0	1	1	0
xerces	1.3.0	org.apache.wml.WMLMetaElement	10	1	0	2	10	45	1	1	10	2	10	0	0	0	0.5	0	0	0	1	1	0
xerces	1.3.0	org.w3c.dom.html.HTMLObjectElement	35	1	0	0	35	595	0	0	35	2	35	0	0	0	0.371428571	0	0	0	1	1	0
xerces	1.3.0	org.apache.xerces.dom.AttrImpl	38	2	2	16	102	417	9	10	24	0.817567568	1440	0.75	1	0.556962025	0.174174174	1	16	36.78947368	16	2.7368	0
xerces	1.3.0	org.w3c.dom.html.HTMLDocument	19	1	0	0	19	171	0	0	19	2	19	0	0	0	0.438596491	0	0	0	1	1	0
xerces	1.3.0	org.w3c.dom.CharacterData	8	1	0	0	8	28	0	0	8	2	8	0	0	0	0.666666667	0	0	0	1	1	0
xerces	1.3.0	org.apache.wml.dom.WMLDoElementImpl	15	4	0	3	18	105	0	3	15	2	83	0	0	0.854166667	0.533333333	1	6	4.533333333	1	0.9333	0
xerces	1.3.0	org.apache.wml.WMLStrongElement	2	1	0	2	2	1	1	1	2	2	2	0	0	0	0.75	0	0	0	1	1	0
xerces	1.3.0	org.apache.xerces.readers.UTF8Reader	41	2	0	13	75	0	1	12	22	0.608823529	7463	0.882352941	3	0.152173913	0.170833333	1	4	180.6097561	2	1.0488	0
xerces	1.3.0	org.apache.xerces.validators.schema.identity.Key	3	2	0	5	4	1	4	1	3	0.5	16	1	0	0.8	0.666666667	0	0	4	1	0.6667	0
xerces	1.3.0	org.apache.html.dom.HTMLAppletElementImpl	23	4	0	2	26	253	0	2	23	2	127	0	0	0.810344828	0.52173913	0	0	4.52173913	1	0.9565	0
xerces	1.3.0	org.xml.sax.XMLFilter	2	1	0	0	2	1	0	0	2	2	2	0	0	0	0.75	0	0	0	1	1	0
xerces	1.3.0	org.apache.xerces.validators.datatype.QNameDatatypeValidator	9	2	0	6	34	30	1	5	7	0.669117647	721	1	2	0.363636364	0.285714286	0	0	77.22222222	1	0.7778	1
xerces	1.3.0	org.xml.sax.XMLReader	14	1	0	0	14	91	0	0	14	2	14	0	0	0	0.206349206	0	0	0	1	1	0
xerces	1.3.0	org.xml.sax.helpers.XMLReaderFactory	3	1	0	0	14	3	0	0	2	2	102	0	0	0	0.333333333	0	0	33	1	0.6667	0
xerces	1.3.0	org.apache.html.dom.HTMLCollectionImpl	9	1	0	9	22	18	7	2	3	1.028846154	366	0.153846154	1	0	0.317460317	0	0	38.22222222	17	4.6667	0
xerces	1.3.0	org.apache.xerces.framework.XMLDocumentScanner	47	1	0	23	111	677	7	17	18	0.944317315	2575	0.070175439	15	0	0.150724638	0	0	52.57446809	2	1.0426	1
xerces	1.3.0	org.apache.xerces.dom.DeferredNode	1	1	0	16	1	0	16	0	1	2	1	0	0	0	1	0	0	0	1	1	2
xerces	1.3.0	org.apache.html.dom.HTMLBaseElementImpl	5	4	0	2	8	10	0	2	5	2	28	0	0	0.959183673	0.6	0	0	4.6	1	0.8	0
xerces	1.3.0	org.xml.sax.DocumentHandler	8	1	0	0	8	28	0	0	8	2	8	0	0	0	0.354166667	0	0	0	1	1	0
xerces	1.3.0	org.apache.xerces.dom.DeferredNotationImpl	3	3	0	5	12	0	1	5	1	0.75	59	0.5	0	0.961538462	0.555555556	2	3	18	1	0.6667	2
xerces	1.3.0	org.xml.sax.DTDHandler	2	1	0	0	2	1	0	0	2	2	2	0	0	0	1	0	0	0	1	1	0
xerces	1.3.0	org.apache.wml.WMLEmElement	2	1	0	2	2	1	1	1	2	2	2	0	0	0	0.75	0	0	0	1	1	0
xerces	1.3.0	org.apache.xerces.validators.datatype.DecimalDatatypeValidator	14	2	0	9	52	75	3	6	8	0.757692308	1409	1	3	0.25	0.18452381	0	0	98.21428571	4	1.0714	0
xerces	1.3.0	org.w3c.dom.html.HTMLOptGroupElement	4	1	0	0	4	6	0	0	4	2	4	0	0	0	0.5	0	0	0	1	1	0
xerces	1.3.0	org.apache.xerces.dom.CommentImpl	3	3	1	3	4	3	2	2	3	1.5	13	0	0	0.964285714	0.555555556	1	4	3	1	0.6667	0
xerces	1.3.0	org.apache.xerces.dom.DeferredTextImpl	3	4	0	4	9	0	1	4	1	0.75	44	0.5	0	0.967741935	0.555555556	3	12	13	2	1	2
xerces	1.3.0	org.apache.wml.dom.WMLImgElementImpl	23	4	0	3	26	253	0	3	23	2	127	0	0	0.788461538	0.52173913	1	6	4.52173913	1	0.9565	0
xerces	1.3.0	org.apache.wml.dom.WMLTableElementImpl	13	4	0	3	18	78	0	3	13	2	73	0	0	0.872340426	0.403846154	1	6	4.615384615	1	0.9231	0
xerces	1.3.0	javax.xml.parsers.FactoryConfigurationError	6	3	0	0	10	0	0	0	6	0	50	1	0	0.894736842	0.555555556	1	1	7.166666667	3	0.6667	0
xerces	1.3.0	org.w3c.dom.html.HTMLParamElement	8	1	0	0	8	28	0	0	8	2	8	0	0	0	0.75	0	0	0	1	1	0
xerces	1.3.0	org.apache.html.dom.HTMLImageElementImpl	27	4	0	2	33	351	0	2	27	2	151	0	0	0.783333333	0.388888889	0	0	4.592592593	1	0.963	0
xerces	1.3.0	org.apache.xerces.readers.XMLDeclRecognizer	5	1	3	12	15	8	7	9	3	0.75	191	1	0	0	0.333333333	0	0	36.6	1	0.6	0
xerces	1.3.0	org.apache.wml.dom.WMLBigElementImpl	7	4	0	3	10	21	0	3	7	2	39	0	0	0.931818182	0.571428571	1	6	4.571428571	1	0.8571	0
xerces	1.3.0	org.w3c.dom.html.HTMLQuoteElement	2	1	0	0	2	1	0	0	2	2	2	0	0	0	0.75	0	0	0	1	1	0
xerces	1.3.0	org.w3c.dom.html.HTMLLinkElement	18	1	0	0	18	153	0	0	18	2	18	0	0	0	0.5	0	0	0	1	1	0
xerces	1.3.0	org.apache.xerces.dom.events.MutationEventImpl	7	2	0	7	9	1	6	1	7	0.972222222	70	0	1	0.6	0.314285714	0	0	7.285714286	1	0.8571	0
xerces	1.3.0	org.apache.wml.dom.WMLBElementImpl	7	4	0	3	10	21	0	3	7	2	39	0	0	0.931818182	0.571428571	1	6	4.571428571	1	0.8571	0
xerces	1.3.0	org.apache.xerces.validators.common.CMStateSet	12	1	0	7	18	0	6	1	3	0.054545455	517	0	0	0	0.416666667	1	1	41.66666667	7	2.75	0
xerces	1.3.0	org.apache.xerces.validators.common.XMLAttributeDecl	6	1	0	8	12	3	6	2	6	1	114	0	2	0	0.5	1	1	13.33333333	1	0.6667	0
xerces	1.3.0	org.xml.sax.SAXNotSupportedException	1	4	0	0	2	0	0	0	1	2	5	0	0	1	1	0	0	4	0	0	0
xerces	1.3.0	org.apache.html.dom.HTMLBaseFontElementImpl	7	4	0	2	11	21	0	2	7	2	43	0	0	0.94	0.571428571	0	0	5.142857143	1	0.8571	0
xerces	1.3.0	org.apache.xml.serialize.HTMLSerializer	17	2	1	7	79	102	2	5	10	0.5625	1190	0.5	0	0.835820896	0.210227273	1	8	68.88235294	37	7.4706	0
xerces	1.3.0	org.w3c.dom.html.HTMLHeadElement	2	1	0	0	2	1	0	0	2	2	2	0	0	0	0.75	0	0	0	1	1	0
xerces	1.3.0	org.w3c.dom.DOMException	1	4	0	0	2	0	0	0	1	2	24	0	0	1	1	0	0	7	0	0	0
xerces	1.3.0	org.apache.html.dom.HTMLDocumentImpl	34	3	0	59	83	541	55	9	29	0.96969697	1017	0.8	5	0.733333333	0.284848485	2	4	28.61764706	7	2.2059	0
xerces	1.3.0	org.apache.xerces.framework.XMLErrorReporter	2	1	0	22	2	1	22	0	2	2	5	0	0	0	0.6	0	0	0	1	1	0
xerces	1.3.0	org.apache.xerces.validators.schema.SchemaSymbols	1	1	0	0	2	0	0	0	1	2	132	0	0	0	1	0	0	3	0	0	1
xerces	1.3.0	org.w3c.dom.html.HTMLFontElement	6	1	0	0	6	15	0	0	6	2	6	0	0	0	0.75	0	0	0	1	1	0
xerces	1.3.0	org.apache.wml.WMLTemplateElement	6	1	0	2	6	15	1	1	6	2	6	0	0	0	0.75	0	0	0	1	1	0
xerces	1.3.0	org.w3c.dom.events.EventTarget	3	1	0	0	3	3	0	0	3	2	3	0	0	0	0.666666667	0	0	0	1	1	0
xerces	1.3.0	org.w3c.dom.html.HTMLTableRowElement	15	1	0	0	15	105	0	0	15	2	15	0	0	0	0.488888889	0	0	0	1	1	0
xerces	1.3.0	org.apache.wml.dom.WMLPrevElementImpl	5	4	0	3	8	10	0	3	5	2	28	0	0	0.953488372	0.6	1	4	4.6	1	0.8	0
xerces	1.3.0	org.apache.xerces.msg.ExceptionMessagesLocalizer	2	1	0	0	17	1	0	0	2	2	103	0	0	0	0.5	0	0	50	10	5	0
xerces	1.3.0	org.apache.html.dom.HTMLParamElementImpl	9	4	0	2	13	36	0	2	9	2	52	0	0	0.921568627	0.555555556	1	1	4.777777778	1	0.8889	0
xerces	1.3.0	org.w3c.dom.html.HTMLLabelElement	5	1	0	0	5	10	0	0	5	2	5	0	0	0	0.7	0	0	0	1	1	0
xerces	1.3.0	org.apache.xerces.dom.CharacterDataImpl	14	3	3	9	41	17	3	6	11	0.717948718	335	0.666666667	1	0.806451613	0.480769231	1	2	22.71428571	6	1.5714	0
xerces	1.3.0	org.apache.xml.serialize.Serializer	6	1	0	5	6	15	3	2	6	2	6	0	0	0	0.375	0	0	0	1	1	0
xerces	1.3.0	org.w3c.dom.html.HTMLInputElement	38	1	0	0	38	703	0	0	38	2	38	0	0	0	0.355263158	0	0	0	1	1	0
xerces	1.3.0	org.apache.xerces.utils.XMLMessageProvider	3	1	0	5	3	3	5	0	3	2	3	0	0	0	0.583333333	0	0	0	1	1	0
xerces	1.3.0	org.apache.xerces.utils.StringPool	30	1	0	60	50	67	57	4	26	0.829022989	2121	0.916666667	2	0	0.338888889	0	0	68.9	9	3.1667	0
xerces	1.3.0	org.apache.xerces.utils.regex.ParserForXMLSchema	39	2	0	10	72	277	1	9	2	1	804	1	0	0.571428571	0.184210526	1	12	19.46153846	12	1.5641	1
xerces	1.3.0	org.apache.xerces.jaxp.DocumentBuilderFactoryImpl	4	2	0	1	9	6	0	1	4	2	25	0	0	0.884615385	0.583333333	0	0	5.25	1	0.75	3
xerces	1.3.0	org.xml.sax.ErrorHandler	3	1	0	0	3	3	0	0	3	2	3	0	0	0	1	0	0	0	1	1	0
xerces	1.3.0	org.apache.xerces.readers.XMLCatalogHandler	11	1	1	1	18	15	1	0	11	0.5	102	1	0	0	0.431818182	0	0	8.090909091	1	0.9091	0
xerces	1.3.0	org.apache.xerces.utils.IntStack	8	1	0	2	14	0	2	0	7	0.357142857	144	1	0	0	0.625	0	0	16.75	4	1.375	0
xerces	1.3.0	org.apache.xerces.msg.SchemaMessages	3	3	0	0	4	1	0	0	2	0.5	481	0	0	0.974358974	1	0	0	159	1	0.3333	4
xerces	1.3.0	javax.xml.parsers.ParserConfigurationException	2	3	0	0	4	1	0	0	2	2	9	0	0	1	0.75	0	0	3.5	0	0	0
