# Supplementary material for: Feature selection using a multi-strategy improved parrot optimization algorithm in software defect prediction
Source: PeerJ Comput Sci. 2025 Apr 16;11:e2815. doi: 10.7717/peerj-cs.2815 (PMC12190446; doi:10.7717/peerj-cs.2815)
Supplement: Supplemental Information 1 — Metric data of Java code and a label indicating whether it is defective. [file peerj-cs-11-2815-s001.zip › data/xerces-1.4.csv]

name	version	name	wmc	dit	noc	cbo	rfc	lcom	ca	ce	npm	lcom3	loc	dam	moa	mfa	cam	ic	cbm	amc	max_cc	avg_cc	bug
xerces	1.4.4	org.apache.xerces.impl.xs.traversers.XSAttributeChecker	12	1	0	35	75	14	16	21	7	0.965786901	4202	0.559139785	19	0	0.20979021	0	0	341.4166667	31	6.6667	13
xerces	1.4.4	org.apache.xerces.impl.dv.xs.DateTimeDatatypeValidator	3	4	0	6	12	3	2	4	2	2	68	0	0	0.985714286	0.428571429	1	7	21.66666667	1	0.3333	1
xerces	1.4.4	org.apache.html.dom.HTMLOptGroupElementImpl	5	4	0	2	11	10	0	2	5	2	30	0	0	0.959183673	0.45	0	0	5	1	0.8	2
xerces	1.4.4	org.apache.wml.WMLPElement	6	1	0	2	6	15	1	1	6	2	6	0	0	0	0.75	0	0	0	1	1	1
xerces	1.4.4	org.w3c.dom.html.HTMLTitleElement	2	1	0	0	2	1	0	0	2	2	2	0	0	0	0.75	0	0	0	1	1	0
xerces	1.4.4	org.w3c.dom.html.HTMLLegendElement	5	1	0	0	5	10	0	0	5	2	5	0	0	0	0.7	0	0	0	1	1	0
xerces	1.4.4	org.apache.xerces.impl.xs.identity.XPathMatcher	15	1	2	26	41	37	7	19	12	0.825396825	870	1	4	0	0.181818182	0	0	55.8	11	2.4	10
xerces	1.4.4	org.w3c.dom.events.EventListener	1	1	0	0	1	0	0	0	1	2	1	0	0	0	1	0	0	0	1	1	0
xerces	1.4.4	org.apache.html.dom.HTMLModElementImpl	5	4	0	2	8	10	0	2	5	2	28	0	0	0.959183673	0.6	0	0	4.6	1	0.8	2
xerces	1.4.4	org.apache.xerces.util.SymbolHash	9	1	0	4	15	0	2	2	8	0.1875	243	1	1	0	0.422222222	0	0	25.77777778	6	2.1111	1
xerces	1.4.4	org.apache.xerces.dom.CoreDOMImplementationImpl	6	1	0	2	19	13	1	2	5	0.8	127	0	1	0	0.533333333	0	0	20	11	3	17
xerces	1.4.4	org.apache.wml.WMLBigElement	2	1	0	2	2	1	1	1	2	2	2	0	0	0	0.75	0	0	0	1	1	1
xerces	1.4.4	org.apache.wml.dom.WMLTrElementImpl	5	4	0	3	8	10	0	3	5	2	28	0	0	0.953488372	0.6	1	4	4.6	1	0.8	2
xerces	1.4.4	org.apache.html.dom.HTMLHtmlElementImpl	3	4	0	2	7	3	1	2	3	2	19	0	0	0.979166667	0.666666667	0	0	5.333333333	1	0.6667	2
xerces	1.4.4	org.xml.sax.ext.LexicalHandler	7	1	0	0	7	21	0	0	7	2	7	0	0	0	0.428571429	0	0	0	1	1	0
xerces	1.4.4	org.w3c.dom.traversal.NodeIterator	7	1	0	0	7	21	0	0	7	2	7	0	0	0	1	0	0	0	1	1	0
xerces	1.4.4	org.apache.xerces.dom.EntityImpl	14	4	1	4	19	79	3	2	14	0.945054945	133	0.857142857	0	0.858695652	0.392857143	2	6	8	2	1.7143	7
xerces	1.4.4	org.w3c.dom.events.EventException	1	4	0	0	2	0	0	0	1	2	10	0	0	1	1	0	0	7	0	0	0
xerces	1.4.4	org.apache.xerces.dom.DeferredEntityReferenceImpl	5	3	0	5	13	0	1	5	1	0.75	59	0.5	0	0.921568627	0.466666667	2	6	10.4	1	0.8	2
xerces	1.4.4	org.w3c.dom.html.HTMLParagraphElement	2	1	0	0	2	1	0	0	2	2	2	0	0	0	0.75	0	0	0	1	1	0
xerces	1.4.4	org.apache.wml.WMLMetaElement	10	1	0	2	10	45	1	1	10	2	10	0	0	0	0.5	0	0	0	1	1	1
xerces	1.4.4	org.apache.xerces.dom.AttrImpl	38	2	2	13	98	421	10	4	24	0.817567568	1100	0.75	1	0.556962025	0.174174174	1	17	27.84210526	11	2.6053	16
xerces	1.4.4	org.apache.wml.WMLStrongElement	2	1	0	2	2	1	1	1	2	2	2	0	0	0	0.75	0	0	0	1	1	1
xerces	1.4.4	org.apache.wml.dom.WMLNoopElementImpl	5	4	0	3	8	10	0	3	5	2	28	0	0	0.953488372	0.6	1	4	4.6	1	0.8	2
xerces	1.4.4	org.xml.sax.XMLFilter	2	1	0	0	2	1	0	0	2	2	2	0	0	0	0.75	0	0	0	1	1	0
xerces	1.4.4	org.w3c.dom.events.Event	10	1	0	0	10	45	0	0	10	1.111111111	13	0	0	0	0.4	0	0	0	1	1	0
xerces	1.4.4	javax.xml.parsers.FactoryFinder	6	1	0	0	36	15	0	0	0	0.933333333	304	0.333333333	0	0	0.333333333	0	0	49.16666667	1	0.8333	1
xerces	1.4.4	org.xml.sax.ext.DeclHandler	4	1	0	0	4	6	0	0	4	2	4	0	0	0	1	0	0	0	1	1	0
xerces	1.4.4	org.apache.xerces.impl.xpath.regex.BMPattern	8	1	0	1	14	0	1	0	5	0.142857143	574	0	0	0	0.520833333	0	0	70.375	8	5.625	1
xerces	1.4.4	org.apache.wml.dom.WMLOptionElementImpl	13	4	0	3	16	78	0	3	13	2	72	0	0	0.872340426	0.538461538	1	7	4.538461538	1	0.9231	2
xerces	1.4.4	org.w3c.dom.DocumentType	6	1	0	0	6	15	0	0	6	2	6	0	0	0	1	0	0	0	1	1	0
xerces	1.4.4	org.apache.html.dom.HTMLTableElementImpl	36	4	0	6	58	630	1	6	35	1	471	1	2	0.728682171	0.214285714	0	0	12.02777778	7	2	4
xerces	1.4.4	org.apache.xerces.parsers.AbstractDOMParser	24	3	1	17	122	0	1	16	21	0.856071964	1567	0.931034483	7	0.651515152	0.25	3	10	63.08333333	4	1.0833	37
xerces	1.4.4	org.apache.wml.WMLSmallElement	2	1	0	2	2	1	1	1	2	2	2	0	0	0	0.75	0	0	0	1	1	1
xerces	1.4.4	org.apache.xerces.dom.AttrNSImpl	6	3	1	4	21	3	3	2	4	0.96	255	0.4	0	0.9375	0.611111111	3	3	40.66666667	3	1.3333	14
xerces	1.4.4	org.apache.html.dom.HTMLBuilder	11	1	0	5	37	0	0	5	11	0.716666667	332	1	3	0	0.318181818	0	0	28.63636364	1	0.9091	2
xerces	1.4.4	org.apache.wml.dom.WMLRefreshElementImpl	5	4	0	3	8	10	0	3	5	2	28	0	0	0.953488372	0.6	1	4	4.6	1	0.8	2
xerces	1.4.4	org.apache.xerces.impl.dv.xs.InvalidDatatypeValueException	8	4	0	26	12	0	25	1	8	0.285714286	64	1	0	0.818181818	0.4375	0	0	6.75	1	0.5	1
xerces	1.4.4	org.apache.xerces.dom.DeferredElementNSImpl	4	4	0	6	20	0	1	6	1	0.666666667	118	0.5	0	0.962025316	0.5	3	11	28	6	2	6
xerces	1.4.4	org.w3c.dom.html.HTMLMenuElement	2	1	0	0	2	1	0	0	2	2	2	0	0	0	0.75	0	0	0	1	1	0
xerces	1.4.4	org.apache.html.dom.HTMLTableColElementImpl	13	4	0	2	21	78	0	2	13	2	103	0	0	0.886792453	0.403846154	0	0	6.923076923	3	1.2308	2
xerces	1.4.4	org.apache.html.dom.HTMLDivElementImpl	3	4	0	2	7	3	0	2	3	2	19	0	0	0.979166667	0.666666667	0	0	5.333333333	1	0.6667	2
xerces	1.4.4	org.apache.xerces.dom.AttributeMap	12	2	0	6	50	24	1	6	5	2	719	0	0	0.52173913	0.321428571	1	9	58.91666667	10	3.1667	9
xerces	1.4.4	javax.xml.parsers.DocumentBuilder	12	1	1	0	22	66	0	0	11	2	100	0	0	0	0.238095238	0	0	7.333333333	1	0.9167	0
xerces	1.4.4	org.apache.xerces.impl.xs.identity.UniqueOrKey	2	2	0	9	3	1	8	1	1	1	18	0	0	1	1	0	0	6.5	0	0	1
xerces	1.4.4	org.w3c.dom.html.HTMLFrameElement	16	1	0	0	16	120	0	0	16	2	16	0	0	0	0.5	0	0	0	1	1	0
xerces	1.4.4	org.apache.html.dom.HTMLFormElementImpl	18	4	0	3	25	153	0	3	18	0.941176471	102	1	1	0.846846847	0.481481481	0	0	4.611111111	2	1	3
xerces	1.4.4	org.apache.wml.WMLTdElement	2	1	0	2	2	1	1	1	2	2	2	0	0	0	0.75	0	0	0	1	1	1
xerces	1.4.4	org.apache.wml.dom.WMLTimerElementImpl	9	4	0	3	12	36	0	3	9	2	50	0	0	0.911111111	0.555555556	1	5	4.555555556	1	0.8889	2
xerces	1.4.4	org.apache.xerces.util.MessageFormatter	1	1	0	7	1	0	7	0	1	2	1	0	0	0	1	0	0	0	1	1	1
xerces	1.4.4	org.apache.wml.dom.WMLCardElementImpl	19	4	0	3	24	171	0	3	19	2	107	0	0	0.82	0.394736842	1	6	4.631578947	1	0.9474	2
xerces	1.4.4	org.apache.xerces.impl.XMLNamespaceBinder	32	1	0	16	80	0	2	14	29	0.850806452	814	1	6	0	0.184750733	0	0	23.9375	1	0.9063	6
xerces	1.4.4	org.apache.xerces.impl.dv.dtd.DatatypeValidatorFactory	1	1	0	8	1	0	5	3	1	2	1	0	0	0	1	0	0	0	1	1	0
xerces	1.4.4	org.apache.xerces.dom3.as.DOMASException	1	4	0	5	2	0	5	0	1	2	13	0	0	1	1	0	0	7	0	0	1
xerces	1.4.4	org.apache.html.dom.HTMLAnchorElementImpl	27	4	0	2	35	351	0	2	27	2	171	0	0	0.783333333	0.37962963	0	0	5.333333333	3	1.1111	2
xerces	1.4.4	org.apache.wml.dom.WMLUElementImpl	7	4	0	3	10	21	0	3	7	2	39	0	0	0.931818182	0.571428571	1	6	4.571428571	1	0.8571	2
xerces	1.4.4	org.apache.xerces.impl.dv.dtd.StringDatatypeValidator	9	2	0	5	30	20	1	4	7	0.615384615	619	0.923076923	1	0.3	0.301587302	0	0	66.33333333	1	0.7778	1
xerces	1.4.4	org.w3c.dom.html.HTMLOptionElement	13	1	0	0	13	78	0	0	13	2	13	0	0	0	0.461538462	0	0	0	1	1	0
xerces	1.4.4	org.apache.xerces.impl.xs.util.XIntPool	3	1	0	2	5	1	1	1	2	1	41	1	1	0	0.75	0	0	12	3	1	1
xerces	1.4.4	org.apache.html.dom.HTMLDirectoryElementImpl	3	4	0	2	6	3	0	2	3	2	17	0	0	0.979166667	0.5	0	0	4.666666667	1	0.6667	2
xerces	1.4.4	org.apache.xml.serialize.HTMLSerializer	18	2	1	7	82	119	2	5	11	0.529411765	1240	0.5	0	0.823529412	0.20855615	1	8	67.77777778	2	0.7778	5
xerces	1.4.4	org.apache.xerces.util.EncodingMap	8	1	0	1	13	4	1	0	7	0.571428571	424	1	0	0	0.5	0	0	51.75	1	0.75	13
xerces	1.4.4	org.apache.xerces.parsers.AbstractSAXParser	44	3	1	17	131	588	1	16	39	0.925581395	1328	1	7	0.5	0.101674641	3	6	28.84090909	2	1	14
xerces	1.4.4	org.w3c.dom.html.HTMLHeadElement	2	1	0	0	2	1	0	0	2	2	2	0	0	0	0.75	0	0	0	1	1	0
xerces	1.4.4	org.apache.html.dom.HTMLLinkElementImpl	19	4	0	2	24	171	0	2	19	2	105	0	0	0.839285714	0.394736842	0	0	4.526315789	1	0.9474	2
xerces	1.4.4	org.apache.html.dom.HTMLDocumentImpl	34	3	0	59	83	541	55	9	29	0.96969697	1017	0.8	5	0.733333333	0.284848485	2	4	28.61764706	7	2.2059	10
xerces	1.4.4	org.apache.xerces.impl.dv.xs.AbstractDatatypeValidator	12	1	6	14	18	50	8	6	11	0.936363636	98	0.9	4	0	0.25	0	0	6.333333333	1	0.9167	1
xerces	1.4.4	org.apache.html.dom.HTMLOptionElementImpl	15	4	0	3	38	105	1	2	15	2	195	0	0	0.87037037	0.32	1	1	12	6	1.7333	2
xerces	1.4.4	org.apache.wml.WMLOptgroupElement	4	1	0	2	4	6	1	1	4	2	4	0	0	0	0.75	0	0	0	1	1	1
xerces	1.4.4	org.w3c.dom.html.HTMLFontElement	6	1	0	0	6	15	0	0	6	2	6	0	0	0	0.75	0	0	0	1	1	0
xerces	1.4.4	org.apache.xerces.impl.dv.xs.AbstractNumericValidator	7	3	3	11	22	21	5	6	4	2	217	0	0	0.84375	0.333333333	0	0	30	1	0.7143	1
xerces	1.4.4	org.apache.wml.WMLTemplateElement	6	1	0	2	6	15	1	1	6	2	6	0	0	0	0.75	0	0	0	1	1	1
xerces	1.4.4	org.w3c.dom.events.EventTarget	3	1	0	0	3	3	0	0	3	2	3	0	0	0	0.666666667	0	0	0	1	1	0
xerces	1.4.4	org.apache.xerces.util.ParserConfigurationSettings	10	1	1	3	21	19	1	2	8	0.488888889	195	1	1	0	0.35	0	0	18	4	1.4	1
xerces	1.4.4	org.apache.xerces.impl.xs.SchemaGrammar	25	1	0	57	66	190	18	39	17	0.901515152	1159	0.409090909	14	0	0.136111111	0	0	44.48	3	1.08	18
xerces	1.4.4	org.apache.wml.dom.WMLPrevElementImpl	5	4	0	3	8	10	0	3	5	2	28	0	0	0.953488372	0.6	1	4	4.6	1	0.8	2
xerces	1.4.4	org.apache.xerces.impl.dv.xs.DatatypeValidatorFactory	1	1	0	3	1	0	1	2	1	2	1	0	0	0	1	0	0	0	1	1	1
xerces	1.4.4	org.apache.xerces.xni.parser.XMLDTDFilter	0	1	0	3	0	0	1	2	0	2	0	0	0	0	0	0	0	0	0	0	1
xerces	1.4.4	org.apache.xerces.impl.dv.xs.XSDatatypeException	5	3	2	2	7	10	2	0	5	2	20	0	0	0.944444444	0.6	0	0	3	1	0.2	1
xerces	1.4.4	org.apache.html.dom.HTMLParamElementImpl	9	4	0	2	13	36	0	2	9	2	52	0	0	0.921568627	0.555555556	1	1	4.777777778	1	0.8889	2
xerces	1.4.4	org.apache.xml.serialize.Printer	18	1	1	6	28	25	5	1	18	0.647058824	390	1	1	0	0.179012346	0	0	20.22222222	1	0.9444	3
xerces	1.4.4	org.w3c.dom.html.HTMLLabelElement	5	1	0	0	5	10	0	0	5	2	5	0	0	0	0.7	0	0	0	1	1	0
xerces	1.4.4	org.apache.xerces.impl.dv.xs.DateTimeValidator	44	3	9	18	71	766	9	9	5	0.98089701	1970	1	0	0.391304348	0.193181818	1	6	43.13636364	20	2.5682	1
xerces	1.4.4	org.w3c.dom.html.HTMLInputElement	38	1	0	0	38	703	0	0	38	2	38	0	0	0	0.355263158	0	0	0	1	1	0
xerces	1.4.4	org.apache.xerces.xni.parser.XMLDocumentFilter	0	1	0	5	0	0	3	2	0	2	0	0	0	0	0	0	0	0	0	0	1
xerces	1.4.4	org.apache.xerces.dom3.ls.DocumentLS	6	1	0	0	6	15	0	0	6	2	6	0	0	0	0.416666667	0	0	0	1	1	0
xerces	1.4.4	org.apache.xerces.dom3.as.ASContentModel	11	1	0	5	11	55	2	3	11	1.1	16	0	0	0	0.327272727	0	0	0	1	1	1
xerces	1.4.4	org.apache.xerces.jaxp.DocumentBuilderFactoryImpl	4	2	0	2	16	0	0	2	4	0.333333333	89	1	0	0.884615385	0.583333333	1	1	21	1	0.75	6
xerces	1.4.4	org.apache.wml.WMLIElement	2	1	0	2	2	1	1	1	2	2	2	0	0	0	0.75	0	0	0	1	1	1
xerces	1.4.4	org.apache.html.dom.HTMLParagraphElementImpl	3	4	0	2	6	3	0	2	3	2	17	0	0	0.979166667	0.666666667	0	0	4.666666667	1	0.6667	2
xerces	1.4.4	org.apache.xerces.impl.dv.xs.StateMessageDatatype	3	1	0	0	3	3	0	0	3	2	3	0	0	0	0.666666667	0	0	0	1	1	1
xerces	1.4.4	org.apache.xerces.parsers.SAXParser	4	4	0	7	8	6	2	5	4	2	29	0	0	1	0.5	0	0	6.25	0	0	5
xerces	1.4.4	org.apache.xerces.dom3.as.DOMASWriter	1	1	0	3	1	0	1	2	1	2	1	0	0	0	1	0	0	0	1	1	4
xerces	1.4.4	org.xml.sax.helpers.XMLReaderFactory	3	1	0	0	14	3	0	0	2	2	102	0	0	0	0.333333333	0	0	33	1	0.6667	1
xerces	1.4.4	org.apache.xerces.dom.NodeImpl	63	1	3	22	79	1617	22	2	36	0.956575682	531	0.846153846	1	0	0.147619048	0	0	7.222222222	5	1.4127	16
xerces	1.4.4	org.apache.xerces.impl.dtd.models.CMUniOp	5	2	0	4	12	0	2	2	2	0	55	1	1	0.666666667	0.45	1	2	9.8	2	1	1
xerces	1.4.4	org.apache.html.dom.HTMLCollectionImpl	9	1	0	9	22	18	7	2	3	1.028846154	366	0.153846154	1	0	0.317460317	0	0	38.22222222	17	4.6667	2
xerces	1.4.4	org.apache.xerces.dom.DeferredElementImpl	4	3	0	6	16	0	1	6	1	0.666666667	82	0.5	0	0.96	0.5	2	8	19	3	1.25	1
xerces	1.4.4	org.apache.xerces.dom.CDATASectionImpl	3	4	1	3	4	3	2	2	3	1.5	13	0	0	0.967741935	0.555555556	1	4	3	1	0.6667	1
xerces	1.4.4	org.xml.sax.helpers.DefaultHandler	18	1	1	0	19	153	0	0	18	2	40	0	0	0	0.285714286	0	0	1.222222222	1	0.9444	0
xerces	1.4.4	org.apache.xerces.dom.DeferredNotationImpl	3	3	0	4	10	0	1	4	1	0.75	50	0.5	0	0.961538462	0.555555556	2	3	15	1	0.6667	2
xerces	1.4.4	org.xml.sax.DTDHandler	2	1	0	0	2	1	0	0	2	2	2	0	0	0	1	0	0	0	1	1	0
xerces	1.4.4	org.apache.xerces.impl.dv.xs.UnionDatatypeValidator	10	2	0	13	35	0	3	10	8	0.377777778	537	1	0	0.611111111	0.3	1	2	52.2	4	1.3	1
xerces	1.4.4	org.apache.xerces.impl.dv.xs.InvalidDatatypeFacetException	8	4	0	16	12	0	15	1	8	0.285714286	64	1	0	0.818181818	0.4375	0	0	6.75	1	0.5	1
xerces	1.4.4	org.apache.xerces.dom3.ls.DOMBuilder	12	1	0	6	12	66	2	4	12	1.090909091	16	0	0	0	0.231481481	0	0	0	1	1	0
xerces	1.4.4	org.apache.wml.WMLEmElement	2	1	0	2	2	1	1	1	2	2	2	0	0	0	0.75	0	0	0	1	1	1
xerces	1.4.4	org.apache.html.dom.HTMLBRElementImpl	3	4	0	2	7	3	0	2	3	2	19	0	0	0.979166667	0.666666667	0	0	5.333333333	1	0.6667	2
xerces	1.4.4	org.apache.xerces.impl.dtd.XMLSimpleType	4	1	0	6	6	0	5	1	4	0.964912281	142	0	1	0	0.357142857	0	0	29.75	3	1.75	1
xerces	1.4.4	org.w3c.dom.html.HTMLSelectElement	22	1	0	0	22	231	0	0	22	2	22	0	0	0	0.281818182	0	0	0	1	1	0
xerces	1.4.4	org.apache.xerces.impl.validation.ValidationContext	7	1	0	22	7	21	22	0	7	2	7	0	0	0	1	0	0	0	1	1	0
xerces	1.4.4	org.apache.xerces.impl.dv.dtd.StatefullDatatypeValidator	3	1	0	5	3	3	4	1	3	2	3	0	0	0	0.666666667	0	0	0	1	1	0
xerces	1.4.4	org.apache.xerces.util.URI	42	1	0	3	67	375	2	1	29	0.780487805	2031	1	0	0	0.226480836	0	0	47.07142857	33	3.1429	7
xerces	1.4.4	org.apache.wml.dom.WMLIElementImpl	7	4	0	3	10	21	0	3	7	2	39	0	0	0.931818182	0.571428571	1	6	4.571428571	1	0.8571	2
xerces	1.4.4	org.apache.xerces.impl.xs.models.CMBuilder	8	1	0	16	21	26	3	14	2	0.928571429	691	1	3	0	0.3125	0	0	84.875	15	7.875	9
xerces	1.4.4	org.apache.wml.dom.WMLPElementImpl	11	4	0	3	14	55	0	3	11	2	61	0	0	0.891304348	0.545454545	1	6	4.545454545	1	0.9091	2
xerces	1.4.4	org.apache.xerces.impl.xs.XSGroupDecl	1	1	0	4	2	0	3	1	1	2	16	0	1	0	1	0	0	12	0	0	7
xerces	1.4.4	org.apache.xerces.impl.dtd.XMLDTDValidator	66	1	0	38	230	489	1	37	49	0.933687003	3681	1	25	0	0.116742081	0	0	53.45454545	11	1.5758	13
xerces	1.4.4	org.apache.xerces.impl.dtd.Grammar	63	1	1	28	98	1703	6	22	27	0.933870968	3757	0.98	10	0	0.095959596	0	0	57.84126984	28	3.2222	1
xerces	1.4.4	org.apache.xerces.impl.xpath.regex.RangeToken	18	2	0	6	35	0	6	1	1	0.680672269	2128	0.142857143	1	0.734375	0.361111111	1	7	116.8333333	17	8	5
xerces	1.4.4	javax.xml.parsers.FactoryConfigurationError	6	3	0	0	11	0	0	0	6	0	52	1	0	0.894736842	0.555555556	1	1	7.5	3	0.6667	0
xerces	1.4.4	org.w3c.dom.html.HTMLParamElement	8	1	0	0	8	28	0	0	8	2	8	0	0	0	0.75	0	0	0	1	1	0
xerces	1.4.4	org.apache.xerces.impl.xs.identity.FieldActivator	3	1	0	6	3	3	3	3	3	2	3	0	0	0	0.666666667	0	0	0	1	1	3
xerces	1.4.4	org.apache.html.dom.HTMLImageElementImpl	27	4	0	2	33	351	0	2	27	2	151	0	0	0.783333333	0.388888889	0	0	4.592592593	1	0.963	2
xerces	1.4.4	org.apache.xerces.xni.XMLDTDContentModelHandler	10	1	0	11	10	45	10	1	10	1.111111111	15	0	0	0	0.466666667	0	0	0	1	1	1
xerces	1.4.4	org.apache.wml.dom.WMLBigElementImpl	7	4	0	3	10	21	0	3	7	2	39	0	0	0.931818182	0.571428571	1	6	4.571428571	1	0.8571	2
xerces	1.4.4	org.w3c.dom.html.HTMLQuoteElement	2	1	0	0	2	1	0	0	2	2	2	0	0	0	0.75	0	0	0	1	1	0
xerces	1.4.4	org.w3c.dom.html.HTMLLinkElement	18	1	0	0	18	153	0	0	18	2	18	0	0	0	0.5	0	0	0	1	1	0
xerces	1.4.4	org.apache.xerces.impl.xs.traversers.XSDElementTraverser	6	2	0	22	48	5	2	21	0	0.933333333	706	0.666666667	2	0.666666667	0.375	1	2	116.1666667	52	10.3333	10
xerces	1.4.4	org.apache.xerces.util.DefaultErrorHandler	6	1	0	4	19	13	1	3	5	0	104	1	0	0	0.625	0	0	16.16666667	3	1	1
xerces	1.4.4	org.apache.xerces.impl.Version	3	1	0	0	5	1	0	0	2	0.5	14	0	0	0	0.5	0	0	3.333333333	1	0.3333	1
xerces	1.4.4	org.apache.wml.dom.WMLBElementImpl	7	4	0	3	10	21	0	3	7	2	39	0	0	0.931818182	0.571428571	1	6	4.571428571	1	0.8571	2
xerces	1.4.4	org.xml.sax.SAXNotSupportedException	1	4	0	0	2	0	0	0	1	2	5	0	0	1	1	0	0	4	0	0	0
xerces	1.4.4	org.w3c.dom.html.HTMLObjectElement	35	1	0	0	35	595	0	0	35	2	35	0	0	0	0.371428571	0	0	0	1	1	0
xerces	1.4.4	org.w3c.dom.html.HTMLDocument	19	1	0	0	19	171	0	0	19	2	19	0	0	0	0.438596491	0	0	0	1	1	0
xerces	1.4.4	org.apache.wml.dom.WMLDoElementImpl	15	4	0	3	18	105	0	3	15	2	83	0	0	0.854166667	0.533333333	1	6	4.533333333	1	0.9333	2
xerces	1.4.4	org.apache.xerces.impl.dtd.XMLNotationDecl	3	1	0	2	4	1	2	0	3	0.5	29	0	0	0	0.666666667	0	0	7.666666667	1	0.6667	1
xerces	1.4.4	org.apache.html.dom.HTMLAppletElementImpl	23	4	0	2	26	253	0	2	23	2	127	0	0	0.810344828	0.52173913	0	0	4.52173913	1	0.9565	2
xerces	1.4.4	org.apache.wml.WMLDOMImplementation	0	1	0	1	0	0	1	0	0	2	0	0	0	0	0	0	0	0	0	0	1
xerces	1.4.4	org.apache.xerces.impl.xpath.regex.Match	12	1	0	3	22	0	3	1	6	0.53030303	332	0	0	0	0.35	0	0	26.16666667	8	2.75	1
xerces	1.4.4	org.apache.xerces.impl.xs.models.XSCMLeaf	9	2	0	5	19	0	2	3	4	0.375	107	1	1	0.533333333	0.416666667	1	2	10.66666667	2	1.2222	4
xerces	1.4.4	org.apache.xerces.dom3.ls.DOMEntityResolver	1	1	0	2	1	0	1	1	1	2	1	0	0	0	1	0	0	0	1	1	0
xerces	1.4.4	org.apache.xerces.xni.parser.XMLDTDContentModelFilter	0	1	0	3	0	0	1	2	0	2	0	0	0	0	0	0	0	0	0	0	1
xerces	1.4.4	org.w3c.dom.html.HTMLModElement	4	1	0	0	4	6	0	0	4	2	4	0	0	0	0.75	0	0	0	1	1	0
xerces	1.4.4	org.apache.xerces.xni.XMLDocumentHandler	18	1	0	18	18	153	13	5	18	2	18	0	0	0	0.342592593	0	0	0	1	1	1
xerces	1.4.4	org.apache.xerces.dom.DOMImplementationImpl	6	1	2	6	19	13	4	3	5	0.8	157	0	1	0	0.533333333	0	0	25	20	4.5	6
xerces	1.4.4	org.w3c.dom.html.HTMLDOMImplementation	1	1	0	0	1	0	0	0	1	2	1	0	0	0	1	0	0	0	1	1	0
xerces	1.4.4	org.w3c.dom.traversal.DocumentTraversal	2	1	0	0	2	1	0	0	2	2	2	0	0	0	1	0	0	0	1	1	0
xerces	1.4.4	org.xml.sax.InputSource	14	1	0	0	15	81	0	0	14	0.876923077	75	1	0	0	0.392857143	0	0	4	1	0.7143	0
xerces	1.4.4	org.apache.html.dom.HTMLHeadElementImpl	3	4	0	2	6	3	1	2	3	2	17	0	0	0.979166667	0.666666667	0	0	4.666666667	1	0.6667	2
xerces	1.4.4	org.xml.sax.DocumentHandler	8	1	0	0	8	28	0	0	8	2	8	0	0	0	0.354166667	0	0	0	1	1	0
xerces	1.4.4	org.apache.xerces.impl.dv.dtd.InvalidDatatypeValueException	10	4	0	13	13	0	13	0	10	0.592592593	75	1	0	0.769230769	0.425	0	0	6.2	1	0.6	0
xerces	1.4.4	org.apache.wml.dom.WMLFieldsetElementImpl	9	4	0	3	12	36	0	3	9	2	50	0	0	0.911111111	0.555555556	1	6	4.555555556	1	0.8889	2
xerces	1.4.4	org.xml.sax.HandlerBase	15	1	0	0	16	105	0	0	15	2	34	0	0	0	0.285714286	0	0	1.266666667	1	0.9333	0
xerces	1.4.4	org.apache.xerces.dom.DeepNodeListImpl	5	1	1	4	21	0	3	2	4	0.25	264	1	1	0	0.44	0	0	50.6	22	6	1
xerces	1.4.4	org.apache.html.dom.HTMLDOMImplementationImpl	4	2	0	2	8	4	0	2	2	0.666666667	31	1	1	0.666666667	0.5	0	0	6.5	1	0.5	1
xerces	1.4.4	org.apache.xerces.xni.parser.XMLEntityResolver	1	1	0	10	1	0	8	2	1	2	1	0	0	0	1	0	0	0	1	1	1
xerces	1.4.4	org.w3c.dom.html.HTMLBaseFontElement	6	1	0	0	6	15	0	0	6	2	6	0	0	0	0.75	0	0	0	1	1	0
xerces	1.4.4	org.apache.xerces.xni.parser.XMLDTDSource	1	1	0	3	1	0	2	1	1	2	1	0	0	0	1	0	0	0	1	1	1
xerces	1.4.4	org.w3c.dom.ProcessingInstruction	3	1	0	0	3	3	0	0	3	2	3	0	0	0	0.666666667	0	0	0	1	1	0
xerces	1.4.4	org.apache.wml.WMLTrElement	0	1	0	2	0	0	1	1	0	2	0	0	0	0	0	0	0	0	0	0	1
xerces	1.4.4	org.w3c.dom.html.HTMLDivElement	2	1	0	0	2	1	0	0	2	2	2	0	0	0	0.75	0	0	0	1	1	0
xerces	1.4.4	org.apache.wml.WMLAElement	8	1	0	2	8	28	1	1	8	2	8	0	0	0	0.75	0	0	0	1	1	1
xerces	1.4.4	org.apache.xerces.dom.RangeImpl	55	1	0	3	99	473	1	3	26	0.798941799	2660	0	7	0	0.246464646	0	0	47.10909091	20	3.8182	10
xerces	1.4.4	org.apache.xerces.impl.xs.identity.IDValue	3	1	0	6	10	0	5	1	3	0.25	113	1	1	0	0.5	0	0	36	13	4.6667	0
xerces	1.4.4	org.apache.wml.WMLBrElement	2	1	0	2	2	1	1	1	2	2	2	0	0	0	0.75	0	0	0	1	1	1
xerces	1.4.4	org.apache.xerces.util.SymbolTable	7	1	3	45	12	1	44	1	7	0.75	279	1	1	0	0.571428571	0	0	38.57142857	5	3.4286	2
xerces	1.4.4	org.apache.html.dom.NameNodeListImpl	2	2	0	4	10	1	1	3	1	2	76	0	0	0.75	0.625	2	2	37	11	5.5	1
xerces	1.4.4	org.xml.sax.helpers.NamespaceSupport	13	1	0	0	30	4	0	0	11	0.733333333	238	0.8	2	0	0.375	0	0	16.92307692	4	1.4615	0
xerces	1.4.4	org.apache.xerces.impl.dv.dtd.IDDatatypeValidator	13	2	0	10	29	68	3	7	10	0.883333333	134	1	2	0.214285714	0.213675214	0	0	8.923076923	3	1	1
xerces	1.4.4	org.apache.xerces.jaxp.SAXParserImpl	8	2	0	3	25	0	1	2	6	0.714285714	139	1	2	0.730769231	0.35	1	1	15.875	1	0.875	12
xerces	1.4.4	org.apache.xerces.impl.dv.xs.AbstractNumericFacetValidator	18	2	2	9	33	151	2	7	3	0.950980392	1365	1	0	0.407407407	0.236111111	1	1	74.5	2	0.9444	1
xerces	1.4.4	javax.xml.parsers.SAXParserFactory	9	1	1	0	14	24	0	0	8	0.75	48	1	0	0	0.481481481	0	0	4.111111111	1	0.8889	0
xerces	1.4.4	org.w3c.dom.ranges.DocumentRange	1	1	0	0	1	0	0	0	1	2	1	0	0	0	1	0	0	0	1	1	0
xerces	1.4.4	org.apache.xerces.impl.dv.xs.YearMonthDatatypeValidator	3	4	0	6	11	3	2	4	2	2	57	0	0	0.985714286	0.428571429	1	7	18	1	0.3333	1
xerces	1.4.4	org.apache.xerces.impl.dtd.models.CMNode	9	1	7	12	11	20	11	1	6	0.825	77	1	3	0	0.518518519	0	0	7	2	1.1111	2
xerces	1.4.4	org.apache.xerces.impl.xs.traversers.XSDWildcardTraverser	4	2	0	12	16	4	3	11	0	2	138	0	0	0.769230769	0.571428571	1	2	33.5	4	2	4
xerces	1.4.4	org.apache.xerces.dom.NodeIteratorImpl	13	1	0	1	24	8	1	1	9	0.6875	380	1	4	0	0.307692308	0	0	27.61538462	11	4.2308	2
xerces	1.4.4	org.apache.wml.dom.WMLSetvarElementImpl	9	4	0	3	12	36	0	3	9	2	50	0	0	0.911111111	0.555555556	1	5	4.555555556	1	0.8889	2
xerces	1.4.4	org.apache.wml.WMLAnchorElement	4	1	0	2	4	6	1	1	4	2	4	0	0	0	0.75	0	0	0	1	1	1
xerces	1.4.4	org.apache.xerces.impl.xs.models.XSCMBinOp	6	2	0	4	14	0	2	2	2	0.2	154	1	2	0.615384615	0.416666667	1	2	24.33333333	7	2.8333	2
xerces	1.4.4	org.apache.wml.dom.WMLWmlElementImpl	7	4	0	3	10	21	0	3	7	2	39	0	0	0.931818182	0.571428571	1	6	4.571428571	1	0.8571	2
xerces	1.4.4	org.apache.xerces.dom.DeferredEntityImpl	4	3	0	5	16	0	1	5	1	0.666666667	93	0.5	0	0.946428571	0.5	2	7	21.75	1	0.75	3
xerces	1.4.4	org.apache.xerces.dom.LCount	3	1	0	1	7	1	1	0	0	0.5	42	0	0	0	0.5	0	0	11.66666667	2	0.6667	2
xerces	1.4.4	org.apache.xerces.impl.dv.xs.DateDatatypeValidator	3	4	0	6	11	3	2	4	2	2	53	0	0	0.985714286	0.428571429	1	7	16.66666667	1	0.3333	1
xerces	1.4.4	org.w3c.dom.html.HTMLMapElement	3	1	0	0	3	3	0	0	3	2	3	0	0	0	0.666666667	0	0	0	1	1	0
xerces	1.4.4	org.w3c.dom.DocumentFragment	0	1	0	0	0	0	0	0	0	2	0	0	0	0	0	0	0	0	0	0	0
xerces	1.4.4	org.apache.xerces.util.XMLAttributesImpl	27	1	0	5	32	0	2	3	27	0.461538462	530	1	1	0	0.42962963	0	0	18.51851852	8	2.4074	2
xerces	1.4.4	org.apache.xerces.impl.dv.xs.MonthDatatypeValidator	5	4	0	6	22	10	2	4	2	2	263	0	0	0.958333333	0.371428571	1	9	51.6	10	2.4	1
xerces	1.4.4	org.apache.xerces.impl.xs.XSAttributeGroupDecl	7	1	0	15	16	0	8	7	6	0.738095238	440	0.142857143	2	0	0.261904762	0	0	60.85714286	19	5.7143	9
xerces	1.4.4	org.apache.html.dom.HTMLTableCellElementImpl	31	4	0	3	46	465	1	2	31	2	259	0	0	0.758064516	0.309677419	0	0	7.35483871	6	1.3871	3
xerces	1.4.4	org.apache.xerces.dom.DeferredElementDefinitionImpl	4	3	0	6	16	0	1	6	1	0.666666667	84	0.5	0	0.94	0.5	2	7	19.5	2	1	1
xerces	1.4.4	org.apache.xerces.impl.xs.SubstitutionGroupHandler	8	1	0	13	22	12	7	6	6	0.761904762	313	0.333333333	2	0	0.357142857	0	0	37.75	9	3.875	8
xerces	1.4.4	org.apache.xml.serialize.Serializer	6	1	0	5	6	15	3	2	6	2	6	0	0	0	0.375	0	0	0	1	1	3
xerces	1.4.4	org.apache.xerces.impl.XMLEntityScanner	15	1	1	16	16	105	13	3	15	2	18	0	0	0	0.32	0	0	0.2	1	0.9333	7
xerces	1.4.4	org.xml.sax.ErrorHandler	3	1	0	0	3	3	0	0	3	2	3	0	0	0	1	0	0	0	1	1	0
xerces	1.4.4	org.apache.xerces.xni.parser.XMLComponentManager	2	1	0	16	2	1	15	1	2	2	2	0	0	0	1	0	0	0	1	1	1
xerces	1.4.4	org.apache.xerces.impl.dtd.XMLAttributeDecl	3	1	0	5	10	0	3	2	3	0.166666667	41	0	2	0	0.5	0	0	11.66666667	1	0.6667	1
xerces	1.4.4	org.apache.xerces.xni.XMLDTDHandler	18	1	0	13	18	153	10	3	18	1.058823529	20	0	0	0	0.342592593	0	0	0	1	1	2
xerces	1.4.4	org.w3c.dom.DOMImplementation	3	1	0	0	3	3	0	0	3	2	3	0	0	0	0.777777778	0	0	0	1	1	0
xerces	1.4.4	org.apache.xml.serialize.BaseMarkupSerializer	57	1	3	10	126	920	3	7	38	0.771428571	2036	0.933333333	4	0	0.136302294	0	0	34.45614035	7	1.2456	15
xerces	1.4.4	org.apache.xml.serialize.HTMLdtd	19	1	0	1	46	149	1	0	11	0.984126984	713	0.761904762	0	0	0.233333333	0	0	35.42105263	15	2.7895	3
xerces	1.4.4	org.apache.html.dom.HTMLTableSectionElementImpl	14	4	0	5	29	91	2	4	12	1	172	1	1	0.878504673	0.357142857	0	0	11.21428571	4	1.7857	3
xerces	1.4.4	org.apache.wml.dom.WMLEmElementImpl	7	4	0	3	10	21	0	3	7	2	39	0	0	0.931818182	0.571428571	1	6	4.571428571	1	0.8571	2
xerces	1.4.4	org.apache.wml.WMLUElement	2	1	0	2	2	1	1	1	2	2	2	0	0	0	0.75	0	0	0	1	1	1
xerces	1.4.4	org.apache.xerces.dom.ProcessingInstructionImpl	6	3	1	4	10	9	3	2	6	0.9	46	0.5	0	0.915254237	0.5	1	5	6.333333333	2	1.3333	3
xerces	1.4.4	org.apache.xerces.impl.dtd.XMLContentSpec	10	1	0	3	13	25	3	1	10	0.944444444	139	0	0	0	0.35	1	1	11.1	6	1.2	1
xerces	1.4.4	org.w3c.dom.html.HTMLHtmlElement	2	1	0	0	2	1	0	0	2	2	2	0	0	0	0.75	0	0	0	1	1	0
xerces	1.4.4	org.apache.wml.WMLFieldsetElement	4	1	0	2	4	6	1	1	4	2	4	0	0	0	0.75	0	0	0	1	1	1
xerces	1.4.4	org.apache.xerces.dom.RangeExceptionImpl	1	5	0	1	2	0	1	0	1	2	6	0	0	1	1	0	0	5	0	0	1
xerces	1.4.4	org.apache.html.dom.HTMLIFrameElementImpl	21	4	0	2	25	210	0	2	21	2	120	0	0	0.824561404	0.523809524	0	0	4.714285714	1	0.9524	3
xerces	1.4.4	org.apache.xerces.xni.NamespaceContext	4	1	0	9	4	6	9	0	4	1.333333333	5	0	0	0	0.5	0	0	0	1	1	2
xerces	1.4.4	org.w3c.dom.html.HTMLDListElement	2	1	0	0	2	1	0	0	2	2	2	0	0	0	0.75	0	0	0	1	1	0
xerces	1.4.4	org.w3c.dom.events.DocumentEvent	1	1	0	0	1	0	0	0	1	2	1	0	0	0	1	0	0	0	1	1	0
xerces	1.4.4	org.apache.xerces.impl.xpath.regex.ParserForXMLSchema	39	2	0	10	72	277	1	9	2	1	804	1	0	0.571428571	0.184210526	1	10	19.46153846	12	1.5641	6
xerces	1.4.4	org.apache.xml.serialize.XMLSerializer	14	2	0	5	86	41	1	4	10	2	1128	0	0	0.848484848	0.246031746	2	7	79.57142857	7	1.2143	24
xerces	1.4.4	org.apache.xerces.dom3.as.DocumentEditAS	2	1	0	1	2	1	0	1	2	2	2	0	0	0	0.75	0	0	0	1	1	1
xerces	1.4.4	org.apache.html.dom.HTMLFontElementImpl	7	4	0	2	11	21	0	2	7	2	43	0	0	0.94	0.571428571	0	0	5.142857143	1	0.8571	2
xerces	1.4.4	org.w3c.dom.CDATASection	0	1	0	0	0	0	0	0	0	2	0	0	0	0	0	0	0	0	0	0	0
xerces	1.4.4	org.apache.xerces.impl.xpath.XPath	6	1	2	18	39	1	8	11	5	0.8	781	1	2	0	0.333333333	0	0	128.1666667	3	1.3333	11
xerces	1.4.4	org.apache.xerces.impl.xs.util.XInt	5	1	0	10	7	0	10	0	4	0	32	1	0	0	0.466666667	0	0	5.2	2	1	1
xerces	1.4.4	javax.xml.parsers.DocumentBuilderFactory	17	1	1	0	22	100	0	0	16	0.875	100	1	0	0	0.367647059	0	0	4.529411765	1	0.9412	0
xerces	1.4.4	org.apache.xerces.impl.dv.xs.SchemaDateTimeException	2	4	0	10	4	1	10	0	2	2	9	0	0	1	0.75	0	0	3.5	0	0	2
xerces	1.4.4	org.apache.xerces.impl.xs.traversers.XSDNotationTraverser	2	2	0	9	14	1	1	9	0	2	109	0	0	0.909090909	0.583333333	1	1	53.5	6	3	8
xerces	1.4.4	org.apache.xerces.xni.XMLLocator	5	1	0	20	5	10	20	0	5	2	5	0	0	0	1	0	0	0	1	1	1
xerces	1.4.4	org.apache.xerces.dom3.as.ASObjectList	2	1	0	5	2	1	4	1	2	2	2	0	0	0	0.75	0	0	0	1	1	1
xerces	1.4.4	org.apache.xerces.dom3.ls.LSProgressEvent	3	1	0	1	3	3	0	1	3	2	3	0	0	0	1	0	0	0	1	1	0
xerces	1.4.4	org.apache.wml.WMLOptionElement	8	1	0	2	8	28	1	1	8	2	8	0	0	0	0.75	0	0	0	1	1	1
xerces	1.4.4	org.apache.xerces.impl.xs.XSWildcardDecl	12	1	0	9	18	18	9	0	6	0.892561983	845	0.090909091	0	0	0.418181818	0	0	68.5	22	7.75	8
xerces	1.4.4	org.apache.xerces.impl.xs.traversers.XSDUniqueOrKeyTraverser	2	3	0	11	11	1	2	10	1	2	81	0	0	0.916666667	0.571428571	0	0	39.5	3	1.5	2
xerces	1.4.4	org.apache.xerces.dom.NamedNodeMapImpl	22	1	1	8	49	41	6	2	9	0.843537415	596	0.857142857	1	0	0.227272727	0	0	25.77272727	11	2.4545	8
xerces	1.4.4	org.apache.wml.dom.WMLStrongElementImpl	7	4	0	3	10	21	0	3	7	2	39	0	0	0.931818182	0.571428571	1	6	4.571428571	1	0.8571	2
xerces	1.4.4	org.apache.wml.WMLImgElement	18	1	0	2	18	153	1	1	18	2	18	0	0	0	0.75	0	0	0	1	1	1
xerces	1.4.4	org.apache.xml.serialize.SieveEncodingInfo	3	2	0	3	12	1	1	2	3	0	159	0	1	0.75	0.888888889	0	0	51	9	3	0
xerces	1.4.4	org.xml.sax.Attributes	12	1	0	0	12	66	0	0	12	2	12	0	0	0	0.638888889	0	0	0	1	1	0
xerces	1.4.4	org.w3c.dom.html.HTMLHRElement	8	1	0	0	8	28	0	0	8	2	8	0	0	0	0.5	0	0	0	1	1	0
xerces	1.4.4	org.apache.html.dom.HTMLTableRowElementImpl	20	4	0	6	42	190	2	6	19	1	284	0	1	0.831858407	0.275	0	0	13.15	4	2	4
xerces	1.4.4	org.apache.xerces.impl.xs.models.XSCMUniOp	5	2	0	4	12	0	2	2	2	0	55	1	1	0.666666667	0.45	1	2	9.8	2	1	1
xerces	1.4.4	org.apache.xerces.impl.dtd.models.DFAContentModel	8	1	0	9	49	2	1	8	2	0.766917293	1134	1	5	0	0.514285714	0	0	138.375	25	9.5	3
xerces	1.4.4	org.apache.wml.WMLCardElement	14	1	0	2	14	91	1	1	14	2	14	0	0	0	0.5	0	0	0	1	1	1
xerces	1.4.4	org.apache.xerces.impl.xs.traversers.OneAttr	1	1	0	2	2	0	2	0	1	2	20	0	0	0	1	0	0	15	0	0	0
xerces	1.4.4	org.apache.xerces.impl.dv.xs.ListDatatypeValidator	8	2	0	15	41	2	5	10	6	0.392857143	848	1	0	0.647058824	0.296875	1	2	104.5	6	1.75	1
xerces	1.4.4	org.w3c.dom.NamedNodeMap	8	1	0	0	8	28	0	0	8	2	8	0	0	0	0.46875	0	0	0	1	1	0
xerces	1.4.4	org.apache.xerces.dom.DeferredDocumentTypeImpl	4	3	0	7	30	0	1	7	1	0.666666667	173	0.5	0	0.947368421	0.5	2	5	41.75	8	2.5	1
xerces	1.4.4	org.apache.xerces.util.ErrorHandlerWrapper	9	1	0	7	28	16	2	5	7	0.375	110	1	1	0	0.377777778	0	0	11.11111111	1	0.7778	3
xerces	1.4.4	org.apache.html.dom.HTMLFormControl	0	1	0	8	0	0	8	0	0	2	0	0	0	0	0	0	0	0	0	0	1
xerces	1.4.4	org.apache.xerces.parsers.XMLParser	3	1	2	5	6	1	2	3	1	1.166666667	35	1	1	0	0.555555556	0	0	9.666666667	1	0.6667	1
xerces	1.4.4	org.apache.xerces.dom3.as.ASDataType	1	1	0	2	1	0	2	0	1	2	47	0	0	0	1	0	0	0	1	1	1
xerces	1.4.4	org.apache.wml.WMLPrevElement	0	1	0	2	0	0	1	1	0	2	0	0	0	0	0	0	0	0	0	0	1
xerces	1.4.4	org.apache.xerces.dom.CoreDocumentImpl	78	4	1	42	166	2643	39	21	49	0.944805195	1258	0.833333333	3	0.519736842	0.129058442	2	19	14.97435897	9	1.3333	36
xerces	1.4.4	org.apache.wml.WMLPostfieldElement	4	1	0	2	4	6	1	1	4	2	4	0	0	0	0.75	0	0	0	1	1	1
xerces	1.4.4	org.w3c.dom.ranges.RangeException	1	4	1	0	2	0	0	0	1	2	11	0	0	1	1	0	0	7	0	0	0
xerces	1.4.4	org.apache.xerces.impl.xs.SchemaSymbols	2	1	0	26	5	1	25	1	1	1.556179775	500	0	1	0	1	0	0	160	0	0	2
xerces	1.4.4	org.w3c.dom.Node	25	1	0	0	25	300	0	0	25	1.041666667	37	0	0	0	0.33	0	0	0	1	1	0
xerces	1.4.4	org.apache.xerces.dom.DocumentTypeImpl	15	4	1	10	27	57	7	4	14	0.821428571	200	0.875	3	0.858695652	0.383333333	2	9	11.8	2	1.5333	8
xerces	1.4.4	org.apache.xerces.impl.msg.ExceptionMessagesLocalizer	2	1	0	0	17	1	0	0	2	2	103	0	0	0	0.5	0	0	50	10	5	0
xerces	1.4.4	org.apache.xerces.dom3.DOMErrorHandler	1	1	0	3	1	0	2	1	1	2	1	0	0	0	1	0	0	0	1	1	5
xerces	1.4.4	org.w3c.dom.html.HTMLCollection	3	1	0	0	3	3	0	0	3	2	3	0	0	0	0.555555556	0	0	0	1	1	0
xerces	1.4.4	org.apache.xerces.dom.TreeWalkerImpl	23	1	0	1	32	115	1	0	15	0.618181818	588	0.2	3	0	0.32173913	0	0	24.34782609	10	3.6522	3
xerces	1.4.4	org.apache.wml.dom.WMLOptgroupElementImpl	9	4	0	3	12	36	0	3	9	2	50	0	0	0.911111111	0.555555556	1	6	4.555555556	1	0.8889	2
xerces	1.4.4	org.apache.xerces.impl.validation.ValidationManager	5	1	0	4	8	0	3	1	5	0.375	35	1	1	0	0.6	0	0	5.6	1	0.8	1
xerces	1.4.4	org.apache.xerces.impl.xs.XSAttributeDecl	5	1	0	12	6	0	11	1	5	1.025	76	0.2	1	0	0.6	0	0	12.2	2	1	7
xerces	1.4.4	org.apache.xml.serialize.Method	1	1	0	0	2	0	0	0	1	2	9	0	0	0	1	0	0	3	0	0	2
xerces	1.4.4	org.apache.xerces.dom3.as.CharacterDataEditAS	6	1	0	1	6	15	0	1	6	2	6	0	0	0	0.722222222	0	0	0	1	1	1
xerces	1.4.4	org.apache.wml.WMLSetvarElement	4	1	0	2	4	6	1	1	4	2	4	0	0	0	0.75	0	0	0	1	1	1
xerces	1.4.4	org.apache.wml.dom.WMLHeadElementImpl	5	4	0	3	8	10	0	3	5	2	28	0	0	0.953488372	0.6	1	4	4.6	1	0.8	2
xerces	1.4.4	org.apache.html.dom.HTMLSelectElementImpl	23	4	0	5	41	253	0	5	23	0.954545455	183	1	1	0.810344828	0.246376812	1	1	6.913043478	3	1.2174	3
xerces	1.4.4	org.apache.xerces.impl.dtd.models.CMBinOp	6	2	0	4	14	0	2	2	2	0.2	154	1	2	0.615384615	0.416666667	1	2	24.33333333	7	2.8333	1
xerces	1.4.4	org.apache.wml.WMLInputElement	20	1	0	2	20	190	1	1	20	2	20	0	0	0	0.375	0	0	0	1	1	1
xerces	1.4.4	org.apache.xerces.dom.ElementImpl	30	4	4	16	79	57	10	9	24	0.735632184	683	0.666666667	1	0.738317757	0.333333333	2	14	21.66666667	11	2.7333	21
xerces	1.4.4	org.apache.xerces.dom3.as.DOMASBuilder	4	1	0	5	4	6	1	4	4	2	4	0	0	0	0.4375	0	0	0	1	1	4
xerces	1.4.4	org.apache.xerces.impl.xs.traversers.XSDocumentInfo	4	1	0	21	21	0	15	7	1	0.757575758	171	1	4	0	0.4375	0	0	39	2	1	5
xerces	1.4.4	org.w3c.dom.html.HTMLAnchorElement	26	1	0	0	26	325	0	0	26	2	26	0	0	0	0.487179487	0	0	0	1	1	0
xerces	1.4.4	org.apache.xerces.dom.TextImpl	6	3	2	9	21	15	7	3	6	1.2	88	0	0	0.915254237	0.333333333	1	4	13.5	2	1.1667	8
xerces	1.4.4	org.w3c.dom.html.HTMLTableCaptionElement	2	1	0	0	2	1	0	0	2	2	2	0	0	0	0.75	0	0	0	1	1	0
xerces	1.4.4	org.apache.xerces.impl.dv.xs.StringDatatypeValidator	9	3	3	11	19	16	6	5	5	0.5	283	1	0	0.766666667	0.26984127	3	8	30.33333333	3	1.2222	1
xerces	1.4.4	org.apache.xerces.xni.parser.XMLParseException	8	5	0	6	23	0	4	2	8	0.571428571	183	1	0	0.75	0.40625	1	1	21.25	8	1.625	1
xerces	1.4.4	org.apache.xerces.xni.parser.XMLErrorHandler	3	1	0	9	3	3	7	2	3	2	3	0	0	0	1	0	0	0	1	1	1
xerces	1.4.4	org.apache.xerces.impl.XMLEntityManager	31	1	0	28	98	301	9	22	24	0.949425287	1373	0.965517241	6	0	0.16969697	0	0	42.35483871	39	2.9032	40
xerces	1.4.4	org.w3c.dom.html.HTMLScriptElement	14	1	0	0	14	91	0	0	14	2	14	0	0	0	0.5	0	0	0	1	1	0
xerces	1.4.4	org.apache.xml.serialize.TextSerializer	17	2	0	5	37	128	1	4	11	2	287	0	0	0.777777778	0.217647059	1	12	15.88235294	3	1.1176	2
xerces	1.4.4	org.apache.xerces.impl.msg.DatatypeMessages	3	3	0	0	4	1	0	0	2	0.5	247	0	0	0.974358974	1	0	0	81	1	0.3333	0
xerces	1.4.4	org.apache.wml.dom.WMLBrElementImpl	7	4	0	3	10	21	0	3	7	2	39	0	0	0.931818182	0.571428571	1	6	4.571428571	1	0.8571	2
xerces	1.4.4	org.w3c.dom.html.HTMLStyleElement	6	1	0	0	6	15	0	0	6	2	6	0	0	0	0.5	0	0	0	1	1	0
xerces	1.4.4	org.apache.xerces.util.DOMUtil	39	1	0	18	85	741	15	3	38	2	951	0	0	0	0.185897436	0	0	23.38461538	7	3.2308	2
xerces	1.4.4	org.apache.html.dom.HTMLBodyElementImpl	13	4	0	2	16	78	1	2	13	2	72	0	0	0.886792453	0.538461538	0	0	4.538461538	1	0.9231	2
xerces	1.4.4	org.apache.xerces.jaxp.DefaultValidationErrorHandler	3	2	0	2	12	0	2	0	1	0.5	79	1	0	0.944444444	0.75	0	0	24.66666667	1	0.3333	1
xerces	1.4.4	org.apache.xerces.xni.parser.XMLDocumentScanner	2	1	0	5	2	1	2	3	2	2	2	0	0	0	0.666666667	0	0	0	1	1	1
xerces	1.4.4	org.w3c.dom.html.HTMLTableElement	34	1	0	0	34	561	0	0	34	2	34	0	0	0	0.282352941	0	0	0	1	1	0
xerces	1.4.4	org.apache.xerces.parsers.CachingParserPool	7	1	0	8	16	0	0	8	7	0.638888889	113	0.666666667	2	0	0.357142857	0	0	14.28571429	3	1.2857	4
xerces	1.4.4	org.apache.html.dom.HTMLIsIndexElementImpl	3	4	0	2	6	3	0	2	3	2	17	0	0	0.979166667	0.666666667	0	0	4.666666667	1	0.6667	2
xerces	1.4.4	org.apache.xerces.dom3.ls.LSLoadEvent	2	1	0	1	2	1	0	1	2	2	2	0	0	0	1	0	0	0	1	1	0
xerces	1.4.4	org.apache.xerces.impl.xs.traversers.XSDAttributeGroupTraverser	3	2	0	9	21	1	2	9	0	2	209	0	0	0.833333333	0.611111111	1	1	68.66666667	7	4	4
xerces	1.4.4	org.apache.xerces.xni.parser.XMLConfigurationException	4	5	0	19	5	0	18	1	4	0.833333333	34	0.5	0	0.9	0.666666667	0	0	6.5	1	0.5	1
xerces	1.4.4	org.apache.html.dom.HTMLPreElementImpl	3	4	0	2	8	3	0	2	3	2	20	0	0	0.979166667	0.5	0	0	5.666666667	1	0.6667	2
xerces	1.4.4	org.apache.xerces.impl.dtd.models.CMLeaf	9	2	0	5	22	0	2	3	4	0.375	143	1	1	0.533333333	0.416666667	1	2	14.66666667	2	1.2222	3
xerces	1.4.4	org.xml.sax.AttributeList	6	1	0	0	6	15	0	0	6	2	6	0	0	0	0.611111111	0	0	0	1	1	0
xerces	1.4.4	org.apache.xerces.impl.xs.XSConstraints	12	1	0	24	34	66	7	17	10	2	558	0	0	0	0.179487179	0	0	45.5	13	6.4167	13
xerces	1.4.4	org.apache.xerces.impl.dtd.models.MixedContentModel	2	1	0	3	4	0	1	2	2	0	288	1	1	0	0.8	0	0	140.5	28	14	1
xerces	1.4.4	org.apache.xerces.impl.dv.xs.FloatDatatypeValidator	19	4	0	11	39	133	2	9	3	2	442	0	0	0.653061224	0.205741627	2	11	22.26315789	5	1.3158	1
xerces	1.4.4	org.apache.xerces.impl.xs.models.XSAllCM	6	1	0	7	12	0	1	6	6	0.685714286	334	1	1	0	0.388888889	0	0	53.5	10	4.1667	6
xerces	1.4.4	org.apache.xerces.impl.XMLDocumentScannerImpl	15	3	0	20	50	79	6	19	9	0.988095238	410	1	7	0.779661017	0.205357143	2	14	24.73333333	2	0.9333	18
xerces	1.4.4	org.apache.xerces.impl.xs.traversers.OneElement	2	1	0	2	6	1	1	1	2	0	43	0	1	0	0.833333333	0	0	19	0	0	0
xerces	1.4.4	org.apache.xerces.impl.dv.dtd.DatatypeMessageProvider	5	1	0	3	9	4	2	1	4	1.2	135	0.08	0	0	0.5	0	0	21	1	0.6	0
xerces	1.4.4	org.apache.xerces.impl.dv.dtd.IDREFDatatypeValidator	14	2	0	10	38	71	3	7	10	0.717948718	219	1	2	0.2	0.214285714	0	0	14.21428571	6	1.2857	1
xerces	1.4.4	org.apache.xerces.impl.validation.GrammarPool	9	1	2	10	16	0	9	1	9	0.5	86	1	0	0	0.703703704	0	0	8.333333333	2	1.1111	2
xerces	1.4.4	org.w3c.dom.ranges.Range	24	1	0	0	24	276	0	0	24	1.043478261	28	0	0	0	0.270833333	0	0	0	1	1	0
xerces	1.4.4	org.apache.xerces.impl.XMLErrorReporter	14	1	0	60	36	61	51	9	13	0.934911243	257	0.769230769	3	0	0.238461538	0	0	16.42857143	1	0.8571	4
xerces	1.4.4	org.apache.wml.dom.WMLOneventElementImpl	7	4	0	3	10	21	0	3	7	2	39	0	0	0.931818182	0.571428571	1	4	4.571428571	1	0.8571	2
xerces	1.4.4	org.apache.xerces.xni.parser.XMLDocumentSource	1	1	0	3	1	0	2	1	1	2	1	0	0	0	1	0	0	0	1	1	1
xerces	1.4.4	org.apache.xml.serialize.LineSeparator	1	1	0	0	2	0	0	0	1	2	8	0	0	0	1	0	0	3	0	0	2
xerces	1.4.4	org.xml.sax.helpers.AttributesImpl	26	1	0	0	40	0	0	0	24	0.08	763	0	0	0	0.528846154	0	0	28.26923077	5	2.6538	1
xerces	1.4.4	org.xml.sax.helpers.ParserAdapter	30	1	0	0	88	177	0	0	24	0.882032668	887	0.736842105	9	0	0.126666667	0	0	27.93333333	4	1.2333	0
xerces	1.4.4	org.apache.xerces.impl.dv.xs.YearDatatypeValidator	4	4	0	6	18	6	2	4	2	2	110	0	0	0.971830986	0.392857143	1	10	26.5	1	0.5	1
xerces	1.4.4	org.apache.wml.WMLSelectElement	16	1	0	2	16	120	1	1	16	2	16	0	0	0	0.375	0	0	0	1	1	1
xerces	1.4.4	org.w3c.dom.html.HTMLTableColElement	12	1	0	0	12	66	0	0	12	2	12	0	0	0	0.5	0	0	0	1	1	0
xerces	1.4.4	org.w3c.dom.CharacterData	8	1	0	0	8	28	0	0	8	2	8	0	0	0	0.666666667	0	0	0	1	1	0
xerces	1.4.4	org.apache.xerces.impl.dv.xs.DurationDatatypeValidator	8	4	0	6	26	20	2	4	2	0.714285714	1028	1	0	0.932432432	0.317460317	1	10	127.25	9	2.625	1
xerces	1.4.4	org.apache.xerces.impl.dv.dtd.NOTATIONDatatypeValidator	8	2	0	6	15	26	2	4	7	0.714285714	48	1	1	0.333333333	0.285714286	0	0	4.875	1	0.75	1
xerces	1.4.4	org.apache.xerces.dom3.ls.DOMImplementationLS	3	1	0	3	3	3	0	3	3	1.5	5	0	0	0	0.666666667	0	0	0	1	1	0
xerces	1.4.4	org.apache.wml.dom.WMLAElementImpl	11	4	0	3	14	55	0	3	11	2	61	0	0	0.891304348	0.545454545	1	6	4.545454545	1	0.9091	2
xerces	1.4.4	org.apache.xerces.impl.xs.models.XSDFACM	14	1	0	14	53	39	1	13	7	0.807692308	1255	1	5	0	0.351648352	0	0	87.35714286	18	4.2143	7
xerces	1.4.4	org.apache.xml.serialize.SerializerFactoryImpl	6	2	0	7	20	9	1	7	3	0	136	1	0	0.545454545	0.433333333	1	2	21.5	5	1.5	2
xerces	1.4.4	org.apache.xerces.impl.xs.models.XSEmptyCM	5	1	0	5	6	10	1	4	5	1.25	47	1	0	0	0.5	0	0	8.2	2	1.2	3
xerces	1.4.4	org.xml.sax.ContentHandler	11	1	0	0	11	55	0	0	11	2	11	0	0	0	0.348484848	0	0	0	1	1	0
xerces	1.4.4	org.apache.xerces.impl.xpath.regex.Token	49	1	9	16	88	866	15	11	2	0.996975806	2101	0.35483871	20	0	0.1875	0	0	40.6122449	27	2.551	7
xerces	1.4.4	org.apache.xerces.impl.dv.xs.DayDatatypeValidator	4	4	0	6	19	6	2	4	2	1.333333333	146	1	0	0.971830986	0.392857143	1	9	35.25	1	0.5	1
xerces	1.4.4	org.apache.wml.WMLAccessElement	4	1	0	2	4	6	1	1	4	2	4	0	0	0	0.75	0	0	0	1	1	1
xerces	1.4.4	org.apache.xerces.util.IntStack	8	1	0	2	14	0	2	0	7	0.357142857	144	1	0	0	0.625	0	0	16.75	4	1.375	1
xerces	1.4.4	org.apache.html.dom.HTMLAreaElementImpl	17	4	0	2	27	136	0	2	17	2	123	0	0	0.854545455	0.317647059	0	0	6.235294118	3	1.1765	2
xerces	1.4.4	org.apache.wml.dom.WMLSelectElementImpl	21	4	0	3	28	210	0	3	21	2	118	0	0	0.803921569	0.314285714	1	7	4.619047619	1	0.9524	2
xerces	1.4.4	org.apache.html.dom.HTMLLegendElementImpl	5	4	0	2	10	10	0	2	5	2	52	0	0	0.959183673	0.6	0	0	9.4	3	1.6	2
xerces	1.4.4	org.apache.xerces.dom3.DOMLocator	5	1	0	1	5	10	1	0	5	2	5	0	0	0	1	0	0	0	1	1	6
xerces	1.4.4	org.apache.xerces.impl.xs.traversers.XSDKeyrefTraverser	2	3	0	11	14	1	1	11	1	2	155	0	0	0.916666667	0.571428571	0	0	76.5	8	4	2
xerces	1.4.4	org.apache.xerces.jaxp.SAXParserFactoryImpl	5	2	0	1	14	4	0	1	4	0.25	94	1	0	0.764705882	0.533333333	0	0	17.6	1	0.8	2
xerces	1.4.4	org.apache.xerces.dom3.as.ASModel	20	1	0	13	20	190	5	9	20	2	20	0	0	0	0.3	0	0	0	1	1	1
xerces	1.4.4	org.apache.xerces.impl.dv.dtd.ENTITYDatatypeValidator	10	2	0	9	24	37	2	7	9	0.740740741	123	1	3	0.272727273	0.3	0	0	11	1	0.8	1
xerces	1.4.4	org.w3c.dom.Comment	0	1	0	0	0	0	0	0	0	2	0	0	0	0	0	0	0	0	0	0	0
xerces	1.4.4	org.apache.xerces.dom3.as.ASEntityDeclaration	8	1	0	2	8	28	1	1	8	1.142857143	10	0	0	0	0.5	0	0	0	1	1	1
xerces	1.4.4	org.apache.html.dom.HTMLMenuElementImpl	3	4	0	2	6	3	0	2	3	2	17	0	0	0.979166667	0.5	0	0	4.666666667	1	0.6667	2
xerces	1.4.4	org.apache.xerces.impl.xs.XMLSchemaValidator	46	1	0	51	178	461	6	47	28	0.897916667	3157	0.375	21	0	0.157142857	0	0	66.23913043	51	4.8913	62
xerces	1.4.4	org.apache.xerces.dom3.ls.DOMWriter	12	1	0	3	12	66	2	1	12	2	12	0	0	0	0.319444444	0	0	0	1	1	0
xerces	1.4.4	org.apache.xerces.impl.xs.XSElementDecl	15	1	0	18	22	21	16	2	14	0.966165414	268	0.263157895	3	0	0.211111111	1	1	15.6	3	1.5333	7
xerces	1.4.4	org.apache.html.dom.HTMLFrameSetElementImpl	5	4	0	2	8	10	0	2	5	2	28	0	0	0.959183673	0.6	0	0	4.6	1	0.8	2
xerces	1.4.4	org.apache.xerces.impl.xs.identity.KeyRef	2	2	0	6	3	0	4	2	2	0	17	1	1	0.916666667	0.666666667	1	1	7	1	0.5	2
xerces	1.4.4	org.w3c.dom.html.HTMLTableSectionElement	11	1	0	0	11	55	0	0	11	2	11	0	0	0	0.515151515	0	0	0	1	1	0
xerces	1.4.4	org.w3c.dom.Text	1	1	0	0	1	0	0	0	1	2	1	0	0	0	1	0	0	0	1	1	0
xerces	1.4.4	org.apache.xerces.dom.ChildNode	8	2	2	9	14	18	9	2	5	0.904761905	69	0.666666667	2	0.88	0.416666667	1	3	7.25	2	1.25	1
xerces	1.4.4	org.xml.sax.SAXParseException	9	4	0	0	15	28	0	0	8	0.375	106	1	0	0.8	0.466666667	0	0	10.33333333	1	0.5556	0
xerces	1.4.4	org.apache.xerces.impl.xs.traversers.XSDGroupTraverser	3	3	0	13	21	1	3	12	0	2	271	0	0	0.882352941	0.611111111	2	3	89.33333333	13	7.6667	8
xerces	1.4.4	org.apache.wml.dom.WMLDocumentImpl	4	3	0	39	23	4	37	3	2	0.982905983	580	0.051282051	0	0.977777778	0.555555556	1	1	134.25	1	0.5	2
xerces	1.4.4	org.w3c.dom.html.HTMLBaseElement	4	1	0	0	4	6	0	0	4	2	4	0	0	0	0.75	0	0	0	1	1	0
xerces	1.4.4	org.apache.wml.WMLDocument	0	1	0	1	0	0	1	0	0	2	0	0	0	0	0	0	0	0	0	0	1
xerces	1.4.4	org.apache.html.dom.HTMLBaseFontElementImpl	7	4	0	2	11	21	0	2	7	2	43	0	0	0.94	0.571428571	0	0	5.142857143	1	0.8571	2
xerces	1.4.4	org.apache.xerces.impl.xpath.regex.RegularExpression	53	1	0	32	143	1146	13	20	20	0.906177156	6643	0.090909091	6	0	0.192307692	1	1	123.7169811	147	13.3585	6
xerces	1.4.4	org.apache.xerces.impl.msg.ImplementationMessages	3	3	0	0	4	1	0	0	2	0.5	247	0	0	0.974358974	1	0	0	81	1	0.3333	0
xerces	1.4.4	org.apache.xerces.impl.dv.xs.QNameDatatypeValidator	7	3	0	9	21	15	2	7	4	0.666666667	97	1	1	0.851851852	0.388888889	2	4	12.71428571	2	0.7143	1
xerces	1.4.4	org.apache.xerces.impl.dv.dtd.DatatypeValidatorFactoryImpl	9	1	0	13	38	10	2	11	5	0.767857143	309	0.571428571	0	0	0.285714286	0	0	32.55555556	2	1.1111	0
xerces	1.4.4	org.apache.xerces.util.NamespaceSupport	10	1	1	8	18	0	6	3	10	0.462962963	332	1	0	0	0.3	0	0	31.6	6	1.7	5
xerces	1.4.4	org.w3c.dom.DOMException	1	4	0	0	2	0	0	0	1	2	24	0	0	1	1	0	0	7	0	0	0
xerces	1.4.4	org.w3c.dom.traversal.NodeFilter	1	1	0	0	1	0	0	0	1	2	17	0	0	0	1	0	0	0	1	1	0
xerces	1.4.4	org.apache.xerces.impl.xpath.XPathException	2	3	0	6	4	1	6	0	2	2	9	0	0	1	0.75	0	0	3.5	0	0	1
xerces	1.4.4	org.apache.xerces.impl.dtd.models.CMAny	9	2	0	4	18	0	2	2	3	0.625	118	1	0	0.5	0.388888889	1	2	11.77777778	2	1.3333	3
xerces	1.4.4	org.apache.xerces.impl.xs.util.Base64	12	1	0	1	15	58	1	0	8	1.037878788	969	1	0	0	0.25	0	0	78.75	19	4.9167	0
xerces	1.4.4	org.apache.xerces.impl.xs.identity.Selector	5	1	0	8	8	0	4	6	5	0.5	34	1	2	0	0.4	0	0	5.4	1	0.8	7
xerces	1.4.4	org.w3c.dom.Notation	2	1	0	0	2	1	0	0	2	2	2	0	0	0	1	0	0	0	1	1	0
xerces	1.4.4	org.apache.wml.WMLGoElement	8	1	0	2	8	28	1	1	8	2	8	0	0	0	0.75	0	0	0	1	1	1
xerces	1.4.4	org.apache.xerces.impl.xs.XSAttributeUse	1	1	0	8	2	0	7	1	1	2	20	0	1	0	1	0	0	15	0	0	0
xerces	1.4.4	org.w3c.dom.html.HTMLTableRowElement	15	1	0	0	15	105	0	0	15	2	15	0	0	0	0.488888889	0	0	0	1	1	0
xerces	1.4.4	org.apache.xerces.impl.xpath.regex.Op	24	1	6	10	39	234	7	9	0	1.023550725	268	0	1	0	0.195652174	0	0	9.166666667	2	0.9583	1
xerces	1.4.4	org.apache.xerces.impl.dv.xs.BooleanDatatypeValidator	8	2	0	11	28	24	2	9	6	0.714285714	248	1	0	0.6875	0.326530612	1	1	29.875	3	0.875	1
xerces	1.4.4	org.w3c.dom.NodeList	2	1	0	0	2	1	0	0	2	2	2	0	0	0	0.75	0	0	0	1	1	0
xerces	1.4.4	org.apache.xerces.impl.dtd.models.SimpleContentModel	2	1	0	3	7	0	1	2	2	0.666666667	381	0.666666667	2	0	0.583333333	0	0	186.5	42	21	1
xerces	1.4.4	org.apache.xerces.impl.xpath.regex.ParseException	2	4	0	4	3	0	4	0	2	0	13	0	0	0.944444444	0.666666667	0	0	5	1	0.5	1
xerces	1.4.4	org.apache.xerces.impl.xs.traversers.XSDAttributeTraverser	6	2	0	18	33	11	2	18	1	2	612	0	0	0.666666667	0.35	1	2	101	34	9.8333	8
xerces	1.4.4	org.apache.xerces.impl.dv.xs.NOTATIONDatatypeValidator	7	3	0	11	26	21	3	8	4	2	207	0	0	0.821428571	0.408163265	2	6	28.57142857	2	0.8571	1
xerces	1.4.4	org.apache.xerces.impl.xs.traversers.XSDAbstractIDConstraintTraverser	2	2	2	17	20	1	2	15	1	2	269	0	0	0.909090909	0.571428571	0	0	133.5	16	8	2
xerces	1.4.4	org.apache.xerces.dom.CharacterDataImpl	14	3	3	7	35	17	3	4	11	0.717948718	291	0.666666667	1	0.806451613	0.480769231	1	1	19.57142857	3	1.3571	3
xerces	1.4.4	org.apache.xerces.dom3.ls.DOMWriterFilter	1	1	0	0	1	0	0	0	1	2	1	0	0	0	1	0	0	0	1	1	0
xerces	1.4.4	org.xml.sax.helpers.LocatorImpl	10	1	0	0	15	37	0	0	10	0.777777778	64	1	0	0	0.375	0	0	5	1	0.8	0
xerces	1.4.4	org.apache.xerces.impl.XMLDTDScannerImpl	36	2	0	21	124	134	1	20	11	0.851612903	3317	1	9	0.333333333	0.187301587	2	4	90.27777778	2	1.0556	21
xerces	1.4.4	org.w3c.dom.html.HTMLMetaElement	8	1	0	0	8	28	0	0	8	2	8	0	0	0	0.75	0	0	0	1	1	0
xerces	1.4.4	org.apache.xerces.impl.xs.XSComplexTypeDecl	10	1	0	15	20	19	10	6	9	0.901234568	310	0.111111111	5	0	0.4	0	0	28.2	3	1.4	10
xerces	1.4.4	org.apache.xerces.impl.msg.ExceptionMessages	3	3	0	0	4	1	0	0	2	0.5	923	0	0	0.974358974	1	0	0	306.3333333	1	0.3333	0
xerces	1.4.4	javax.xml.parsers.ParserConfigurationException	2	3	0	0	4	1	0	0	2	2	9	0	0	1	0.75	0	0	3.5	0	0	0
xerces	1.4.4	org.apache.xerces.impl.dv.xs.IDDatatypeValidator	5	4	0	11	17	10	6	5	5	2	80	0	0	0.909090909	0.314285714	0	0	15	1	0.6	1
xerces	1.4.4	org.apache.xerces.impl.XMLDocumentFragmentScannerImpl	31	2	1	25	116	177	3	23	12	0.945736434	1419	1	14	0.369565217	0.126190476	2	8	43.38709677	2	0.9677	24
xerces	1.4.4	org.xml.sax.XMLReader	14	1	0	0	14	91	0	0	14	2	14	0	0	0	0.206349206	0	0	0	1	1	0
xerces	1.4.4	org.apache.xerces.xni.XMLString	9	1	1	21	13	6	21	0	9	0.125	141	0	0	0	0.4	0	0	14.33333333	5	1.6667	1
xerces	1.4.4	org.apache.xerces.impl.dtd.DTDGrammar	42	2	0	18	89	673	2	16	35	0.951219512	1494	0.75	7	0.601941748	0.177489177	2	12	33.80952381	5	1.2619	12
xerces	1.4.4	org.apache.xerces.impl.dv.xs.DatatypeValidatorFactoryImpl	15	1	0	29	56	69	0	29	7	0.75	881	0.75	0	0	0.341666667	0	0	57.2	7	2.2	1
xerces	1.4.4	org.apache.xerces.impl.Constants	8	1	0	1	14	0	0	1	5	1.095238095	318	0.098039216	0	0	0.142857143	0	0	32.375	2	1.375	16
xerces	1.4.4	org.apache.xerces.impl.xs.traversers.XSDAbstractTraverser	11	1	8	29	59	5	9	24	0	0.926666667	1209	0.8	5	0	0.212121212	0	0	107.5454545	40	9	11
xerces	1.4.4	org.apache.xerces.dom.DeferredNode	1	1	0	14	1	0	14	0	1	2	1	0	0	0	1	0	0	0	1	1	2
xerces	1.4.4	org.apache.xerces.dom3.as.ASAttributeDeclaration	10	1	0	5	10	45	2	3	10	1.111111111	13	0	0	0	0.3	0	0	0	1	1	1
xerces	1.4.4	org.apache.wml.WMLTableElement	8	1	0	2	8	28	1	1	8	2	8	0	0	0	0.5	0	0	0	1	1	1
xerces	1.4.4	org.apache.xerces.impl.xs.traversers.XSDComplexTypeTraverser	15	3	0	24	60	87	3	23	0	0.964285714	1645	1	1	0.535714286	0.344155844	2	4	108.5333333	12	2.0667	20
xerces	1.4.4	org.apache.xerces.impl.dv.dtd.AbstractDatatypeValidator	5	1	7	10	6	10	7	3	3	1.25	17	1	0	0	0.366666667	0	0	2.2	1	0.6	0
xerces	1.4.4	org.apache.xerces.impl.xs.XMLSchemaException	4	3	0	6	5	2	6	0	4	0.333333333	31	0	0	0.894736842	0.583333333	0	0	6.25	1	0.5	1
xerces	1.4.4	org.apache.wml.dom.WMLAccessElementImpl	9	4	0	3	12	36	0	3	9	2	50	0	0	0.911111111	0.555555556	1	4	4.555555556	1	0.8889	2
xerces	1.4.4	org.apache.xerces.dom.DeferredDocumentImpl	69	3	0	25	129	1784	15	24	50	0.891304348	3050	0.956521739	0	0.571428571	0.181716834	2	12	42.86956522	12	2.6232	15
xerces	1.4.4	org.w3c.dom.html.HTMLOptGroupElement	4	1	0	0	4	6	0	0	4	2	4	0	0	0	0.5	0	0	0	1	1	0
xerces	1.4.4	org.apache.xerces.impl.dtd.models.ContentModelValidator	1	1	0	8	1	0	7	1	1	2	1	0	0	0	1	0	0	0	1	1	1
xerces	1.4.4	org.apache.xerces.impl.validation.EntityState	2	1	0	3	2	1	3	0	2	2	2	0	0	0	1	0	0	0	1	1	1
xerces	1.4.4	org.apache.xerces.dom3.as.ASObject	12	1	0	8	12	66	8	1	12	1.090909091	18	0	0	0	0.375	0	0	0	1	1	1
xerces	1.4.4	org.apache.xerces.dom.CommentImpl	3	3	1	3	4	3	2	2	3	1.5	13	0	0	0.964285714	0.555555556	1	4	3	1	0.6667	1
xerces	1.4.4	org.apache.xerces.dom.NodeListCache	1	1	0	3	2	0	2	2	0	2	18	0	3	0	1	0	0	12	0	0	3
xerces	1.4.4	org.apache.xerces.dom.DeferredTextImpl	3	4	0	4	9	0	1	4	1	0.75	44	0.5	0	0.967741935	0.555555556	3	12	13	2	1	1
xerces	1.4.4	org.apache.xerces.impl.msg.XMLMessageFormatter	2	1	0	2	14	0	1	1	2	1	124	0.5	0	0	0.625	0	0	59	1	0.5	1
xerces	1.4.4	org.apache.xerces.xni.parser.XMLDTDScanner	3	1	0	9	3	3	5	4	3	2	3	0	0	0	0.666666667	0	0	0	1	1	2
xerces	1.4.4	org.apache.wml.dom.WMLImgElementImpl	23	4	0	3	26	253	0	3	23	2	127	0	0	0.788461538	0.52173913	1	6	4.52173913	1	0.9565	2
xerces	1.4.4	org.apache.xerces.impl.xs.XSNotationDecl	1	1	0	4	2	0	4	0	1	2	20	0	0	0	1	0	0	15	0	0	6
xerces	1.4.4	org.apache.xml.serialize.XHTMLSerializer	5	3	0	3	10	10	1	2	5	2	76	0	0	0.985507246	0.55	1	1	14.2	2	0.4	2
xerces	1.4.4	org.apache.wml.dom.WMLTableElementImpl	13	4	0	3	18	78	0	3	13	2	73	0	0	0.872340426	0.403846154	1	6	4.615384615	1	0.9231	2
xerces	1.4.4	org.apache.xerces.impl.dv.xs.TimeDatatypeValidator	4	4	0	6	15	6	2	4	2	2	120	0	0	0.971830986	0.392857143	1	8	29	1	0.5	1
xerces	1.4.4	org.w3c.dom.html.HTMLIFrameElement	20	1	0	0	20	190	0	0	20	2	20	0	0	0	0.75	0	0	0	1	1	0
xerces	1.4.4	org.apache.xerces.impl.io.ASCIIReader	10	2	0	1	19	0	1	0	10	0.666666667	112	0.666666667	0	0.555555556	0.34	1	2	9.9	1	0.8	2
xerces	1.4.4	org.apache.xml.serialize.EncodingInfo	5	1	1	4	8	4	4	0	5	0.5	56	0	0	0	0.55	0	0	9.6	2	0.8	5
xerces	1.4.4	org.xml.sax.helpers.XMLReaderAdapter	22	1	0	0	43	127	0	0	20	0.698412698	161	0	3	0	0.15034965	0	0	6.181818182	2	0.9545	0
xerces	1.4.4	org.apache.xml.serialize.IndentPrinter	17	2	0	3	34	0	1	2	16	0.4625	403	1	0	0.515151515	0.183006536	1	15	22.41176471	8	2.2353	4
xerces	1.4.4	org.apache.xerces.dom.DeferredCDATASectionImpl	3	5	0	4	7	0	1	4	1	0.75	33	0.5	0	0.969230769	0.555555556	3	11	9.333333333	1	0.6667	1
xerces	1.4.4	org.apache.xerces.parsers.StandardParserConfiguration	20	3	1	31	61	174	4	27	8	0.953007519	617	1	10	0.619047619	0.2	3	5	28.45	4	0.95	7
xerces	1.4.4	org.apache.xml.serialize.DOMSerializer	3	1	0	2	3	3	2	0	3	2	3	0	0	0	0.5	0	0	0	1	1	2
xerces	1.4.4	org.apache.xerces.dom.events.MutationEventImpl	7	2	0	2	9	1	1	1	7	0.972222222	70	0	1	0.6	0.314285714	0	0	7.285714286	1	0.8571	1
xerces	1.4.4	org.apache.wml.dom.WMLPostfieldElementImpl	9	4	0	3	12	36	0	3	9	2	50	0	0	0.911111111	0.555555556	1	5	4.555555556	1	0.8889	2
xerces	1.4.4	org.apache.html.dom.HTMLQuoteElementImpl	3	4	0	2	6	3	0	2	3	2	17	0	0	0.979166667	0.666666667	0	0	4.666666667	1	0.6667	2
xerces	1.4.4	org.w3c.dom.html.HTMLElement	10	1	0	0	10	45	0	0	10	2	10	0	0	0	0.75	0	0	0	1	1	0
xerces	1.4.4	org.xml.sax.Parser	7	1	0	0	7	21	0	0	7	2	7	0	0	0	0.25	0	0	0	1	1	0
xerces	1.4.4	org.apache.wml.dom.WMLDOMImplementationImpl	4	2	0	4	8	4	0	4	3	0.666666667	31	0	1	0.666666667	0.444444444	0	0	6.5	1	0.5	2
xerces	1.4.4	org.w3c.dom.traversal.TreeWalker	13	1	0	0	13	78	0	0	13	2	13	0	0	0	0.538461538	0	0	0	1	1	0
xerces	1.4.4	org.w3c.dom.html.HTMLDirectoryElement	2	1	0	0	2	1	0	0	2	2	2	0	0	0	0.75	0	0	0	1	1	0
xerces	1.4.4	org.apache.xerces.impl.dv.xs.DatatypeMessageProvider	5	1	0	12	15	0	11	1	4	0.963235294	429	0.088235294	0	0	0.5	0	0	78	1	0.6	1
xerces	1.4.4	org.apache.xerces.impl.dv.xs.IDREFDatatypeValidator	6	4	0	7	19	15	2	5	5	1.133333333	80	0.333333333	0	0.909090909	0.314285714	0	0	11.83333333	1	0.5	1
xerces	1.4.4	org.apache.xerces.parsers.DTDParser	29	3	0	9	30	406	0	9	29	1.035714286	63	1	1	0.066666667	0.266009852	0	0	1.137931034	1	0.9655	2
xerces	1.4.4	org.apache.xerces.dom.events.EventImpl	11	1	1	2	13	35	2	0	11	0.9	87	0.1	2	0	0.393939394	0	0	6	1	0.9091	1
xerces	1.4.4	org.apache.xerces.xni.parser.XMLInputSource	15	1	0	17	16	35	17	0	15	0.773809524	111	1	0	0	0.433333333	0	0	6	1	0.8	1
xerces	1.4.4	org.xml.sax.EntityResolver	1	1	0	0	1	0	0	0	1	2	1	0	0	0	1	0	0	0	1	1	0
xerces	1.4.4	org.apache.html.dom.HTMLHeadingElementImpl	3	4	0	2	6	3	0	2	3	2	17	0	0	0.979166667	0.666666667	0	0	4.666666667	1	0.6667	2
xerces	1.4.4	org.apache.xerces.impl.xs.SchemaNamespaceSupport	5	2	0	7	8	4	5	2	5	2	161	0	0	0.727272727	0.466666667	1	4	31.2	5	2.2	2
xerces	1.4.4	org.apache.xerces.dom3.DOMError	4	1	0	3	4	6	2	1	4	1.333333333	7	0	0	0	1	0	0	0	1	1	5
xerces	1.4.4	org.apache.wml.WMLTimerElement	4	1	0	2	4	6	1	1	4	2	4	0	0	0	0.75	0	0	0	1	1	1
xerces	1.4.4	org.apache.wml.WMLHeadElement	0	1	0	2	0	0	1	1	0	2	0	0	0	0	0	0	0	0	0	0	1
xerces	1.4.4	org.apache.html.dom.HTMLFrameElementImpl	17	4	0	2	23	136	0	2	17	2	96	0	0	0.854545455	0.397058824	0	0	4.647058824	1	0.9412	3
xerces	1.4.4	org.apache.html.dom.HTMLBaseElementImpl	5	4	0	2	8	10	0	2	5	2	28	0	0	0.959183673	0.6	0	0	4.6	1	0.8	2
xerces	1.4.4	org.w3c.dom.EntityReference	0	1	0	0	0	0	0	0	0	2	0	0	0	0	0	0	0	0	0	0	0
xerces	1.4.4	org.apache.xerces.dom.DeferredAttrImpl	4	3	0	4	12	0	1	4	1	0.666666667	58	0.5	0	0.952380952	0.5	2	7	13	2	1	2
xerces	1.4.4	org.apache.xerces.impl.dv.xs.DoubleDatatypeValidator	20	4	0	11	41	152	2	9	3	2	458	0	0	0.64	0.213636364	2	11	21.9	5	1.3	1
xerces	1.4.4	org.apache.html.dom.HTMLStyleElementImpl	7	4	0	2	12	21	0	2	7	2	39	0	0	0.94	0.428571429	0	0	4.571428571	1	0.8571	2
xerces	1.4.4	org.xml.sax.helpers.ParserFactory	3	1	0	0	8	3	0	0	2	2	25	0	0	0	0.333333333	0	0	7.333333333	1	0.6667	1
xerces	1.4.4	org.w3c.dom.html.HTMLAppletElement	22	1	0	0	22	231	0	0	22	2	22	0	0	0	0.75	0	0	0	1	1	0
xerces	1.4.4	org.apache.html.dom.HTMLMapElementImpl	4	4	0	3	8	6	0	3	4	1	32	1	1	0.969072165	0.583333333	0	0	6.75	2	1	3
xerces	1.4.4	org.apache.xerces.xni.parser.XMLParserConfiguration	19	1	0	20	19	171	11	9	19	2	19	0	0	0	0.149122807	0	0	0	1	1	1
xerces	1.4.4	org.xml.sax.Locator	4	1	0	0	4	6	0	0	4	2	4	0	0	0	1	0	0	0	1	1	0
xerces	1.4.4	org.apache.xerces.parsers.XMLGrammarParser	1	2	1	6	3	0	1	5	0	2	9	1	1	1	1	0	0	7	0	0	2
xerces	1.4.4	org.apache.xerces.dom3.ls.ParseErrorEvent	1	1	0	1	1	0	0	1	1	2	1	0	0	0	1	0	0	0	1	1	0
xerces	1.4.4	org.w3c.dom.html.HTMLAreaElement	16	1	0	0	16	120	0	0	16	2	16	0	0	0	0.375	0	0	0	1	1	0
xerces	1.4.4	org.apache.wml.WMLNoopElement	0	1	0	2	0	0	1	1	0	2	0	0	0	0	0	0	0	0	0	0	1
xerces	1.4.4	org.apache.wml.dom.WMLElementImpl	11	3	35	39	20	55	36	4	7	2	93	0	0	0.87804878	0.436363636	2	3	7.454545455	3	1.2727	2
xerces	1.4.4	org.apache.xerces.impl.XMLEntityHandler	2	1	0	6	2	1	5	1	2	2	2	0	0	0	1	0	0	0	1	1	2
xerces	1.4.4	org.xml.sax.SAXNotRecognizedException	1	4	0	0	2	0	0	0	1	2	5	0	0	1	1	0	0	4	0	0	0
xerces	1.4.4	org.apache.xerces.dom.DeferredAttrNSImpl	4	4	0	5	18	0	1	5	1	0.666666667	123	0.5	0	0.955223881	0.5	4	9	29.25	9	2.75	2
xerces	1.4.4	org.apache.html.dom.CollectionIndex	4	1	0	1	5	0	1	0	0	0	28	1	0	0	0.625	0	0	5.75	2	1	0
xerces	1.4.4	org.apache.xerces.util.EntityResolverWrapper	5	1	0	5	18	4	2	3	5	0.25	82	1	1	0	0.533333333	0	0	15.2	1	0.6	1
xerces	1.4.4	org.w3c.dom.html.HTMLHeadingElement	2	1	0	0	2	1	0	0	2	2	2	0	0	0	0.75	0	0	0	1	1	0
xerces	1.4.4	org.w3c.dom.events.MutationEvent	6	1	0	0	6	15	0	0	6	1.2	9	0	0	0	0.333333333	0	0	0	1	1	0
xerces	1.4.4	org.apache.xerces.dom3.as.ASNotationDeclaration	4	1	0	2	4	6	1	1	4	2	4	0	0	0	0.75	0	0	0	1	1	1
xerces	1.4.4	org.apache.xml.serialize.SerializerFactory	8	1	1	3	20	22	1	3	6	0.928571429	108	0.5	0	0	0.285714286	0	0	12.25	1	0.75	4
xerces	1.4.4	org.apache.wml.WMLElement	4	1	0	36	4	6	36	0	4	2	4	0	0	0	0.75	0	0	0	1	1	1
xerces	1.4.4	org.apache.xml.serialize.ElementState	1	1	0	4	2	0	4	0	1	2	15	0	0	0	1	0	0	3	0	0	2
xerces	1.4.4	org.w3c.dom.html.HTMLOListElement	6	1	0	0	6	15	0	0	6	2	6	0	0	0	0.375	0	0	0	1	1	0
xerces	1.4.4	org.w3c.dom.html.HTMLImageElement	26	1	0	0	26	325	0	0	26	2	26	0	0	0	0.5	0	0	0	1	1	0
xerces	1.4.4	org.apache.xerces.impl.xpath.regex.RegexParser	50	1	1	15	106	711	2	13	3	0.84981685	3177	0.076923077	0	0	0.194285714	0	0	61.76	55	2.48	8
xerces	1.4.4	org.apache.xerces.impl.dv.xs.AbstractStringValidator	14	2	6	15	44	81	6	9	6	0.964102564	1123	0.333333333	0	0.47826087	0.295918367	1	1	78.14285714	2	0.9286	1
xerces	1.4.4	org.apache.wml.dom.WMLGoElementImpl	13	4	0	3	16	78	0	3	13	2	72	0	0	0.872340426	0.538461538	1	4	4.538461538	1	0.9231	2
xerces	1.4.4	org.apache.xerces.dom.DeferredProcessingInstructionImpl	3	3	0	4	8	0	1	4	1	0.75	40	0.5	0	0.960784314	0.555555556	2	7	11.66666667	1	0.6667	2
xerces	1.4.4	org.w3c.dom.html.HTMLIsIndexElement	3	1	0	0	3	3	0	0	3	2	3	0	0	0	0.666666667	0	0	0	1	1	0
xerces	1.4.4	org.apache.wml.dom.WMLMetaElementImpl	15	4	0	3	20	105	0	3	15	2	84	0	0	0.854166667	0.4	1	4	4.6	1	0.9333	2
xerces	1.4.4	org.w3c.dom.html.HTMLFieldSetElement	1	1	0	0	1	0	0	0	1	2	1	0	0	0	1	0	0	0	1	1	0
xerces	1.4.4	org.apache.xerces.impl.xs.identity.ValueStore	2	1	0	6	2	1	4	3	2	2	2	0	0	0	0.625	0	0	0	1	1	3
xerces	1.4.4	org.apache.xerces.parsers.DTDXSParserConfiguration	6	4	0	13	16	13	2	11	4	0.9	82	1	1	0.954545455	0.5	2	2	12.33333333	2	0.5	1
xerces	1.4.4	org.apache.xerces.impl.dv.xs.DatatypeValidator	7	1	0	52	7	21	49	3	7	1.166666667	26	0	0	0	0.392857143	0	0	0	1	1	1
xerces	1.4.4	org.apache.xerces.impl.xs.XSGrammarResolver	6	1	0	6	16	0	5	1	6	0	108	1	1	0	0.555555556	0	0	16.66666667	4	1.8333	0
xerces	1.4.4	org.apache.xerces.impl.dv.xs.HexBinaryDatatypeValidator	7	3	0	9	20	21	2	7	4	2	194	0	0	0.821428571	0.380952381	2	6	26.71428571	12	2.2857	1
xerces	1.4.4	org.w3c.dom.Attr	5	1	0	0	5	10	0	0	5	2	5	0	0	0	0.6	0	0	0	1	1	0
xerces	1.4.4	org.xml.sax.helpers.AttributeListImpl	12	1	0	0	24	0	0	0	12	0.303030303	178	0	0	0	0.4375	0	0	13.58333333	2	1.25	0
xerces	1.4.4	org.apache.xerces.xni.XMLDocumentFragmentHandler	16	1	0	6	16	120	0	6	16	2	16	0	0	0	0.294642857	0	0	0	1	1	1
xerces	1.4.4	org.apache.wml.WMLWmlElement	2	1	0	2	2	1	1	1	2	2	2	0	0	0	0.75	0	0	0	1	1	1
xerces	1.4.4	org.apache.wml.dom.WMLTdElementImpl	7	4	0	3	10	21	0	3	7	2	39	0	0	0.931818182	0.571428571	1	6	4.571428571	1	0.8571	2
xerces	1.4.4	org.apache.xml.serialize.Encodings	3	1	0	3	9	1	1	2	1	1.166666667	183	0.333333333	1	0	0.5	0	0	59	4	1.3333	4
xerces	1.4.4	org.apache.xerces.dom3.as.ASNamedObjectMap	8	1	0	3	8	28	2	1	8	2	8	0	0	0	0.46875	0	0	0	1	1	1
xerces	1.4.4	org.apache.xerces.impl.xs.models.XSCMValidator	4	1	0	11	4	6	8	3	4	1.333333333	6	0	0	0	0.5625	0	0	0	1	1	3
xerces	1.4.4	org.w3c.dom.html.HTMLFormElement	16	1	0	0	16	120	0	0	16	2	16	0	0	0	0.6875	0	0	0	1	1	0
xerces	1.4.4	org.apache.xerces.dom.DocumentImpl	42	5	3	20	101	457	13	12	12	0.832752613	1394	0.714285714	1	0.8	0.163865546	4	18	32.02380952	33	3.7381	15
xerces	1.4.4	org.apache.xerces.impl.dtd.XMLEntityDecl	4	1	0	4	5	4	4	0	4	0.333333333	76	0	0	0	0.666666667	0	0	16	1	0.75	1
xerces	1.4.4	org.apache.xml.serialize.OutputFormat	48	1	0	12	63	912	10	2	48	0.907054871	598	1	1	0	0.220238095	0	0	11.0625	12	1.625	5
xerces	1.4.4	org.w3c.dom.html.HTMLFrameSetElement	4	1	0	0	4	6	0	0	4	2	4	0	0	0	0.75	0	0	0	1	1	0
xerces	1.4.4	org.w3c.dom.html.HTMLLIElement	4	1	0	0	4	6	0	0	4	2	4	0	0	0	0.5	0	0	0	1	1	0
xerces	1.4.4	org.apache.xerces.impl.xs.util.HexBin	8	1	0	1	10	20	1	0	5	0.857142857	266	1	0	0	0.25	0	0	31.75	5	2.25	0
xerces	1.4.4	org.apache.wml.WMLOneventElement	2	1	0	2	2	1	1	1	2	2	2	0	0	0	0.75	0	0	0	1	1	1
xerces	1.4.4	javax.xml.parsers.SAXParser	17	1	1	0	37	136	0	0	16	2	254	0	0	0	0.308823529	0	0	13.94117647	1	0.9412	0
xerces	1.4.4	org.apache.xerces.impl.dv.xs.EntityDatatypeValidator	6	4	0	6	18	15	1	5	6	2	100	0	0	0.882352941	0.30952381	4	6	15.66666667	2	0.8333	1
xerces	1.4.4	org.apache.xerces.parsers.DOMParser	14	4	0	16	48	35	4	12	14	2	328	0	0	0.868421053	0.2	1	1	22.42857143	1	0.7143	8
xerces	1.4.4	org.xml.sax.SAXException	6	3	5	0	10	0	0	0	6	0	54	1	0	0.85	0.555555556	1	2	7.833333333	3	1	0
xerces	1.4.4	org.apache.xerces.dom.DocumentFragmentImpl	4	4	0	2	6	6	1	2	4	1.333333333	16	0	0	0.975308642	0.625	2	5	2.75	1	0.5	2
xerces	1.4.4	org.apache.xerces.dom3.as.ASElementDeclaration	16	1	0	7	16	120	2	5	16	1.066666667	20	0	0	0	0.1953125	0	0	0	1	1	1
xerces	1.4.4	org.apache.html.dom.HTMLScriptElementImpl	15	4	0	2	30	105	0	2	15	2	126	0	0	0.87037037	0.4	0	0	7.4	3	1.1333	2
xerces	1.4.4	org.apache.xerces.util.XMLChar	23	1	0	16	26	181	16	0	22	0.97979798	3198	0	0	0	0.25	0	0	137.6521739	17	3.913	4
xerces	1.4.4	org.apache.xerces.impl.xs.XSMessageFormatter	2	1	0	2	11	0	1	1	2	0.666666667	86	0.666666667	0	0	0.625	0	0	40.5	1	0.5	1
xerces	1.4.4	org.apache.html.dom.HTMLTitleElementImpl	3	4	0	2	14	3	1	2	3	2	60	0	0	0.979166667	0.666666667	0	0	19	3	1.6667	2
xerces	1.4.4	org.apache.xerces.impl.xs.identity.IdentityConstraint	12	1	2	21	20	42	21	2	10	0.939393939	190	0.666666667	2	0	0.214285714	1	1	14.08333333	7	1.75	5
xerces	1.4.4	org.apache.wml.dom.WMLSmallElementImpl	7	4	0	3	10	21	0	3	7	2	39	0	0	0.931818182	0.571428571	1	6	4.571428571	1	0.8571	2
xerces	1.4.4	org.apache.html.dom.HTMLButtonElementImpl	12	4	0	3	22	66	0	3	12	2	97	0	0	0.895238095	0.316666667	1	1	7.083333333	3	1.25	2
xerces	1.4.4	org.apache.xerces.impl.io.UTF8Reader	13	2	0	1	25	54	1	0	10	0.791666667	1273	0.833333333	0	0.476190476	0.353846154	1	2	96.46153846	1	0.8462	6
xerces	1.4.4	org.apache.xerces.dom.ParentNode	31	3	7	16	71	227	14	5	14	0.6	975	0.75	3	0.632911392	0.17921147	2	21	30.32258065	17	2.5806	12
xerces	1.4.4	org.apache.html.dom.HTMLTableCaptionElementImpl	3	4	0	3	6	3	1	2	3	2	17	0	0	0.979166667	0.666666667	0	0	4.666666667	1	0.6667	2
xerces	1.4.4	org.apache.xerces.xni.XNIException	4	4	2	48	6	0	48	0	4	0.333333333	27	1	0	0.944444444	0.666666667	0	0	5.5	1	0.25	2
xerces	1.4.4	org.apache.xerces.xni.parser.XMLDTDContentModelSource	1	1	0	3	1	0	2	1	1	2	1	0	0	0	1	0	0	0	1	1	1
xerces	1.4.4	org.apache.xerces.impl.dv.xs.DecimalDatatypeValidator	20	4	0	11	49	112	2	9	3	0.789473684	840	1	0	0.64	0.195454545	3	13	40.9	5	1.45	1
xerces	1.4.4	org.apache.html.dom.HTMLLIElementImpl	5	4	0	2	10	10	0	2	5	2	31	0	0	0.959183673	0.45	1	2	5.2	1	0.8	2
xerces	1.4.4	org.apache.xerces.impl.xs.XSDeclarationPool	6	1	0	7	12	15	2	5	6	2	29	0	0	0	1	0	0	3.833333333	1	0.8333	2
xerces	1.4.4	org.apache.xerces.impl.dv.dtd.DatatypeValidator	3	1	0	14	3	3	13	1	3	1.5	22	0	0	0	0.666666667	0	0	0	1	1	0
xerces	1.4.4	org.apache.xerces.impl.xs.traversers.XSDHandler	25	1	0	41	137	122	15	37	3	0.863095238	3191	0.642857143	22	0	0.177777778	0	0	124.4	31	7.08	31
xerces	1.4.4	org.apache.xerces.xni.XMLAttributes	24	1	0	17	24	276	16	1	24	2	24	0	0	0	0.441666667	0	0	0	1	1	1
xerces	1.4.4	org.apache.xerces.impl.dv.xs.MonthDayDatatypeValidator	4	4	0	6	21	6	2	4	2	1.333333333	198	1	0	0.971830986	0.392857143	1	9	48.25	1	0.5	1
xerces	1.4.4	org.apache.html.dom.HTMLHRElementImpl	9	4	0	2	15	36	0	2	9	2	52	0	0	0.921568627	0.416666667	0	0	4.777777778	1	0.8889	2
xerces	1.4.4	org.apache.wml.dom.WMLAnchorElementImpl	9	4	0	3	12	36	0	3	9	2	50	0	0	0.911111111	0.555555556	1	6	4.555555556	1	0.8889	2
xerces	1.4.4	org.apache.xerces.impl.XMLScanner	18	1	2	14	68	0	2	12	7	0.882352941	1804	1	8	0	0.227272727	0	0	97.72222222	3	1.0556	21
xerces	1.4.4	org.apache.xerces.util.XMLStringBuffer	11	2	0	7	15	43	6	1	11	0.75	177	0.5	0	0.545454545	0.333333333	1	9	14.90909091	2	0.6364	1
xerces	1.4.4	org.apache.xerces.impl.dv.xs.AnyURIDatatypeValidator	5	3	0	10	16	4	2	8	3	0.5	87	1	1	0.884615385	0.433333333	2	3	16.2	2	0.8	1
xerces	1.4.4	org.apache.xerces.impl.dv.dtd.NMTOKENDatatypeValidator	6	2	0	6	13	15	1	5	6	2	39	0	0	0.428571429	0.333333333	0	0	5.5	1	0.6667	1
xerces	1.4.4	org.w3c.dom.html.HTMLButtonElement	12	1	0	0	12	66	0	0	12	2	12	0	0	0	0.354166667	0	0	0	1	1	0
xerces	1.4.4	org.apache.html.dom.HTMLObjectElementImpl	35	4	0	3	43	595	0	3	35	2	200	0	0	0.734375	0.308571429	0	0	4.714285714	1	0.9714	3
xerces	1.4.4	org.apache.xerces.impl.xs.traversers.XSDSimpleTypeTraverser	7	2	0	19	40	9	4	16	0	0.611111111	953	1	1	0.625	0.30952381	0	0	134.7142857	67	11.8571	10
xerces	1.4.4	org.apache.html.dom.HTMLTextAreaElementImpl	23	4	0	3	32	253	0	3	23	2	149	0	0	0.810344828	0.295652174	1	3	5.47826087	3	1.1304	2
xerces	1.4.4	org.apache.xerces.impl.dtd.XMLElementDecl	3	1	0	6	10	0	3	3	3	0.8	66	0	3	0	0.444444444	0	0	17.66666667	1	0.6667	1
xerces	1.4.4	org.apache.xerces.xni.parser.XMLComponent	5	1	0	13	5	10	11	2	5	2	5	0	0	0	0.4	0	0	0	1	1	2
xerces	1.4.4	org.apache.wml.WMLDoElement	10	1	0	2	10	45	1	1	10	2	10	0	0	0	0.75	0	0	0	1	1	1
xerces	1.4.4	org.apache.xerces.xni.QName	10	1	0	46	16	15	46	0	10	0.055555556	235	0	0	0	0.375	1	1	22.1	8	2.1	3
xerces	1.4.4	org.apache.xerces.impl.validation.ValidationState	14	1	0	9	26	21	5	4	13	0.756410256	159	1	3	0	0.353846154	0	0	9.928571429	3	1.2857	2
xerces	1.4.4	org.w3c.dom.html.HTMLBodyElement	12	1	0	0	12	66	0	0	12	2	12	0	0	0	0.75	0	0	0	1	1	0
xerces	1.4.4	org.apache.wml.WMLBElement	2	1	0	2	2	1	1	1	2	2	2	0	0	0	0.75	0	0	0	1	1	1
xerces	1.4.4	org.apache.xerces.impl.xs.traversers.XSDAbstractParticleTraverser	6	2	2	13	23	13	2	12	0	2	450	0	0	0.666666667	0.481481481	1	1	74	18	5.3333	5
xerces	1.4.4	org.w3c.dom.html.HTMLTextAreaElement	23	1	0	0	23	253	0	0	23	2	23	0	0	0	0.347826087	0	0	0	1	1	0
xerces	1.4.4	org.w3c.dom.html.HTMLUListElement	4	1	0	0	4	6	0	0	4	2	4	0	0	0	0.5	0	0	0	1	1	0
xerces	1.4.4	org.apache.xerces.impl.dv.xs.XMLException	5	3	0	0	7	10	0	0	5	2	20	0	0	0.944444444	0.6	0	0	3	1	0.2	1
xerces	1.4.4	org.apache.html.dom.HTMLDListElementImpl	3	4	0	2	6	3	0	2	3	2	17	0	0	0.979166667	0.5	0	0	4.666666667	1	0.6667	2
xerces	1.4.4	org.apache.xerces.dom3.as.ElementEditAS	13	1	0	1	13	78	0	1	13	2	13	0	0	0	0.403846154	0	0	0	1	1	1
xerces	1.4.4	org.apache.xerces.parsers.XMLDocumentParser	4	3	0	5	8	6	0	5	4	2	29	0	0	1	0.5	0	0	6.25	0	0	3
xerces	1.4.4	org.apache.xerces.impl.dv.xs.AnySimpleType	6	2	0	12	19	15	6	6	6	2	82	0	0	0.733333333	0.30952381	1	1	12.66666667	2	0.8333	1
xerces	1.4.4	org.apache.xerces.dom3.ls.DOMBuilderFilter	3	1	0	1	3	3	1	0	3	2	3	0	0	0	0.833333333	0	0	0	1	1	0
xerces	1.4.4	org.apache.xerces.dom.DeferredCommentImpl	3	4	0	4	7	0	1	4	1	0.75	33	0.5	0	0.966101695	0.555555556	2	7	9.333333333	1	0.6667	1
xerces	1.4.4	org.apache.xerces.xni.parser.XMLPullParserConfiguration	2	1	0	5	2	1	1	4	2	2	2	0	0	0	0.666666667	0	0	0	1	1	1
xerces	1.4.4	org.apache.html.dom.HTMLMetaElementImpl	9	4	0	2	12	36	0	2	9	2	50	0	0	0.921568627	0.555555556	0	0	4.555555556	1	0.8889	2
xerces	1.4.4	org.w3c.dom.Entity	3	1	0	0	3	3	0	0	3	2	3	0	0	0	1	0	0	0	1	1	1
xerces	1.4.4	org.apache.xerces.impl.xs.identity.Field	7	1	0	14	10	1	11	6	7	0.666666667	47	1	2	0	0.314285714	0	0	5.285714286	1	0.8571	9
xerces	1.4.4	org.apache.xerces.impl.xs.XSTypeDecl	2	1	0	16	2	1	16	0	2	2	4	0	0	0	1	0	0	0	1	1	0
xerces	1.4.4	org.apache.html.dom.HTMLInputElementImpl	38	4	0	3	49	703	0	3	38	2	229	0	0	0.717557252	0.294736842	1	3	5.026315789	3	1.0789	2
xerces	1.4.4	org.apache.xerces.parsers.BasicParserConfiguration	21	2	1	14	46	162	1	13	15	0.985714286	323	1	4	0.307692308	0.12585034	2	7	13.71428571	2	0.9048	2
xerces	1.4.4	org.apache.wml.dom.WMLInputElementImpl	25	4	0	3	32	300	0	3	25	2	142	0	0	0.773584906	0.312	1	7	4.68	1	0.96	2
xerces	1.4.4	org.apache.xerces.impl.dv.dtd.InvalidDatatypeFacetException	4	4	0	10	7	6	10	0	4	2	21	0	0	1	0.666666667	0	0	4.25	0	0	0
xerces	1.4.4	org.apache.html.dom.HTMLFieldSetElementImpl	1	4	0	3	2	0	0	3	1	2	6	0	0	1	1	0	0	5	0	0	2
xerces	1.4.4	org.apache.xerces.dom3.as.NodeEditAS	5	1	0	4	5	10	3	1	5	1.25	9	0	0	0	0.55	0	0	0	1	1	1
xerces	1.4.4	org.apache.xerces.dom.EntityReferenceImpl	10	4	1	3	20	43	2	2	9	1	64	0.5	0	0.897727273	0.325	2	8	5.2	2	1	5
xerces	1.4.4	org.apache.xerces.jaxp.DocumentBuilderImpl	10	2	0	5	32	21	1	4	7	0.916666667	190	0.625	3	0.608695652	0.266666667	1	1	17.2	2	1	8
xerces	1.4.4	org.apache.xerces.parsers.AbstractXMLDocumentParser	42	2	3	13	47	855	3	10	40	0.951219512	115	1	0	0.046511628	0.206349206	1	1	1.714285714	1	0.9762	2
xerces	1.4.4	org.apache.xerces.dom3.as.DOMImplementationAS	3	1	0	3	3	3	0	3	3	2	3	0	0	0	0.666666667	0	0	0	1	1	2
xerces	1.4.4	org.apache.xerces.dom3.as.DocumentAS	10	1	0	4	10	45	0	4	10	2	10	0	0	0	0.5	0	0	0	1	1	1
xerces	1.4.4	org.apache.xerces.dom.ElementDefinitionImpl	5	4	1	7	13	2	4	4	5	0.833333333	52	0.666666667	1	0.951807229	0.4	2	6	8.8	2	1.2	1
xerces	1.4.4	org.apache.xerces.impl.xs.XSParticleDecl	10	1	0	16	17	0	16	0	5	0.807407407	350	0.066666667	0	0	0.55	0	0	32.5	8	3.7	7
xerces	1.4.4	org.xml.sax.helpers.XMLFilterImpl	36	1	0	0	69	246	0	0	35	0.804761905	436	1	6	0	0.125925926	0	0	10.94444444	2	1.1389	0
xerces	1.4.4	org.apache.xerces.impl.xpath.regex.REUtil	17	1	0	8	54	134	7	3	5	0.9375	867	0	1	0	0.2125	0	0	49.88235294	19	4.7059	2
xerces	1.4.4	org.apache.xerces.dom.ElementNSImpl	6	3	1	3	21	3	2	2	4	0.9	196	0.5	0	0.947368421	0.611111111	3	3	31	3	1.3333	17
xerces	1.4.4	org.apache.xerces.dom3.ls.DOMInputSource	14	1	0	6	14	91	6	0	14	2	14	0	0	0	0.375	0	0	0	1	1	0
xerces	1.4.4	org.w3c.dom.Element	16	1	0	0	16	120	0	0	16	2	16	0	0	0	0.645833333	0	0	0	1	1	0
xerces	1.4.4	org.apache.xerces.dom.NotationImpl	7	2	1	4	12	15	3	2	7	0.916666667	80	0.75	0	0.88	0.523809524	1	4	9.857142857	3	1.8571	4
xerces	1.4.4	org.apache.wml.dom.WMLTemplateElementImpl	11	4	0	3	14	55	0	3	11	2	61	0	0	0.891304348	0.545454545	1	4	4.545454545	1	0.9091	2
xerces	1.4.4	org.w3c.dom.Document	17	1	0	0	17	136	0	0	17	2	17	0	0	0	0.455882353	0	0	0	1	1	1
xerces	1.4.4	org.apache.html.dom.HTMLElementImpl	23	3	52	55	42	253	53	3	17	2	249	0	0	0.765957447	0.456521739	1	2	9.826086957	4	1.6087	4
xerces	1.4.4	org.w3c.dom.html.HTMLPreElement	2	1	0	0	2	1	0	0	2	2	2	0	0	0	0.75	0	0	0	1	1	0
xerces	1.4.4	org.w3c.dom.html.HTMLBRElement	2	1	0	0	2	1	0	0	2	2	2	0	0	0	0.75	0	0	0	1	1	0
xerces	1.4.4	org.apache.html.dom.HTMLLabelElementImpl	5	4	0	3	10	10	0	3	5	2	52	0	0	0.959183673	0.6	0	0	9.4	3	1.6	2
xerces	1.4.4	org.apache.html.dom.HTMLUListElementImpl	5	4	0	2	10	10	0	2	5	2	28	0	0	0.959183673	0.45	0	0	4.6	1	0.8	2
xerces	1.4.4	org.apache.html.dom.HTMLOListElementImpl	7	4	0	2	14	21	0	2	7	2	42	0	0	0.94	0.342857143	0	0	5	1	0.8571	2
xerces	1.4.4	org.w3c.dom.html.HTMLTableCellElement	29	1	0	0	29	406	0	0	29	2	29	0	0	0	0.370689655	0	0	0	1	1	0
xerces	1.4.4	org.apache.wml.WMLRefreshElement	0	1	0	2	0	0	1	1	0	2	0	0	0	0	0	0	0	0	0	0	1
xerces	1.4.4	org.apache.xerces.impl.dv.dtd.ListDatatypeValidator	12	2	0	9	39	20	2	7	10	0.626262626	568	0.888888889	1	0.230769231	0.273809524	0	0	45.58333333	2	1	2
xerces	1.4.4	org.apache.xerces.impl.xs.models.XSSimpleCM	6	1	0	7	12	0	1	6	6	0.766666667	246	1	2	0	0.416666667	0	0	39	13	3.5	1
xerces	1.4.4	org.apache.xerces.impl.dtd.models.CMStateSet	12	1	0	10	18	0	10	0	11	0.054545455	517	0	0	0	0.416666667	1	1	41.66666667	7	3.75	2
xerces	1.4.4	org.apache.xerces.impl.dv.xs.Base64BinaryDatatypeValidator	6	3	0	8	19	15	2	6	3	2	149	0	0	0.851851852	0.416666667	1	3	23.83333333	12	2.5	1
